# Supplementary material for: Systematic scRNA-seq screens profile neural organoid response to morphogens
Source: Nat Methods. 2025 Dec 15;23(2):465–78. doi: 10.1038/s41592-025-02927-5 (PMC12904787; doi:10.1038/s41592-025-02927-5)
Supplement: Supplementary file 4 — Shannon entropy index calculation for each condition. Lower values indicate lower cell-type diversity in the organoids. [file 41592_2025_2927_MOESM4_ESM.xlsx]

## Sheet: Patterning condition screen
Condition	Cell line	Shannon diversity index
Cyc_E	WTC	0.157438
FGF8_late_A	WTC	0.176757
Control_SMG4_1	WTC	0.190072
Control_SMOG1	WTC	0.225833
BMP7_tE	WTC	0.227711
FGF8_late_E	WTC	0.255266
BMP7_tA	HES3	0.26575
FGF8_late_B	WTC	0.279443
BMP7_tD	WTC	0.284041
Control_OG1	WTC	0.302225
XAV939_A	WTC	0.367451
FGF8_late_C	WTC	0.372251
BMP7_tA	WTC	0.377411
Control_OG2	WTC	0.387937
Cyc_E_FGF8_A	WTC	0.394496
XAV939_A_Cyc_E	WTC	0.398493
XAV939_E_FGF8_A	WTC	0.440947
BMP7_tC	WTC	0.445831
Control_AT3_2	WTC	0.450263
BMP7_D	WTC	0.45601
XAV939_E_Cyc_E_FGF8_A	WTC	0.460859
XAV939_A_SHH_A	WTC	0.486777
Control_AT3_1	WTC	0.48692
RA_E_SHH_E	WTC	0.494227
RA_E_Cyc_E_FGF8_A	HES3	0.502886
XAV939_E_SHH_A_FGF8_A	WTC	0.521924
BMP7_A	WTC	0.539985
RA_E_Cyc_E	HES3	0.548065
RA_E_SHH_A	HES3	0.563817
XAV939_E	WTC	0.593274
Control_SMG4_2	WTC	0.610115
SHH_E	WTC	0.638588
RA_E_SHH_E	HES3	0.642253
BMP7_B	WTC	0.643317
BMP4_tD	WTC	0.644579
XAV939_E_Cyc_E	WTC	0.64493
BMP4_tE	WTC	0.658157
XAV939_A_SHH_E	WTC	0.660029
SHH_A	WTC	0.664906
BMP7_tB	WTC	0.672708
FGF8_tD	HES3	0.711888
FGF8_late_D	WTC	0.753043
BMP4_tC	WTC	0.754042
BMP4_tB	WTC	0.779617
RA_E_SHH_A_FGF8_A	HES3	0.786219
XAV939_E_SHH_E	WTC	0.803425
RA_A	WTC	0.811524
SHH_tB	HES3	0.821561
XAV939_E_SHH_A	WTC	0.848217
BMP7_E	WTC	0.888467
XAV939_tA	HES3	0.899078
CHIR_E_Cyc_E	HES3	0.908574
BMP7_C	WTC	0.9152
CHIR_E_SHH_A	HES3	0.941087
BMP4_tA	WTC	0.997163
BMP4_D	WTC	1.00955
XAV939_tC	HES3	1.02553
RA_E_FGF8_A	WTC	1.02659
BMP4_E	WTC	1.03868
RA_E_Cyc_E_FGF8_A	WTC	1.0427
BMP4_C	WTC	1.06165
RA_E_SHH_A_FGF8_A	WTC	1.08039
CHIR_B	HES3	1.08213
FGF8_tA	HES3	1.08608
BMP4_tB	HES3	1.10559
FGF8_tB	HES3	1.12257
BMP4_B	WTC	1.13295
XAV939_A_SHH_A	HES3	1.13425
CHIR_E_SHH_E	HES3	1.14339
SHH_A	HES3	1.14382
BMP4_C	HES3	1.15965
RA_E_SHH_A	WTC	1.16413
CHIR_E	H9	1.17361
XAV939_E_SHH_E	HES3	1.18531
BMP4_tD	H9	1.19048
BMP7_tE	HES3	1.23114
BMP4_tC	H9	1.24168
SHH_B	HES3	1.25809
BMP7_tB	H9	1.25897
FGF8_tC	HES3	1.26928
Control_AT3_2	H9	1.2756
BMP4_B	HES3	1.28228
Cyc_E	HES3	1.29227
BMP4_tD	HES3	1.30816
XAV939_D-E_SHH_t_D	HES3	1.31342
CHIR_A	WTC	1.31882
FGF8_tE	HES3	1.32072
SHH_tA	HES3	1.32214
BMP7_tC	H9	1.32374
RA_tB	HES3	1.3315
BMP4_D	HES3	1.33336
BMP4_A	WTC	1.33517
BMP7_tB	HES3	1.33749
BMP7_tC	HES3	1.35026
XAV939_D-E_SHH_Grad_C-E	HES3	1.35456
FGF8_early_C	HES3	1.361
BMP4_E	H9	1.36903
CHIR_C	HES3	1.3751
CHIR_E	WTC	1.37894
XAV939_tE	HES3	1.38009
BMP4_tB	H9	1.39017
BMP4_E	HES3	1.39446
XAV939_tD	HES3	1.3985
RA_E	H9	1.41181
FGF8_early_E	HES3	1.41436
Control_OG1	HES3	1.4333
XAV939_D-E_SHH_E	HES3	1.44747
RA_tA	HES3	1.45197
RA_E	WTC	1.46074
BMP7_tE	H9	1.4622
SHH_tE	HES3	1.46463
XAV939_D-E_SHH_t_C	HES3	1.47798
FGF8_late_D	HES3	1.47875
RA_E_Cyc_E	WTC	1.48683
SHH_tD	HES3	1.48745
Control_SMOG1	HES3	1.49016
CHIR_E_Cyc_E	WTC	1.49431
Control_SMG4_1	H9	1.49472
BMP4_tE	H9	1.5126
BMP4_D	H9	1.51298
BMP7_E	H9	1.52134
Control_AT1	HES3	1.52726
BMP7_D	H9	1.53249
SHH_E	H9	1.53611
RA_E	HES3	1.54544
Control_SMG4_2	H9	1.54865
XAV939_E_SHH_A	HES3	1.56047
XAV939_D-E_SHH_Grad_<E	HES3	1.56163
BMP4_C	H9	1.57093
XAV939_D-E_SHH_Grad_<C	HES3	1.57266
BMP4_tC	HES3	1.57587
FGF8_late_E	HES3	1.57615
SHH_tC	HES3	1.57846
BMP7_tD	H9	1.59177
SHH_A	H9	1.59278
SHH_D	HES3	1.5929
FGF8_early_D	HES3	1.59475
FGF8_late_A	H9	1.59596
CHIR_A	HES3	1.59847
BMP4_tE	HES3	1.59999
XAV939_D-E_SHH_t_B	HES3	1.61286
XAV939_E_Cyc_E	HES3	1.62041
SHH_C	HES3	1.6231
RA_E_FGF8_A	HES3	1.62353
Cyc_E_FGF8_A	H9	1.6249
XAV939_E_SHH_A_FGF8_A	HES3	1.62492
Control_SMG2	HES3	1.62667
Control_AT3_1	HES3	1.63172
Control_AT3_1	H9	1.63223
XAV939_A_SHH_E	HES3	1.63774
Control_OG2	HES3	1.64316
FGF8_late_C	HES3	1.64987
Control_GT	HES3	1.65144
Control_AT2	HES3	1.65533
Control_SMOG1	H9	1.66075
BMP4_A	HES3	1.66463
BMP4_B	H9	1.68227
BMP7_A	HES3	1.68504
XAV939_D-E_SHH_A	HES3	1.68515
BMP7_D	HES3	1.68732
RA_D	HES3	1.69241
Control_SMG1	HES3	1.7
Control_AT3_2	HES3	1.74938
CHIR_A	H9	1.75262
FGF8_early_A	HES3	1.75338
BMP7_B	H9	1.76046
Cyc_E_FGF8_A	HES3	1.778
SHH_E	HES3	1.78173
FGF8_late_D	H9	1.78414
CHIR_D	HES3	1.78537
RA_C	HES3	1.78904
RA_tD	HES3	1.79148
XAV939_A_Cyc_E	HES3	1.79409
Control_SMG4_1	HES3	1.79461
XAV939_D-E_SHH_t_E	HES3	1.81275
XAV939_E	HES3	1.81416
BMP7_C	H9	1.81598
XAV939_D-E_SHH_Grad_<A	HES3	1.83184
RA_A	H9	1.83777
BMP4_A	H9	1.8447
CHIR_E_SHH_E	WTC	1.8469
BMP7_tD	HES3	1.84826
FGF8_late_B	HES3	1.8487
BMP7_A	H9	1.85527
FGF8_late_B	H9	1.87371
RA_tE	HES3	1.87542
FGF8_early_B	HES3	1.89098
BMP7_E	HES3	1.91465
BMP7_C	HES3	1.91587
Control_SMG4_2	HES3	1.92279
CHIR_E_SHH_A	WTC	1.92757
XAV939_tB	HES3	1.93201
XAV939_A	HES3	1.93594
RA_A	HES3	1.94506
RA_B	HES3	1.94508
XAV939_E_Cyc_E_FGF8_A	HES3	1.97995
FGF8_late_C	H9	1.98065
FGF8_late_E	H9	1.99819
FGF8_late_A	HES3	2.05883
XAV939_D-E	HES3	2.09993
RA_tC	HES3	2.1015
XAV939_E_FGF8_A	HES3	2.10453
CHIR_E	HES3	2.11962
BMP7_B	HES3	2.16859

## Sheet: Patterning reproducibility scre
Cell line	Neural Induction	Morphogen	Concentration	Shannon diversity index
WTC	MNIM	CHIR	E	0
WIBJ2	MNIM	CHIR	E	0
H1	MNIM	CHIR	E	0
H9	MNIM	CHIR	E	0.0678936
WTC	MNIM	CHIR	tA	0.116157
WIBJ2	MNIM	CHIR	tA	0.118229
H1	MNIM	CHIR	tA	0.255478
WTC	MNIM	Ctrl		0.306979
WTC	MNIM	FGF-8	A	0.347802
H1	MNIM	SHH	A	0.348522
WIBJ2	MNIM	FGF-8	A	0.389607
H1	MNIM	FGF-8	E	0.435316
H1	MNIM	FGF-8	A	0.45002
WIBJ2	MNIM	Ctrl		0.450573
H1	MNIM	CHIR	A	0.479334
H1	MNIM	Ctrl		0.485441
WIBJ2	MNIM	CHIR	tE	0.509855
WTC	MNIM	FGF-8	E	0.559747
H1	MNIM	CHIR	tE	0.566055
H1	MNIM	CHIR	tC	0.572848
WIBJ2	MNIM	FGF-8	E	0.574903
WTC	MNIM	CHIR	tE	0.623676
WTC	dual SMAD	SHH	E	0.666096
H9	MNIM	FGF-8	E	0.754102
H1	dual SMAD	Ctrl		0.780302
WTC	MNIM	SHH	E	0.788846
WIBJ2	dual SMAD	CHIR	E	0.850254
H1	dual SMAD	CHIR	E	0.867378
H1	MNIM	SHH	E	0.897782
H9	MNIM	Ctrl		0.901879
H1	dual SMAD	CHIR	tC	0.931176
H9	MNIM	SHH	E	0.947968
H1	dual SMAD	CHIR	tE	0.957041
H9	MNIM	SHH	A	0.9605
WIBJ2	MNIM	SHH	A	0.988179
WIBJ2	MNIM	CHIR	tC	0.990158
WTC	MNIM	SHH	A	0.992602
H9	dual SMAD	CHIR	E	1.01012
H1	dual SMAD	SHH	A	1.01381
WIBJ2	MNIM	SHH	E	1.01384
H9	MNIM	RA	A	1.02106
WTC	MNIM	RA	A	1.05209
H9	dual SMAD	RA	A	1.08824
H1	MNIM	RA	A	1.10885
WIBJ2	MNIM	RA	E	1.11576
H1	MNIM	RA	E	1.11704
H1	dual SMAD	FGF-8	E	1.13516
WIBJ2	MNIM	CHIR	A	1.13771
H9	MNIM	FGF-8	A	1.15671
H9	dual SMAD	RA	E	1.16418
H9	dual SMAD	Ctrl		1.17223
WTC	MNIM	CHIR	A	1.17669
WTC	MNIM	RA	E	1.18182
WTC	MNIM	CHIR	tC	1.1869
H9	MNIM	RA	E	1.18739
WTC	dual SMAD	CHIR	E	1.19486
H1	dual SMAD	FGF-8	A	1.20543
WIBJ2	dual SMAD	FGF-8	A	1.23415
WIBJ2	dual SMAD	CHIR	tE	1.25852
WIBJ2	dual SMAD	RA	E	1.26516
WIBJ2	dual SMAD	CHIR	tC	1.2767
H9	MNIM	CHIR	A	1.29348
H9	dual SMAD	SHH	A	1.30401
WIBJ2	MNIM	RA	A	1.31729
WIBJ2	dual SMAD	SHH	A	1.33123
H9	MNIM	CHIR	tC	1.33354
WIBJ2	dual SMAD	FGF-8	E	1.38042
WTC	dual SMAD	CHIR	A	1.38297
WIBJ2	dual SMAD	Ctrl		1.42812
H9	dual SMAD	FGF-8	E	1.43274
H9	dual SMAD	CHIR	tC	1.43368
H9	MNIM	CHIR	tE	1.43673
H9	dual SMAD	CHIR	A	1.45177
H9	MNIM	CHIR	tA	1.45327
H9	dual SMAD	SHH	E	1.45668
H1	dual SMAD	CHIR	tA	1.465
WIBJ2	dual SMAD	RA	A	1.4695
H9	dual SMAD	CHIR	tE	1.4745
WTC	dual SMAD	CHIR	tA	1.48921
WIBJ2	dual SMAD	CHIR	tA	1.50406
WTC	dual SMAD	RA	A	1.53389
H9	dual SMAD	FGF-8	A	1.55371
H1	dual SMAD	SHH	E	1.56012
H1	dual SMAD	RA	A	1.5648
WTC	dual SMAD	RA	E	1.5655
H9	dual SMAD	CHIR	tA	1.57995
H1	dual SMAD	RA	E	1.58931
WTC	dual SMAD	FGF-8	E	1.59078
WIBJ2	dual SMAD	SHH	E	1.66508
H1	dual SMAD	CHIR	A	1.68066
WTC	dual SMAD	SHH	A	1.68395
WTC	dual SMAD	Ctrl		1.70088
WTC	dual SMAD	CHIR	tC	1.72945
WTC	dual SMAD	CHIR	tE	1.74096
WIBJ2	dual SMAD	CHIR	A	1.77038
WTC	dual SMAD	FGF-8	A	1.80724
