# Supplementary material for: Systematic scRNA-seq screens profile neural organoid response to morphogens
Source: Nat Methods. 2025 Dec 15;23(2):465–78. doi: 10.1038/s41592-025-02927-5 (PMC12904787; doi:10.1038/s41592-025-02927-5)
Supplement: Supplementary file 5 — List of enrichment scores for each cluster in each morphogen treatment and cell line with corresponding details (neural organoid morphogen screen; Fig. 2). [file 41592_2025_2927_MOESM5_ESM.xlsx]

## Sheet: Extended_Data_Table_X_enrichmen
Experiment	Control	Condition	Line	Cluster	oddsratio	pval	sample_size	Condition_ident_line	padj	score
SMG1	Control_SMG1	SHH_A	HES3	Pluripotent Stem Cells	10.0983	0.00681914	1110	SMG1_SHH_A_HES3	0.0164999	0
SMG1	Control_SMG1	SHH_A	HES3	Neuroectoderm	3.12109	1.36383e-05	1110	SMG1_SHH_A_HES3	4.66986e-05	1.64205
SMG1	Control_SMG1	SHH_A	HES3	Neuroepithelium	15.2949	8.27792e-11	1110	SMG1_SHH_A_HES3	4.11618e-10	3.93498
SMG1	Control_SMG1	SHH_A	HES3	Telencephalic Progenitors	110.94	3.49673e-149	1110	SMG1_SHH_A_HES3	6.31743e-147	5
SMG1	Control_SMG1	SHH_A	HES3	Diencephalic Progenitors	0	7.8772e-39	1110	SMG1_SHH_A_HES3	9.03586e-38	-5
SMG1	Control_SMG1	SHH_A	HES3	Retinal Progenitors	0.0055992	1.03277e-42	1110	SMG1_SHH_A_HES3	1.30938e-41	-5
SMG1	Control_SMG1	SHH_A	HES3	Hypothalamic Progenitors	Inf	0.251234	1110	SMG1_SHH_A_HES3	0.398648	0
SMG1	Control_SMG1	SHH_A	HES3	Hindbrain Progenitors	1.80974	1	1110	SMG1_SHH_A_HES3	1	0
SMG1	Control_SMG1	SHH_A	HES3	Neural Crest	0	6.80979e-49	1110	SMG1_SHH_A_HES3	1.06213e-47	-5
SMG1	Control_SMG1	SHH_A	HES3	PNS Neurons	0.0253673	2.14248e-34	1110	SMG1_SHH_A_HES3	2.16042e-33	-5
SMG1	Control_SMG1	SHH_A	HES3	CNS Neurons	5.03669	4.56237e-05	1110	SMG1_SHH_A_HES3	0.00014763	2.33247
SMG1	Control_SMG1	SHH_A	HES3	Non-Neural Ectoderm	0.450398	0.431401	1110	SMG1_SHH_A_HES3	0.610223	0
SMG1	Control_SMG1	SHH_A	HES3	Mesenchymal Cells	0	0.474775	1110	SMG1_SHH_A_HES3	0.643909	0
SMG1	Control_SMG1	SHH_A	HES3	Extraembryonic Tissue	Inf	0.500823	1110	SMG1_SHH_A_HES3	0.657535	0
SMG1	Control_SMG1	SHH_B	HES3	Pluripotent Stem Cells	17.199	0.000138095	1000	SMG1_SHH_B_HES3	0.000427091	4.10426
SMG1	Control_SMG1	SHH_B	HES3	Neuroectoderm	4.41873	5.51512e-09	1000	SMG1_SHH_B_HES3	2.50142e-08	2.14363
SMG1	Control_SMG1	SHH_B	HES3	Neuroepithelium	41.5077	5.38515e-28	1000	SMG1_SHH_B_HES3	4.82438e-27	5
SMG1	Control_SMG1	SHH_B	HES3	Telencephalic Progenitors	56.3545	4.01163e-94	1000	SMG1_SHH_B_HES3	1.58131e-92	5
SMG1	Control_SMG1	SHH_B	HES3	Diencephalic Progenitors	0	1.3118e-33	1000	SMG1_SHH_B_HES3	1.29862e-32	-5
SMG1	Control_SMG1	SHH_B	HES3	Retinal Progenitors	0.0277822	1.47673e-32	1000	SMG1_SHH_B_HES3	1.43567e-31	-5
SMG1	Control_SMG1	SHH_B	HES3	Hypothalamic Progenitors	Inf	0.223479	1000	SMG1_SHH_B_HES3	0.364898	0
SMG1	Control_SMG1	SHH_B	HES3	Hindbrain Progenitors	1.11429	1	1000	SMG1_SHH_B_HES3	1	0
SMG1	Control_SMG1	SHH_B	HES3	Neural Crest	0	2.53563e-42	1000	SMG1_SHH_B_HES3	3.12344e-41	-5
SMG1	Control_SMG1	SHH_B	HES3	PNS Neurons	0	1.06046e-34	1000	SMG1_SHH_B_HES3	1.10349e-33	-5
SMG1	Control_SMG1	SHH_B	HES3	CNS Neurons	5.24836	5.28549e-05	1000	SMG1_SHH_B_HES3	0.000170267	2.39187
SMG1	Control_SMG1	SHH_B	HES3	Non-Neural Ectoderm	0	0.126438	1000	SMG1_SHH_B_HES3	0.227294	0
SMG1	Control_SMG1	SHH_B	HES3	Mesenchymal Cells	0	1	1000	SMG1_SHH_B_HES3	1	0
SMG1	Control_SMG1	SHH_C	HES3	Pluripotent Stem Cells	10.3966	0.00502712	1197	SMG1_SHH_C_HES3	0.0123011	0
SMG1	Control_SMG1	SHH_C	HES3	Neuroectoderm	5.42739	1.01639e-13	1197	SMG1_SHH_C_HES3	5.78353e-13	2.44026
SMG1	Control_SMG1	SHH_C	HES3	Neuroepithelium	28.4604	2.88996e-21	1197	SMG1_SHH_C_HES3	2.19071e-20	4.83088
SMG1	Control_SMG1	SHH_C	HES3	Telencephalic Progenitors	29.6292	1.59066e-65	1197	SMG1_SHH_C_HES3	3.4144e-64	4.88895
SMG1	Control_SMG1	SHH_C	HES3	Diencephalic Progenitors	0	1.39836e-42	1197	SMG1_SHH_C_HES3	1.74232e-41	-5
SMG1	Control_SMG1	SHH_C	HES3	Retinal Progenitors	0.00487117	5.49569e-47	1197	SMG1_SHH_C_HES3	8.217e-46	-5
SMG1	Control_SMG1	SHH_C	HES3	Hypothalamic Progenitors	Inf	1.0401e-28	1197	SMG1_SHH_C_HES3	9.35656e-28	5
SMG1	Control_SMG1	SHH_C	HES3	Hindbrain Progenitors	3.15649	0.391725	1197	SMG1_SHH_C_HES3	0.568447	0
SMG1	Control_SMG1	SHH_C	HES3	FOXA2+ Cells	Inf	1	1197	SMG1_SHH_C_HES3	1	0
SMG1	Control_SMG1	SHH_C	HES3	Neural Crest	0	1.3485e-53	1197	SMG1_SHH_C_HES3	2.30201e-52	-5
SMG1	Control_SMG1	SHH_C	HES3	PNS Neurons	0.011007	7.63984e-41	1197	SMG1_SHH_C_HES3	9.20177e-40	-5
SMG1	Control_SMG1	SHH_C	HES3	CNS Neurons	9.31653	1.92396e-11	1197	SMG1_SHH_C_HES3	9.88425e-11	3.21979
SMG1	Control_SMG1	SHH_C	HES3	Non-Neural Ectoderm	0.391768	0.414106	1197	SMG1_SHH_C_HES3	0.591814	0
SMG1	Control_SMG1	SHH_C	HES3	Mesenchymal Cells	0	0.440267	1197	SMG1_SHH_C_HES3	0.6169	0
SMG1	Control_SMG1	SHH_C	HES3	Extraembryonic Tissue	Inf	1	1197	SMG1_SHH_C_HES3	1	0
SMG1	Control_SMG1	SHH_D	HES3	Pluripotent Stem Cells	11.9951	0.00159998	1199	SMG1_SHH_D_HES3	0.00427186	3.58437
SMG1	Control_SMG1	SHH_D	HES3	Neuroectoderm	5.28933	3.10242e-13	1199	SMG1_SHH_D_HES3	1.73352e-12	2.40309
SMG1	Control_SMG1	SHH_D	HES3	Neuroepithelium	33.0253	9.31989e-25	1199	SMG1_SHH_D_HES3	7.62472e-24	5
SMG1	Control_SMG1	SHH_D	HES3	Telencephalic Progenitors	35.368	5.84893e-76	1199	SMG1_SHH_D_HES3	1.56549e-74	5
SMG1	Control_SMG1	SHH_D	HES3	Diencephalic Progenitors	0	1.15557e-42	1199	SMG1_SHH_D_HES3	1.45656e-41	-5
SMG1	Control_SMG1	SHH_D	HES3	Retinal Progenitors	0	5.63234e-49	1199	SMG1_SHH_D_HES3	8.84849e-48	-5
SMG1	Control_SMG1	SHH_D	HES3	Hypothalamic Progenitors	Inf	1.45482e-20	1199	SMG1_SHH_D_HES3	1.07646e-19	5
SMG1	Control_SMG1	SHH_D	HES3	Hindbrain Progenitors	0	0.439533	1199	SMG1_SHH_D_HES3	0.61637	0
SMG1	Control_SMG1	SHH_D	HES3	FOXA2+ Cells	Inf	1	1199	SMG1_SHH_D_HES3	1	0
SMG1	Control_SMG1	SHH_D	HES3	Neural Crest	0.0043394	9.1596e-52	1199	SMG1_SHH_D_HES3	1.5044e-50	-5
SMG1	Control_SMG1	SHH_D	HES3	PNS Neurons	0.0164452	1.5094e-39	1199	SMG1_SHH_D_HES3	1.75934e-38	-5
SMG1	Control_SMG1	SHH_D	HES3	CNS Neurons	6.22477	7.8347e-07	1199	SMG1_SHH_D_HES3	3.03857e-06	2.63802
SMG1	Control_SMG1	SHH_D	HES3	Non-Neural Ectoderm	1.77407	0.408384	1199	SMG1_SHH_D_HES3	0.585179	0
SMG1	Control_SMG1	SHH_D	HES3	Mesenchymal Cells	0	0.439533	1199	SMG1_SHH_D_HES3	0.61637	0
SMG1	Control_SMG1	SHH_D	HES3	Extraembryonic Tissue	Inf	0.0711715	1199	SMG1_SHH_D_HES3	0.13926	0
SMG1	Control_SMG1	SHH_E	HES3	Pluripotent Stem Cells	30.0373	1.00806e-08	1211	SMG1_SHH_E_HES3	4.46015e-08	4.90868
SMG1	Control_SMG1	SHH_E	HES3	Neuroectoderm	6.0697	3.12391e-16	1211	SMG1_SHH_E_HES3	1.95177e-15	2.60162
SMG1	Control_SMG1	SHH_E	HES3	Neuroepithelium	23.4287	1.04671e-17	1211	SMG1_SHH_E_HES3	7.00393e-17	4.5502
SMG1	Control_SMG1	SHH_E	HES3	Telencephalic Progenitors	16.1197	3.07853e-37	1211	SMG1_SHH_E_HES3	3.40523e-36	4.01075
SMG1	Control_SMG1	SHH_E	HES3	Diencephalic Progenitors	0	3.70586e-43	1211	SMG1_SHH_E_HES3	4.75403e-42	-5
SMG1	Control_SMG1	SHH_E	HES3	Retinal Progenitors	0	1.53107e-49	1211	SMG1_SHH_E_HES3	2.47714e-48	-5
SMG1	Control_SMG1	SHH_E	HES3	Hypothalamic Progenitors	Inf	1.359e-48	1211	SMG1_SHH_E_HES3	2.08959e-47	5
SMG1	Control_SMG1	SHH_E	HES3	Hindbrain Progenitors	0.770306	1	1211	SMG1_SHH_E_HES3	1	0
SMG1	Control_SMG1	SHH_E	HES3	Neural Crest	0	2.55317e-54	1211	SMG1_SHH_E_HES3	4.46392e-53	-5
SMG1	Control_SMG1	SHH_E	HES3	PNS Neurons	0.0215997	8.6438e-39	1211	SMG1_SHH_E_HES3	9.86303e-38	-5
SMG1	Control_SMG1	SHH_E	HES3	CNS Neurons	9.88501	2.34298e-12	1211	SMG1_SHH_E_HES3	1.25113e-11	3.30524
SMG1	Control_SMG1	SHH_E	HES3	Non-Neural Ectoderm	0.962825	1	1211	SMG1_SHH_E_HES3	1	0
SMG1	Control_SMG1	SHH_E	HES3	Mesenchymal Cells	0	0.435178	1211	SMG1_SHH_E_HES3	0.613835	0
SMG1	Control_SMG1	SHH_E	HES3	Extraembryonic Tissue	Inf	0.137022	1211	SMG1_SHH_E_HES3	0.244095	0
SMG1	Control_SMG1	RA_A	HES3	Pluripotent Stem Cells	3.62916	0.265967	1402	SMG1_RA_A_HES3	0.41633	0
SMG1	Control_SMG1	RA_A	HES3	Neuroectoderm	1.42543	0.275548	1402	SMG1_RA_A_HES3	0.428543	0
SMG1	Control_SMG1	RA_A	HES3	Neuroepithelium	4.29172	0.00985697	1402	SMG1_RA_A_HES3	0.0232282	0
SMG1	Control_SMG1	RA_A	HES3	Telencephalic Progenitors	3.67123	5.0149e-06	1402	SMG1_RA_A_HES3	1.79707e-05	1.87626
SMG1	Control_SMG1	RA_A	HES3	Diencephalic Progenitors	0.272521	1.52083e-14	1402	SMG1_RA_A_HES3	9.00866e-14	-1.87556
SMG1	Control_SMG1	RA_A	HES3	Retinal Progenitors	2.48179	3.79114e-14	1402	SMG1_RA_A_HES3	2.20354e-13	1.31138
SMG1	Control_SMG1	RA_A	HES3	Hypothalamic Progenitors	Inf	1	1402	SMG1_RA_A_HES3	1	0
SMG1	Control_SMG1	RA_A	HES3	Hindbrain Progenitors	59.4865	6.54903e-18	1402	SMG1_RA_A_HES3	4.42315e-17	5
SMG1	Control_SMG1	RA_A	HES3	Spinal Cord Progenitors	Inf	0.0893548	1402	SMG1_RA_A_HES3	0.168307	0
SMG1	Control_SMG1	RA_A	HES3	FOXA2+ Cells	Inf	9.11654e-09	1402	SMG1_RA_A_HES3	4.07519e-08	5
SMG1	Control_SMG1	RA_A	HES3	Neural Crest	0.379188	2.05615e-11	1402	SMG1_RA_A_HES3	1.04888e-10	-1.39902
SMG1	Control_SMG1	RA_A	HES3	PNS Progenitors	Inf	0.530471	1402	SMG1_RA_A_HES3	0.678903	0
SMG1	Control_SMG1	RA_A	HES3	PNS Neurons	0.0858578	2.79209e-32	1402	SMG1_RA_A_HES3	2.67843e-31	-3.54191
SMG1	Control_SMG1	RA_A	HES3	CNS Neurons	3.50798	0.00246647	1402	SMG1_RA_A_HES3	0.00635073	1.81064
SMG1	Control_SMG1	RA_A	HES3	Non-Neural Ectoderm	0.90283	1	1402	SMG1_RA_A_HES3	1	0
SMG1	Control_SMG1	RA_A	HES3	Mesenchymal Cells	0.602084	1	1402	SMG1_RA_A_HES3	1	0
SMG1	Control_SMG1	RA_B	HES3	Pluripotent Stem Cells	0.858165	1	1755	SMG1_RA_B_HES3	1	0
SMG1	Control_SMG1	RA_B	HES3	Neuroectoderm	0.756704	0.350557	1755	SMG1_RA_B_HES3	0.521267	0
SMG1	Control_SMG1	RA_B	HES3	Neuroepithelium	2.15914	0.30269	1755	SMG1_RA_B_HES3	0.461316	0
SMG1	Control_SMG1	RA_B	HES3	Telencephalic Progenitors	0.674617	0.323127	1755	SMG1_RA_B_HES3	0.487841	0
SMG1	Control_SMG1	RA_B	HES3	Diencephalic Progenitors	0.366278	2.20937e-11	1755	SMG1_RA_B_HES3	1.12439e-10	-1.44899
SMG1	Control_SMG1	RA_B	HES3	Retinal Progenitors	1.445	0.00223497	1755	SMG1_RA_B_HES3	0.00579596	0.531066
SMG1	Control_SMG1	RA_B	HES3	Hypothalamic Progenitors	Inf	1	1755	SMG1_RA_B_HES3	1	0
SMG1	Control_SMG1	RA_B	HES3	Hindbrain Progenitors	152.933	5.50802e-46	1755	SMG1_RA_B_HES3	7.9082e-45	5
SMG1	Control_SMG1	RA_B	HES3	Spinal Cord Progenitors	Inf	1	1755	SMG1_RA_B_HES3	1	0
SMG1	Control_SMG1	RA_B	HES3	FOXA2+ Cells	Inf	1.54653e-34	1755	SMG1_RA_B_HES3	1.58155e-33	5
SMG1	Control_SMG1	RA_B	HES3	Neural Crest	0.205265	5.19377e-26	1755	SMG1_RA_B_HES3	4.41573e-25	-2.28444
SMG1	Control_SMG1	RA_B	HES3	PNS Progenitors	Inf	9.86113e-09	1755	SMG1_RA_B_HES3	4.37197e-08	5
SMG1	Control_SMG1	RA_B	HES3	PNS Neurons	0.0484347	8.90459e-46	1755	SMG1_RA_B_HES3	1.25358e-44	-4.36782
SMG1	Control_SMG1	RA_B	HES3	CNS Neurons	2.92229	0.00890876	1755	SMG1_RA_B_HES3	0.0212011	0
SMG1	Control_SMG1	RA_B	HES3	Non-Neural Ectoderm	0.320441	0.207659	1755	SMG1_RA_B_HES3	0.344457	0
SMG1	Control_SMG1	RA_B	HES3	Mesenchymal Cells	0	0.300285	1755	SMG1_RA_B_HES3	0.458141	0
SMG1	Control_SMG1	RA_C	HES3	Pluripotent Stem Cells	1.35201	1	1697	SMG1_RA_C_HES3	1	0
SMG1	Control_SMG1	RA_C	HES3	Neuroectoderm	0.89777	0.76522	1697	SMG1_RA_C_HES3	0.905124	0
SMG1	Control_SMG1	RA_C	HES3	Neuroepithelium	1.05127	1	1697	SMG1_RA_C_HES3	1	0
SMG1	Control_SMG1	RA_C	HES3	Telencephalic Progenitors	0.25856	0.00452741	1697	SMG1_RA_C_HES3	0.0111969	0
SMG1	Control_SMG1	RA_C	HES3	Diencephalic Progenitors	0.200259	7.39039e-22	1697	SMG1_RA_C_HES3	5.68169e-21	-2.32006
SMG1	Control_SMG1	RA_C	HES3	Retinal Progenitors	0.68241	0.00339535	1697	SMG1_RA_C_HES3	0.0085198	-0.551289
SMG1	Control_SMG1	RA_C	HES3	Hindbrain Progenitors	321.248	6.38985e-85	1697	SMG1_RA_C_HES3	1.97903e-83	5
SMG1	Control_SMG1	RA_C	HES3	Spinal Cord Progenitors	Inf	1	1697	SMG1_RA_C_HES3	1	0
SMG1	Control_SMG1	RA_C	HES3	FOXA2+ Cells	Inf	3.30431e-45	1697	SMG1_RA_C_HES3	4.47734e-44	5
SMG1	Control_SMG1	RA_C	HES3	Neural Crest	0.0454397	2.78519e-54	1697	SMG1_RA_C_HES3	4.83064e-53	-4.4599
SMG1	Control_SMG1	RA_C	HES3	PNS Progenitors	Inf	2.34886e-08	1697	SMG1_RA_C_HES3	1.00838e-07	5
SMG1	Control_SMG1	RA_C	HES3	PNS Neurons	0.0412391	1.47202e-46	1697	SMG1_RA_C_HES3	2.15631e-45	-4.59984
SMG1	Control_SMG1	RA_C	HES3	CNS Neurons	5.77498	5.85337e-07	1697	SMG1_RA_C_HES3	2.27829e-06	2.52982
SMG1	Control_SMG1	RA_C	HES3	Non-Neural Ectoderm	0.44877	0.263887	1697	SMG1_RA_C_HES3	0.413372	0
SMG1	Control_SMG1	RA_C	HES3	Mesenchymal Cells	0	0.310548	1697	SMG1_RA_C_HES3	0.470817	0
SMG1	Control_SMG1	RA_C	HES3	Extraembryonic Tissue	Inf	1	1697	SMG1_RA_C_HES3	1	0
SMG1	Control_SMG1	RA_D	HES3	Pluripotent Stem Cells	0	0.383552	1374	SMG1_RA_D_HES3	0.55996	0
SMG1	Control_SMG1	RA_D	HES3	Neuroectoderm	0.789457	0.514976	1374	SMG1_RA_D_HES3	0.667851	0
SMG1	Control_SMG1	RA_D	HES3	Neuroepithelium	1.24591	1	1374	SMG1_RA_D_HES3	1	0
SMG1	Control_SMG1	RA_D	HES3	Telencephalic Progenitors	0.409492	0.0618035	1374	SMG1_RA_D_HES3	0.123607	0
SMG1	Control_SMG1	RA_D	HES3	Diencephalic Progenitors	0.145904	1.22034e-23	1374	SMG1_RA_D_HES3	9.69118e-23	-2.7769
SMG1	Control_SMG1	RA_D	HES3	Retinal Progenitors	0.460176	1.52093e-07	1374	SMG1_RA_D_HES3	6.24504e-07	-1.11974
SMG1	Control_SMG1	RA_D	HES3	Hindbrain Progenitors	323.204	1.01309e-78	1374	SMG1_RA_D_HES3	2.88997e-77	5
SMG1	Control_SMG1	RA_D	HES3	Spinal Cord Progenitors	Inf	0.526776	1374	SMG1_RA_D_HES3	0.676971	0
SMG1	Control_SMG1	RA_D	HES3	FOXA2+ Cells	Inf	2.38829e-61	1374	SMG1_RA_D_HES3	4.79427e-60	5
SMG1	Control_SMG1	RA_D	HES3	Neural Crest	0.0453537	4.29121e-46	1374	SMG1_RA_D_HES3	6.20223e-45	-4.46263
SMG1	Control_SMG1	RA_D	HES3	PNS Progenitors	Inf	1.48966e-05	1374	SMG1_RA_D_HES3	5.07796e-05	5
SMG1	Control_SMG1	RA_D	HES3	PNS Neurons	0.0350076	9.54338e-41	1374	SMG1_RA_D_HES3	1.1431e-39	-4.83619
SMG1	Control_SMG1	RA_D	HES3	CNS Neurons	5.55839	2.48941e-06	1374	SMG1_RA_D_HES3	9.07065e-06	2.47467
SMG1	Control_SMG1	RA_D	HES3	Non-Neural Ectoderm	0.309739	0.211242	1374	SMG1_RA_D_HES3	0.348534	0
SMG1	Control_SMG1	RA_D	HES3	Mesenchymal Cells	0	0.383552	1374	SMG1_RA_D_HES3	0.55996	0
SMG1	Control_SMG1	RA_E	HES3	Pluripotent Stem Cells	1.67178	1	1158	SMG1_RA_E_HES3	1	0
SMG1	Control_SMG1	RA_E	HES3	Neuroectoderm	0.688813	0.294443	1158	SMG1_RA_E_HES3	0.451452	0
SMG1	Control_SMG1	RA_E	HES3	Neuroepithelium	0	0.0939628	1158	SMG1_RA_E_HES3	0.176221	0
SMG1	Control_SMG1	RA_E	HES3	Telencephalic Progenitors	0.0682584	0.000913171	1158	SMG1_RA_E_HES3	0.00252198	-3.87285
SMG1	Control_SMG1	RA_E	HES3	Diencephalic Progenitors	0.0618735	4.32669e-29	1158	SMG1_RA_E_HES3	3.9248e-28	-4.01453
SMG1	Control_SMG1	RA_E	HES3	Retinal Progenitors	0.21439	1.40513e-17	1158	SMG1_RA_E_HES3	9.28754e-17	-2.22169
SMG1	Control_SMG1	RA_E	HES3	Hindbrain Progenitors	597.249	8.33455e-111	1158	SMG1_RA_E_HES3	5.01925e-109	5
SMG1	Control_SMG1	RA_E	HES3	Spinal Cord Progenitors	Inf	1	1158	SMG1_RA_E_HES3	1	0
SMG1	Control_SMG1	RA_E	HES3	FOXA2+ Cells	Inf	2.10856e-30	1158	SMG1_RA_E_HES3	1.93701e-29	5
SMG1	Control_SMG1	RA_E	HES3	Neural Crest	0.0708422	2.06877e-34	1158	SMG1_RA_E_HES3	2.09584e-33	-3.81925
SMG1	Control_SMG1	RA_E	HES3	PNS Progenitors	Inf	1.47282e-09	1158	SMG1_RA_E_HES3	6.9114e-09	5
SMG1	Control_SMG1	RA_E	HES3	PNS Neurons	0.0234254	1.54991e-36	1158	SMG1_RA_E_HES3	1.69707e-35	-5
SMG1	Control_SMG1	RA_E	HES3	CNS Neurons	10.3001	1.66032e-12	1158	SMG1_RA_E_HES3	8.97295e-12	3.36459
SMG1	Control_SMG1	RA_E	HES3	Non-Neural Ectoderm	0.834265	1	1158	SMG1_RA_E_HES3	1	0
SMG1	Control_SMG1	RA_E	HES3	Mesenchymal Cells	0	0.455095	1158	SMG1_RA_E_HES3	0.627637	0
SMG2	Control_SMG2	FGF8_early_A	HES3	Pluripotent Stem Cells	1.09691	1	1806	SMG2_FGF8_early_A_HES3	1	0
SMG2	Control_SMG2	FGF8_early_A	HES3	Neuroectoderm	1.9878	0.00017249	1806	SMG2_FGF8_early_A_HES3	0.00052375	0.991176
SMG2	Control_SMG2	FGF8_early_A	HES3	Neuroepithelium	10.2633	7.63241e-15	1806	SMG2_FGF8_early_A_HES3	4.55842e-14	3.35942
SMG2	Control_SMG2	FGF8_early_A	HES3	Telencephalic Progenitors	37.2719	3.00363e-113	1806	SMG2_FGF8_early_A_HES3	2.1006e-111	5
SMG2	Control_SMG2	FGF8_early_A	HES3	Diencephalic Progenitors	0.468285	8.64475e-09	1806	SMG2_FGF8_early_A_HES3	3.87227e-08	-1.09454
SMG2	Control_SMG2	FGF8_early_A	HES3	Retinal Progenitors	0.248345	1.43648e-34	1806	SMG2_FGF8_early_A_HES3	1.47597e-33	-2.00958
SMG2	Control_SMG2	FGF8_early_A	HES3	Hypothalamic Progenitors	Inf	0.0185939	1806	SMG2_FGF8_early_A_HES3	0.0414302	0
SMG2	Control_SMG2	FGF8_early_A	HES3	Spinal Cord Progenitors	Inf	1	1806	SMG2_FGF8_early_A_HES3	1	0
SMG2	Control_SMG2	FGF8_early_A	HES3	FOXA2+ Cells	0	0.451274	1806	SMG2_FGF8_early_A_HES3	0.624575	0
SMG2	Control_SMG2	FGF8_early_A	HES3	Neural Crest	0.125983	5.15958e-38	1806	SMG2_FGF8_early_A_HES3	5.85653e-37	-2.9887
SMG2	Control_SMG2	FGF8_early_A	HES3	PNS Neurons	0.435093	0.00112734	1806	SMG2_FGF8_early_A_HES3	0.00307819	-1.2006
SMG2	Control_SMG2	FGF8_early_A	HES3	CNS Neurons	4.63593	5.67972e-07	1806	SMG2_FGF8_early_A_HES3	2.21867e-06	2.21286
SMG2	Control_SMG2	FGF8_early_A	HES3	Non-Neural Ectoderm	0	1.36563e-05	1806	SMG2_FGF8_early_A_HES3	4.66986e-05	-5
SMG2	Control_SMG2	FGF8_early_A	HES3	Extraembryonic Tissue	Inf	1	1806	SMG2_FGF8_early_A_HES3	1	0
SMG2	Control_SMG2	FGF8_early_B	HES3	Pluripotent Stem Cells	4.06055	0.0255876	1491	SMG2_FGF8_early_B_HES3	0.0558088	0
SMG2	Control_SMG2	FGF8_early_B	HES3	Neuroectoderm	3.74036	5.7307e-14	1491	SMG2_FGF8_early_B_HES3	3.29553e-13	1.90318
SMG2	Control_SMG2	FGF8_early_B	HES3	Neuroepithelium	13.5274	4.36961e-18	1491	SMG2_FGF8_early_B_HES3	2.97903e-17	3.75781
SMG2	Control_SMG2	FGF8_early_B	HES3	Telencephalic Progenitors	25.4587	1.67068e-71	1491	SMG2_FGF8_early_B_HES3	4.16327e-70	4.67009
SMG2	Control_SMG2	FGF8_early_B	HES3	Diencephalic Progenitors	0.388311	4.12277e-10	1491	SMG2_FGF8_early_B_HES3	1.99068e-09	-1.36472
SMG2	Control_SMG2	FGF8_early_B	HES3	Retinal Progenitors	0.203505	4.01308e-34	1491	SMG2_FGF8_early_B_HES3	4.00939e-33	-2.29686
SMG2	Control_SMG2	FGF8_early_B	HES3	Hypothalamic Progenitors	Inf	0.453387	1491	SMG2_FGF8_early_B_HES3	0.62568	0
SMG2	Control_SMG2	FGF8_early_B	HES3	Hindbrain Progenitors	Inf	0.453387	1491	SMG2_FGF8_early_B_HES3	0.62568	0
SMG2	Control_SMG2	FGF8_early_B	HES3	FOXA2+ Cells	0	1	1491	SMG2_FGF8_early_B_HES3	1	0
SMG2	Control_SMG2	FGF8_early_B	HES3	Neural Crest	0.226108	2.0337e-20	1491	SMG2_FGF8_early_B_HES3	1.49968e-19	-2.14491
SMG2	Control_SMG2	FGF8_early_B	HES3	PNS Neurons	0.425037	0.00332002	1491	SMG2_FGF8_early_B_HES3	0.00835011	-1.23434
SMG2	Control_SMG2	FGF8_early_B	HES3	CNS Neurons	4.5239	6.21709e-06	1491	SMG2_FGF8_early_B_HES3	2.20239e-05	2.17757
SMG2	Control_SMG2	FGF8_early_B	HES3	Non-Neural Ectoderm	0	0.000216395	1491	SMG2_FGF8_early_B_HES3	0.000649783	-5
SMG2	Control_SMG2	FGF8_early_B	HES3	Extraembryonic Tissue	Inf	0.453387	1491	SMG2_FGF8_early_B_HES3	0.62568	0
SMG2	Control_SMG2	FGF8_early_C	HES3	Pluripotent Stem Cells	8.45988	1.52605e-05	1771	SMG2_FGF8_early_C_HES3	5.19383e-05	3.08064
SMG2	Control_SMG2	FGF8_early_C	HES3	Neuroectoderm	3.81443	1.39159e-16	1771	SMG2_FGF8_early_C_HES3	8.95242e-16	1.93147
SMG2	Control_SMG2	FGF8_early_C	HES3	Neuroepithelium	21.9727	1.06379e-34	1771	SMG2_FGF8_early_C_HES3	1.10349e-33	4.45764
SMG2	Control_SMG2	FGF8_early_C	HES3	Telencephalic Progenitors	56.5814	1.37427e-152	1771	SMG2_FGF8_early_C_HES3	2.97941e-150	5
SMG2	Control_SMG2	FGF8_early_C	HES3	Diencephalic Progenitors	0.0195301	8.81881e-56	1771	SMG2_FGF8_early_C_HES3	1.59327e-54	-5
SMG2	Control_SMG2	FGF8_early_C	HES3	Retinal Progenitors	0.0510337	1.12435e-85	1771	SMG2_FGF8_early_C_HES3	3.53275e-84	-4.29241
SMG2	Control_SMG2	FGF8_early_C	HES3	Hypothalamic Progenitors	Inf	0.254333	1771	SMG2_FGF8_early_C_HES3	0.40182	0
SMG2	Control_SMG2	FGF8_early_C	HES3	FOXA2+ Cells	0	0.460192	1771	SMG2_FGF8_early_C_HES3	0.631054	0
SMG2	Control_SMG2	FGF8_early_C	HES3	Neural Crest	0.00339005	2.4e-69	1771	SMG2_FGF8_early_C_HES3	5.53533e-68	-5
SMG2	Control_SMG2	FGF8_early_C	HES3	PNS Neurons	0.129383	1.80625e-09	1771	SMG2_FGF8_early_C_HES3	8.40334e-09	-2.95029
SMG2	Control_SMG2	FGF8_early_C	HES3	CNS Neurons	2.87641	0.002836	1771	SMG2_FGF8_early_C_HES3	0.00720804	1.52427
SMG2	Control_SMG2	FGF8_early_C	HES3	Non-Neural Ectoderm	0	1.79787e-05	1771	SMG2_FGF8_early_C_HES3	6.04306e-05	-5
SMG2	Control_SMG2	FGF8_early_C	HES3	Extraembryonic Tissue	Inf	0.502889	1771	SMG2_FGF8_early_C_HES3	0.658097	0
SMG2	Control_SMG2	FGF8_early_D	HES3	Pluripotent Stem Cells	10.8753	1.75372e-07	1720	SMG2_FGF8_early_D_HES3	7.13335e-07	3.44298
SMG2	Control_SMG2	FGF8_early_D	HES3	Neuroectoderm	4.04986	7.30563e-18	1720	SMG2_FGF8_early_D_HES3	4.91882e-17	2.01787
SMG2	Control_SMG2	FGF8_early_D	HES3	Neuroepithelium	28.2263	4.81775e-44	1720	SMG2_FGF8_early_D_HES3	6.33023e-43	4.81897
SMG2	Control_SMG2	FGF8_early_D	HES3	Telencephalic Progenitors	38.1253	4.47187e-112	1720	SMG2_FGF8_early_D_HES3	2.93788e-110	5
SMG2	Control_SMG2	FGF8_early_D	HES3	Diencephalic Progenitors	0.0796854	5.49035e-40	1720	SMG2_FGF8_early_D_HES3	6.54015e-39	-3.64954
SMG2	Control_SMG2	FGF8_early_D	HES3	Retinal Progenitors	0.0734934	1.26372e-73	1720	SMG2_FGF8_early_D_HES3	3.26161e-72	-3.76624
SMG2	Control_SMG2	FGF8_early_D	HES3	Hypothalamic Progenitors	Inf	1	1720	SMG2_FGF8_early_D_HES3	1	0
SMG2	Control_SMG2	FGF8_early_D	HES3	FOXA2+ Cells	0	0.473837	1720	SMG2_FGF8_early_D_HES3	0.643909	0
SMG2	Control_SMG2	FGF8_early_D	HES3	Neural Crest	0.0510535	9.62176e-51	1720	SMG2_FGF8_early_D_HES3	1.56842e-49	-4.29185
SMG2	Control_SMG2	FGF8_early_D	HES3	PNS Neurons	0.136728	5.69856e-09	1720	SMG2_FGF8_early_D_HES3	2.57922e-08	-2.87062
SMG2	Control_SMG2	FGF8_early_D	HES3	CNS Neurons	2.7583	0.00576668	1720	SMG2_FGF8_early_D_HES3	0.0140474	0
SMG2	Control_SMG2	FGF8_early_D	HES3	Non-Neural Ectoderm	0.0633393	0.000290473	1720	SMG2_FGF8_early_D_HES3	0.000856797	-3.98075
SMG2	Control_SMG2	FGF8_early_D	HES3	Extraembryonic Tissue	Inf	0.0638483	1720	SMG2_FGF8_early_D_HES3	0.126877	0
SMG2	Control_SMG2	FGF8_early_E	HES3	Pluripotent Stem Cells	11.1726	7.88026e-08	1773	SMG2_FGF8_early_E_HES3	3.29815e-07	3.48189
SMG2	Control_SMG2	FGF8_early_E	HES3	Neuroectoderm	4.33182	2.64933e-20	1773	SMG2_FGF8_early_E_HES3	1.92743e-19	2.11497
SMG2	Control_SMG2	FGF8_early_E	HES3	Neuroepithelium	28.3356	4.88933e-45	1773	SMG2_FGF8_early_E_HES3	6.58389e-44	4.82454
SMG2	Control_SMG2	FGF8_early_E	HES3	Telencephalic Progenitors	45.1275	7.80424e-130	1773	SMG2_FGF8_early_E_HES3	9.39977e-128	5
SMG2	Control_SMG2	FGF8_early_E	HES3	Diencephalic Progenitors	0.0156099	3.37553e-57	1773	SMG2_FGF8_early_E_HES3	6.30874e-56	-5
SMG2	Control_SMG2	FGF8_early_E	HES3	Retinal Progenitors	0.0419248	2.07722e-90	1773	SMG2_FGF8_early_E_HES3	7.14829e-89	-4.57605
SMG2	Control_SMG2	FGF8_early_E	HES3	Hypothalamic Progenitors	Inf	0.502972	1773	SMG2_FGF8_early_E_HES3	0.658097	0
SMG2	Control_SMG2	FGF8_early_E	HES3	FOXA2+ Cells	0	0.459673	1773	SMG2_FGF8_early_E_HES3	0.630741	0
SMG2	Control_SMG2	FGF8_early_E	HES3	Neural Crest	0	1.62754e-71	1773	SMG2_FGF8_early_E_HES3	4.10291e-70	-5
SMG2	Control_SMG2	FGF8_early_E	HES3	PNS Neurons	0.166348	2.51837e-08	1773	SMG2_FGF8_early_E_HES3	1.07689e-07	-2.58773
SMG2	Control_SMG2	FGF8_early_E	HES3	CNS Neurons	2.51161	0.0137867	1773	SMG2_FGF8_early_E_HES3	0.0316961	0
SMG2	Control_SMG2	FGF8_early_E	HES3	Non-Neural Ectoderm	0	1.76958e-05	1773	SMG2_FGF8_early_E_HES3	5.95721e-05	-5
SMG2	Control_SMG2	FGF8_early_E	HES3	Extraembryonic Tissue	Inf	0.254458	1773	SMG2_FGF8_early_E_HES3	0.40182	0
SMG2	Control_SMG2	CHIR_A	HES3	Pluripotent Stem Cells	0.304995	0.354264	1704	SMG2_CHIR_A_HES3	0.525339	0
SMG2	Control_SMG2	CHIR_A	HES3	Neuroectoderm	1.11081	0.675799	1704	SMG2_CHIR_A_HES3	0.817048	0
SMG2	Control_SMG2	CHIR_A	HES3	Neuroepithelium	0.653044	0.567045	1704	SMG2_CHIR_A_HES3	0.716135	0
SMG2	Control_SMG2	CHIR_A	HES3	Telencephalic Progenitors	0.534228	0.123493	1704	SMG2_CHIR_A_HES3	0.223484	0
SMG2	Control_SMG2	CHIR_A	HES3	Diencephalic Progenitors	1.30258	0.0225648	1704	SMG2_CHIR_A_HES3	0.0496152	0
SMG2	Control_SMG2	CHIR_A	HES3	Retinal Progenitors	0.128663	1.88521e-55	1704	SMG2_CHIR_A_HES3	3.35011e-54	-2.95833
SMG2	Control_SMG2	CHIR_A	HES3	FOXA2+ Cells	0	0.478286	1704	SMG2_CHIR_A_HES3	0.646462	0
SMG2	Control_SMG2	CHIR_A	HES3	Neural Crest	1.05419	0.650354	1704	SMG2_CHIR_A_HES3	0.791921	0
SMG2	Control_SMG2	CHIR_A	HES3	PNS Neurons	8.38732	4.96543e-49	1704	SMG2_CHIR_A_HES3	7.8577e-48	3.06821
SMG2	Control_SMG2	CHIR_A	HES3	CNS Neurons	1.1014	0.834236	1704	SMG2_CHIR_A_HES3	0.973949	0
SMG2	Control_SMG2	CHIR_A	HES3	Non-Neural Ectoderm	0.388978	0.0691586	1704	SMG2_CHIR_A_HES3	0.135811	0
SMG2	Control_SMG2	CHIR_B	HES3	Pluripotent Stem Cells	0.369494	0.626568	1549	SMG2_CHIR_B_HES3	0.768326	0
SMG2	Control_SMG2	CHIR_B	HES3	Neuroectoderm	0.851193	0.561027	1549	SMG2_CHIR_B_HES3	0.710874	0
SMG2	Control_SMG2	CHIR_B	HES3	Neuroepithelium	0.157619	0.0725976	1549	SMG2_CHIR_B_HES3	0.141539	0
SMG2	Control_SMG2	CHIR_B	HES3	Telencephalic Progenitors	0.12838	0.000889112	1549	SMG2_CHIR_B_HES3	0.00246811	-2.96151
SMG2	Control_SMG2	CHIR_B	HES3	Diencephalic Progenitors	0.109435	7.34712e-31	1549	SMG2_CHIR_B_HES3	6.80708e-30	-3.19185
SMG2	Control_SMG2	CHIR_B	HES3	Retinal Progenitors	0.00446107	6.39192e-98	1549	SMG2_CHIR_B_HES3	2.77154e-96	-5
SMG2	Control_SMG2	CHIR_B	HES3	Hindbrain Progenitors	Inf	0.224377	1549	SMG2_CHIR_B_HES3	0.365202	0
SMG2	Control_SMG2	CHIR_B	HES3	FOXA2+ Cells	0	1	1549	SMG2_CHIR_B_HES3	1	0
SMG2	Control_SMG2	CHIR_B	HES3	Neural Crest	1.89845	1.2978e-08	1549	SMG2_CHIR_B_HES3	5.70714e-08	0.92482
SMG2	Control_SMG2	CHIR_B	HES3	PNS Neurons	19.7149	1.55642e-105	1549	SMG2_CHIR_B_HES3	8.6521e-104	4.30121
SMG2	Control_SMG2	CHIR_B	HES3	CNS Neurons	1.1118	0.825878	1549	SMG2_CHIR_B_HES3	0.966273	0
SMG2	Control_SMG2	CHIR_B	HES3	Non-Neural Ectoderm	0.0781229	0.00113606	1549	SMG2_CHIR_B_HES3	0.00309809	-3.67811
SMG2	Control_SMG2	CHIR_C	HES3	Pluripotent Stem Cells	0	0.251362	1553	SMG2_CHIR_C_HES3	0.398648	0
SMG2	Control_SMG2	CHIR_C	HES3	Neuroectoderm	1.41073	0.118392	1553	SMG2_CHIR_C_HES3	0.215692	0
SMG2	Control_SMG2	CHIR_C	HES3	Neuroepithelium	0.156764	0.0722971	1553	SMG2_CHIR_C_HES3	0.14108	0
SMG2	Control_SMG2	CHIR_C	HES3	Telencephalic Progenitors	0.127683	0.000867477	1553	SMG2_CHIR_C_HES3	0.00241114	-2.96937
SMG2	Control_SMG2	CHIR_C	HES3	Diencephalic Progenitors	0.24689	2.92987e-18	1553	SMG2_CHIR_C_HES3	2.00377e-17	-2.01806
SMG2	Control_SMG2	CHIR_C	HES3	Retinal Progenitors	0.0133538	6.49911e-92	1553	SMG2_CHIR_C_HES3	2.47194e-90	-5
SMG2	Control_SMG2	CHIR_C	HES3	FOXA2+ Cells	0	1	1553	SMG2_CHIR_C_HES3	1	0
SMG2	Control_SMG2	CHIR_C	HES3	Neural Crest	2.32289	2.04893e-14	1553	SMG2_CHIR_C_HES3	1.20056e-13	1.21592
SMG2	Control_SMG2	CHIR_C	HES3	PNS Neurons	10.8198	8.21291e-61	1553	SMG2_CHIR_C_HES3	1.61869e-59	3.4356
SMG2	Control_SMG2	CHIR_C	HES3	CNS Neurons	0.549319	0.30843	1553	SMG2_CHIR_C_HES3	0.468697	0
SMG2	Control_SMG2	CHIR_C	HES3	Non-Neural Ectoderm	1.59322	0.224322	1553	SMG2_CHIR_C_HES3	0.365202	0
SMG2	Control_SMG2	CHIR_C	HES3	Mesenchymal Cells	Inf	0.000268305	1553	SMG2_CHIR_C_HES3	0.000796829	5
SMG2	Control_SMG2	CHIR_C	HES3	Endoderm-derived Tissue	Inf	0.475209	1553	SMG2_CHIR_C_HES3	0.643909	0
SMG2	Control_SMG2	CHIR_C	HES3	Extraembryonic Tissue	Inf	0.475209	1553	SMG2_CHIR_C_HES3	0.643909	0
SMG2	Control_SMG2	CHIR_D	HES3	Pluripotent Stem Cells	2.97577	0.0986166	1734	SMG2_CHIR_D_HES3	0.183836	0
SMG2	Control_SMG2	CHIR_D	HES3	Neuroectoderm	2.93731	3.13789e-10	1734	SMG2_CHIR_D_HES3	1.52191e-09	1.55449
SMG2	Control_SMG2	CHIR_D	HES3	Neuroepithelium	2.17449	0.0989429	1734	SMG2_CHIR_D_HES3	0.184285	0
SMG2	Control_SMG2	CHIR_D	HES3	Telencephalic Progenitors	1.42058	0.286671	1734	SMG2_CHIR_D_HES3	0.442665	0
SMG2	Control_SMG2	CHIR_D	HES3	Diencephalic Progenitors	0.579016	2.36553e-05	1734	SMG2_CHIR_D_HES3	7.86576e-05	-0.788325
SMG2	Control_SMG2	CHIR_D	HES3	Retinal Progenitors	0.00714504	2.63039e-111	1734	SMG2_CHIR_D_HES3	1.67726e-109	-5
SMG2	Control_SMG2	CHIR_D	HES3	Hindbrain Progenitors	Inf	0.501511	1734	SMG2_CHIR_D_HES3	0.657751	0
SMG2	Control_SMG2	CHIR_D	HES3	FOXA2+ Cells	0.886773	1	1734	SMG2_CHIR_D_HES3	1	0
SMG2	Control_SMG2	CHIR_D	HES3	Neural Crest	2.0322	2.03217e-11	1734	SMG2_CHIR_D_HES3	1.03909e-10	1.02305
SMG2	Control_SMG2	CHIR_D	HES3	PNS Neurons	4.14764	7.95178e-19	1734	SMG2_CHIR_D_HES3	5.54323e-18	2.05229
SMG2	Control_SMG2	CHIR_D	HES3	CNS Neurons	0.61805	0.341405	1734	SMG2_CHIR_D_HES3	0.510108	0
SMG2	Control_SMG2	CHIR_D	HES3	Non-Neural Ectoderm	3.01323	0.000179733	1734	SMG2_CHIR_D_HES3	0.000544981	1.59131
SMG2	Control_SMG2	CHIR_D	HES3	Mesenchymal Cells	Inf	0.00847444	1734	SMG2_CHIR_D_HES3	0.0202119	0
SMG2	Control_SMG2	CHIR_D	HES3	Extraembryonic Tissue	Inf	0.00113937	1734	SMG2_CHIR_D_HES3	0.00310321	5
SMG2	Control_SMG2	CHIR_E	HES3	Pluripotent Stem Cells	11.8309	2.49271e-07	1435	SMG2_CHIR_E_HES3	1.00637e-06	3.56448
SMG2	Control_SMG2	CHIR_E	HES3	Neuroectoderm	4.07183	1.4158e-15	1435	SMG2_CHIR_E_HES3	8.76986e-15	2.02568
SMG2	Control_SMG2	CHIR_E	HES3	Neuroepithelium	7.52618	1.20658e-08	1435	SMG2_CHIR_E_HES3	5.32764e-08	2.91192
SMG2	Control_SMG2	CHIR_E	HES3	Telencephalic Progenitors	6.16014	9.99677e-14	1435	SMG2_CHIR_E_HES3	5.70342e-13	2.62296
SMG2	Control_SMG2	CHIR_E	HES3	Diencephalic Progenitors	0.91849	0.553525	1435	SMG2_CHIR_E_HES3	0.704663	0
SMG2	Control_SMG2	CHIR_E	HES3	Retinal Progenitors	0.0106113	4.23429e-83	1435	SMG2_CHIR_E_HES3	1.29295e-81	-5
SMG2	Control_SMG2	CHIR_E	HES3	FOXA2+ Cells	2.63255	0.581546	1435	SMG2_CHIR_E_HES3	0.72794	0
SMG2	Control_SMG2	CHIR_E	HES3	Neural Crest	0.715556	0.0131391	1435	SMG2_CHIR_E_HES3	0.0303039	0
SMG2	Control_SMG2	CHIR_E	HES3	PNS Neurons	0.736403	0.262907	1435	SMG2_CHIR_E_HES3	0.412401	0
SMG2	Control_SMG2	CHIR_E	HES3	CNS Neurons	0.522951	0.294696	1435	SMG2_CHIR_E_HES3	0.451501	0
SMG2	Control_SMG2	CHIR_E	HES3	Non-Neural Ectoderm	5.45255	6.8437e-10	1435	SMG2_CHIR_E_HES3	3.27531e-09	2.44693
SMG2	Control_SMG2	CHIR_E	HES3	Mesenchymal Cells	Inf	2.39459e-13	1435	SMG2_CHIR_E_HES3	1.34494e-12	5
SMG2	Control_SMG2	CHIR_E	HES3	Extraembryonic Tissue	Inf	0.000507507	1435	SMG2_CHIR_E_HES3	0.00144773	5
SMG4	Control_SMG4_1	BMP4_A	WTC	Pluripotent Stem Cells	5.71177	0.0815073	715	SMG4_BMP4_A_WTC	0.155965	0
SMG4	Control_SMG4_1	BMP4_A	WTC	Neuroectoderm	1.00702	1	715	SMG4_BMP4_A_WTC	1	0
SMG4	Control_SMG4_1	BMP4_A	WTC	Neuroepithelium	1.29438	0.781673	715	SMG4_BMP4_A_WTC	0.923021	0
SMG4	Control_SMG4_1	BMP4_A	WTC	Telencephalic Progenitors	0.0141852	1.18185e-88	715	SMG4_BMP4_A_WTC	3.94192e-87	-5
SMG4	Control_SMG4_1	BMP4_A	WTC	Diencephalic Progenitors	Inf	0.505107	715	SMG4_BMP4_A_WTC	0.660477	0
SMG4	Control_SMG4_1	BMP4_A	WTC	Retinal Progenitors	Inf	1.89837e-41	715	SMG4_BMP4_A_WTC	2.31217e-40	5
SMG4	Control_SMG4_1	BMP4_A	WTC	Neural Crest	Inf	1	715	SMG4_BMP4_A_WTC	1	0
SMG4	Control_SMG4_1	BMP4_A	WTC	Non-Neural Ectoderm	144.402	4.02316e-35	715	SMG4_BMP4_A_WTC	4.23409e-34	5
SMG4	Control_SMG4_1	BMP4_A	HES3	Pluripotent Stem Cells	0.480973	0.034295	1310	SMG4_BMP4_A_HES3	0.0731806	0
SMG4	Control_SMG4_1	BMP4_A	HES3	Neuroectoderm	0.904584	0.728033	1310	SMG4_BMP4_A_HES3	0.869628	0
SMG4	Control_SMG4_1	BMP4_A	HES3	Neuroepithelium	0.74073	0.237356	1310	SMG4_BMP4_A_HES3	0.381458	0
SMG4	Control_SMG4_1	BMP4_A	HES3	Telencephalic Progenitors	0.161111	2.0388e-43	1310	SMG4_BMP4_A_HES3	2.64677e-42	-2.63387
SMG4	Control_SMG4_1	BMP4_A	HES3	Diencephalic Progenitors	0.860079	0.608963	1310	SMG4_BMP4_A_HES3	0.752269	0
SMG4	Control_SMG4_1	BMP4_A	HES3	Retinal Progenitors	5.05006	3.06681e-37	1310	SMG4_BMP4_A_HES3	3.40523e-36	2.3363
SMG4	Control_SMG4_1	BMP4_A	HES3	Hypothalamic Progenitors	0.981829	1	1310	SMG4_BMP4_A_HES3	1	0
SMG4	Control_SMG4_1	BMP4_A	HES3	Hindbrain Progenitors	0	0.49542	1310	SMG4_BMP4_A_HES3	0.657089	0
SMG4	Control_SMG4_1	BMP4_A	HES3	Spinal Cord Progenitors	0	0.49542	1310	SMG4_BMP4_A_HES3	0.657089	0
SMG4	Control_SMG4_1	BMP4_A	HES3	FOXA2+ Cells	3.4593	0.178347	1310	SMG4_BMP4_A_HES3	0.305067	0
SMG4	Control_SMG4_1	BMP4_A	HES3	Neural Crest	0.072283	1.37047e-14	1310	SMG4_BMP4_A_HES3	8.14024e-14	-3.7902
SMG4	Control_SMG4_1	BMP4_A	HES3	PNS Neurons	0.13782	0.00204534	1310	SMG4_BMP4_A_HES3	0.00534896	-2.85915
SMG4	Control_SMG4_1	BMP4_A	HES3	CNS Neurons	0.670981	0.221382	1310	SMG4_BMP4_A_HES3	0.362778	0
SMG4	Control_SMG4_1	BMP4_A	HES3	Non-Neural Ectoderm	37.1702	2.79387e-34	1310	SMG4_BMP4_A_HES3	2.80422e-33	5
SMG4	Control_SMG4_1	BMP4_A	H9	Pluripotent Stem Cells	4.24271	1.22203e-06	1287	SMG4_BMP4_A_H9	4.56786e-06	2.08499
SMG4	Control_SMG4_1	BMP4_A	H9	Neuroectoderm	1.12997	0.465156	1287	SMG4_BMP4_A_H9	0.636251	0
SMG4	Control_SMG4_1	BMP4_A	H9	Neuroepithelium	0.91894	0.660743	1287	SMG4_BMP4_A_H9	0.802066	0
SMG4	Control_SMG4_1	BMP4_A	H9	Telencephalic Progenitors	0.295939	4.34617e-24	1287	SMG4_BMP4_A_H9	3.48981e-23	-1.75663
SMG4	Control_SMG4_1	BMP4_A	H9	Diencephalic Progenitors	0.372354	0.0594405	1287	SMG4_BMP4_A_H9	0.119432	0
SMG4	Control_SMG4_1	BMP4_A	H9	Retinal Progenitors	1.7216	4.88803e-05	1287	SMG4_BMP4_A_H9	0.000157932	0.783753
SMG4	Control_SMG4_1	BMP4_A	H9	Hypothalamic Progenitors	Inf	0.499662	1287	SMG4_BMP4_A_H9	0.657535	0
SMG4	Control_SMG4_1	BMP4_A	H9	Hindbrain Progenitors	0.979981	1	1287	SMG4_BMP4_A_H9	1	0
SMG4	Control_SMG4_1	BMP4_A	H9	FOXA2+ Cells	Inf	1	1287	SMG4_BMP4_A_H9	1	0
SMG4	Control_SMG4_1	BMP4_A	H9	Neural Crest	0.119943	0.000604501	1287	SMG4_BMP4_A_H9	0.00170868	-3.05958
SMG4	Control_SMG4_1	BMP4_A	H9	PNS Neurons	2.94695	0.624493	1287	SMG4_BMP4_A_H9	0.766648	0
SMG4	Control_SMG4_1	BMP4_A	H9	CNS Neurons	1.96494	0.686865	1287	SMG4_BMP4_A_H9	0.827751	0
SMG4	Control_SMG4_1	BMP4_A	H9	Non-Neural Ectoderm	98.0846	3.97708e-26	1287	SMG4_BMP4_A_H9	3.39461e-25	5
SMG4	Control_SMG4_1	BMP4_A	H9	Mesenchymal Cells	Inf	1	1287	SMG4_BMP4_A_H9	1	0
SMG4	Control_SMG4_1	BMP4_A	H9	Extraembryonic Tissue	0.489479	0.62095	1287	SMG4_BMP4_A_H9	0.76403	0
SMG4	Control_SMG4_1	BMP4_B	WTC	Pluripotent Stem Cells	1.56173	1	728	SMG4_BMP4_B_WTC	1	0
SMG4	Control_SMG4_1	BMP4_B	WTC	Neuroectoderm	1.37069	0.763527	728	SMG4_BMP4_B_WTC	0.904601	0
SMG4	Control_SMG4_1	BMP4_B	WTC	Neuroepithelium	0.777505	0.754996	728	SMG4_BMP4_B_WTC	0.897857	0
SMG4	Control_SMG4_1	BMP4_B	WTC	Telencephalic Progenitors	0.00394205	1.80447e-142	728	SMG4_BMP4_B_WTC	3.00931e-140	-5
SMG4	Control_SMG4_1	BMP4_B	WTC	Diencephalic Progenitors	Inf	1	728	SMG4_BMP4_B_WTC	1	0
SMG4	Control_SMG4_1	BMP4_B	WTC	Retinal Progenitors	Inf	1.22398e-70	728	SMG4_BMP4_B_WTC	2.98156e-69	5
SMG4	Control_SMG4_1	BMP4_B	WTC	FOXA2+ Cells	Inf	0.506964	728	SMG4_BMP4_B_WTC	0.662507	0
SMG4	Control_SMG4_1	BMP4_B	WTC	Neural Crest	Inf	1	728	SMG4_BMP4_B_WTC	1	0
SMG4	Control_SMG4_1	BMP4_B	WTC	Non-Neural Ectoderm	152.65	4.44818e-37	728	SMG4_BMP4_B_WTC	4.89525e-36	5
SMG4	Control_SMG4_1	BMP4_B	HES3	Pluripotent Stem Cells	0.135351	9.41129e-06	1362	SMG4_BMP4_B_HES3	3.28033e-05	-2.88522
SMG4	Control_SMG4_1	BMP4_B	HES3	Neuroectoderm	0.450277	0.00386671	1362	SMG4_BMP4_B_HES3	0.00966901	-1.15112
SMG4	Control_SMG4_1	BMP4_B	HES3	Neuroepithelium	0.597743	0.0392267	1362	SMG4_BMP4_B_HES3	0.0826467	0
SMG4	Control_SMG4_1	BMP4_B	HES3	Telencephalic Progenitors	0.0781057	1.50785e-68	1362	SMG4_BMP4_B_HES3	3.44108e-67	-3.67843
SMG4	Control_SMG4_1	BMP4_B	HES3	Diencephalic Progenitors	0.57613	0.0552214	1362	SMG4_BMP4_B_HES3	0.111992	0
SMG4	Control_SMG4_1	BMP4_B	HES3	Retinal Progenitors	9.77578	6.72819e-78	1362	SMG4_BMP4_B_HES3	1.84642e-76	3.28921
SMG4	Control_SMG4_1	BMP4_B	HES3	Hypothalamic Progenitors	0	0.476505	1362	SMG4_BMP4_B_HES3	0.644858	0
SMG4	Control_SMG4_1	BMP4_B	HES3	Hindbrain Progenitors	1.82201	1	1362	SMG4_BMP4_B_HES3	1	0
SMG4	Control_SMG4_1	BMP4_B	HES3	Spinal Cord Progenitors	0	0.476505	1362	SMG4_BMP4_B_HES3	0.644858	0
SMG4	Control_SMG4_1	BMP4_B	HES3	FOXA2+ Cells	0	0.226874	1362	SMG4_BMP4_B_HES3	0.368436	0
SMG4	Control_SMG4_1	BMP4_B	HES3	Neural Crest	0.148548	1.9324e-11	1362	SMG4_BMP4_B_HES3	9.90414e-11	-2.751
SMG4	Control_SMG4_1	BMP4_B	HES3	PNS Neurons	0.127742	0.00155664	1362	SMG4_BMP4_B_HES3	0.00416267	-2.96869
SMG4	Control_SMG4_1	BMP4_B	HES3	CNS Neurons	0.306575	0.00168412	1362	SMG4_BMP4_B_HES3	0.00447447	-1.70569
SMG4	Control_SMG4_1	BMP4_B	HES3	Non-Neural Ectoderm	31.9293	3.33035e-30	1362	SMG4_BMP4_B_HES3	3.0337e-29	4.99681
SMG4	Control_SMG4_1	BMP4_B	H9	Pluripotent Stem Cells	1.3516	0.469267	1388	SMG4_BMP4_B_H9	0.640662	0
SMG4	Control_SMG4_1	BMP4_B	H9	Neuroectoderm	1.00386	1	1388	SMG4_BMP4_B_H9	1	0
SMG4	Control_SMG4_1	BMP4_B	H9	Neuroepithelium	0.534727	0.000970059	1388	SMG4_BMP4_B_H9	0.00267228	-0.903126
SMG4	Control_SMG4_1	BMP4_B	H9	Telencephalic Progenitors	0.253236	2.0655e-31	1388	SMG4_BMP4_B_H9	1.93853e-30	-1.98145
SMG4	Control_SMG4_1	BMP4_B	H9	Diencephalic Progenitors	0.192739	0.00483687	1388	SMG4_BMP4_B_H9	0.011849	0
SMG4	Control_SMG4_1	BMP4_B	H9	Retinal Progenitors	1.86999	8.93691e-07	1388	SMG4_BMP4_B_H9	3.42924e-06	0.903034
SMG4	Control_SMG4_1	BMP4_B	H9	Hindbrain Progenitors	0	0.458934	1388	SMG4_BMP4_B_H9	0.630126	0
SMG4	Control_SMG4_1	BMP4_B	H9	FOXA2+ Cells	Inf	1	1388	SMG4_BMP4_B_H9	1	0
SMG4	Control_SMG4_1	BMP4_B	H9	Neural Crest	0	3.49302e-06	1388	SMG4_BMP4_B_H9	1.26637e-05	-5
SMG4	Control_SMG4_1	BMP4_B	H9	PNS Neurons	0.848103	1	1388	SMG4_BMP4_B_H9	1	0
SMG4	Control_SMG4_1	BMP4_B	H9	CNS Neurons	3.84783	0.0741913	1388	SMG4_BMP4_B_H9	0.143999	0
SMG4	Control_SMG4_1	BMP4_B	H9	Non-Neural Ectoderm	219.824	1.18243e-55	1388	SMG4_BMP4_B_H9	2.1186e-54	5
SMG4	Control_SMG4_1	BMP4_B	H9	Extraembryonic Tissue	1.27318	1	1388	SMG4_BMP4_B_H9	1	0
SMG4	Control_SMG4_1	BMP4_C	WTC	Pluripotent Stem Cells	0.91392	1	668	SMG4_BMP4_C_WTC	1	0
SMG4	Control_SMG4_1	BMP4_C	WTC	Neuroectoderm	1.61071	0.550036	668	SMG4_BMP4_C_WTC	0.701046	0
SMG4	Control_SMG4_1	BMP4_C	WTC	Neuroepithelium	0.728466	0.743267	668	SMG4_BMP4_C_WTC	0.885387	0
SMG4	Control_SMG4_1	BMP4_C	WTC	Telencephalic Progenitors	0.00153796	1.26726e-155	668	SMG4_BMP4_C_WTC	3.05268e-153	-5
SMG4	Control_SMG4_1	BMP4_C	WTC	Retinal Progenitors	Inf	3.20494e-78	668	SMG4_BMP4_C_WTC	8.9081e-77	5
SMG4	Control_SMG4_1	BMP4_C	WTC	FOXA2+ Cells	Inf	0.250391	668	SMG4_BMP4_C_WTC	0.39769	0
SMG4	Control_SMG4_1	BMP4_C	WTC	Neural Crest	Inf	0.250391	668	SMG4_BMP4_C_WTC	0.39769	0
SMG4	Control_SMG4_1	BMP4_C	WTC	CNS Neurons	Inf	1	668	SMG4_BMP4_C_WTC	1	0
SMG4	Control_SMG4_1	BMP4_C	WTC	Non-Neural Ectoderm	139.975	4.31619e-33	668	SMG4_BMP4_C_WTC	4.23416e-32	5
SMG4	Control_SMG4_1	BMP4_C	WTC	Mesenchymal Cells	Inf	1	668	SMG4_BMP4_C_WTC	1	0
SMG4	Control_SMG4_1	BMP4_C	HES3	Pluripotent Stem Cells	0.136313	8.47094e-05	1180	SMG4_BMP4_C_HES3	0.000269282	-2.875
SMG4	Control_SMG4_1	BMP4_C	HES3	Neuroectoderm	0.198324	9.30626e-06	1180	SMG4_BMP4_C_HES3	3.25945e-05	-2.33407
SMG4	Control_SMG4_1	BMP4_C	HES3	Neuroepithelium	0.409986	0.00270891	1180	SMG4_BMP4_C_HES3	0.0069256	-1.28635
SMG4	Control_SMG4_1	BMP4_C	HES3	Telencephalic Progenitors	0.0685861	1.78159e-60	1180	SMG4_BMP4_C_HES3	3.47973e-59	-3.86594
SMG4	Control_SMG4_1	BMP4_C	HES3	Diencephalic Progenitors	0.744994	0.332772	1180	SMG4_BMP4_C_HES3	0.498928	0
SMG4	Control_SMG4_1	BMP4_C	HES3	Retinal Progenitors	12.0519	1.33986e-80	1180	SMG4_BMP4_C_HES3	3.92544e-79	3.59119
SMG4	Control_SMG4_1	BMP4_C	HES3	Hypothalamic Progenitors	0	1	1180	SMG4_BMP4_C_HES3	1	0
SMG4	Control_SMG4_1	BMP4_C	HES3	Hindbrain Progenitors	0	1	1180	SMG4_BMP4_C_HES3	1	0
SMG4	Control_SMG4_1	BMP4_C	HES3	Spinal Cord Progenitors	0	1	1180	SMG4_BMP4_C_HES3	1	0
SMG4	Control_SMG4_1	BMP4_C	HES3	FOXA2+ Cells	0.610623	1	1180	SMG4_BMP4_C_HES3	1	0
SMG4	Control_SMG4_1	BMP4_C	HES3	Neural Crest	0.126644	1.73183e-10	1180	SMG4_BMP4_C_HES3	8.45635e-10	-2.98115
SMG4	Control_SMG4_1	BMP4_C	HES3	PNS Neurons	0.171679	0.00960708	1180	SMG4_BMP4_C_HES3	0.0227134	0
SMG4	Control_SMG4_1	BMP4_C	HES3	CNS Neurons	0.182078	0.000286293	1180	SMG4_BMP4_C_HES3	0.000846772	-2.45737
SMG4	Control_SMG4_1	BMP4_C	HES3	Non-Neural Ectoderm	28.5458	1.27426e-24	1180	SMG4_BMP4_C_HES3	1.03082e-23	4.83521
SMG4	Control_SMG4_1	BMP4_C	HES3	Extraembryonic Tissue	Inf	0.45	1180	SMG4_BMP4_C_HES3	0.623785	0
SMG4	Control_SMG4_1	BMP4_C	H9	Pluripotent Stem Cells	1.0229	1	1260	SMG4_BMP4_C_H9	1	0
SMG4	Control_SMG4_1	BMP4_C	H9	Neuroectoderm	0.552536	0.00208166	1260	SMG4_BMP4_C_H9	0.00542432	-0.85586
SMG4	Control_SMG4_1	BMP4_C	H9	Neuroepithelium	0.392665	1.60455e-05	1260	SMG4_BMP4_C_H9	5.43542e-05	-1.34863
SMG4	Control_SMG4_1	BMP4_C	H9	Telencephalic Progenitors	0.227538	3.84071e-32	1260	SMG4_BMP4_C_H9	3.66813e-31	-2.13582
SMG4	Control_SMG4_1	BMP4_C	H9	Diencephalic Progenitors	1.10336	0.847525	1260	SMG4_BMP4_C_H9	0.987868	0
SMG4	Control_SMG4_1	BMP4_C	H9	Retinal Progenitors	3.61528	7.81023e-25	1260	SMG4_BMP4_C_H9	6.41386e-24	1.85411
SMG4	Control_SMG4_1	BMP4_C	H9	Hypothalamic Progenitors	Inf	0.244277	1260	SMG4_BMP4_C_H9	0.390267	0
SMG4	Control_SMG4_1	BMP4_C	H9	Hindbrain Progenitors	0	1	1260	SMG4_BMP4_C_H9	1	0
SMG4	Control_SMG4_1	BMP4_C	H9	Neural Crest	0.314258	0.0255696	1260	SMG4_BMP4_C_H9	0.0558088	0
SMG4	Control_SMG4_1	BMP4_C	H9	PNS Neurons	0	1	1260	SMG4_BMP4_C_H9	1	0
SMG4	Control_SMG4_1	BMP4_C	H9	CNS Neurons	1.53576	0.683592	1260	SMG4_BMP4_C_H9	0.824724	0
SMG4	Control_SMG4_1	BMP4_C	H9	Non-Neural Ectoderm	137.589	3.34778e-35	1260	SMG4_BMP4_C_H9	3.54048e-34	5
SMG4	Control_SMG4_1	BMP4_C	H9	Mesenchymal Cells	Inf	0.494444	1260	SMG4_BMP4_C_H9	0.657089	0
SMG4	Control_SMG4_1	BMP4_C	H9	Extraembryonic Tissue	0	0.499665	1260	SMG4_BMP4_C_H9	0.657535	0
SMG4	Control_SMG4_1	BMP4_D	WTC	Pluripotent Stem Cells	0	0.45702	698	SMG4_BMP4_D_WTC	0.628309	0
SMG4	Control_SMG4_1	BMP4_D	WTC	Neuroectoderm	1.05274	1	698	SMG4_BMP4_D_WTC	1	0
SMG4	Control_SMG4_1	BMP4_D	WTC	Neuroepithelium	0.501562	0.479696	698	SMG4_BMP4_D_WTC	0.646755	0
SMG4	Control_SMG4_1	BMP4_D	WTC	Telencephalic Progenitors	0.00193626	3.78884e-157	698	SMG4_BMP4_D_WTC	1.36903e-154	-5
SMG4	Control_SMG4_1	BMP4_D	WTC	Diencephalic Progenitors	Inf	1	698	SMG4_BMP4_D_WTC	1	0
SMG4	Control_SMG4_1	BMP4_D	WTC	Retinal Progenitors	Inf	6.17584e-82	698	SMG4_BMP4_D_WTC	1.83414e-80	5
SMG4	Control_SMG4_1	BMP4_D	WTC	FOXA2+ Cells	Inf	0.254474	698	SMG4_BMP4_D_WTC	0.40182	0
SMG4	Control_SMG4_1	BMP4_D	WTC	Neural Crest	Inf	1	698	SMG4_BMP4_D_WTC	1	0
SMG4	Control_SMG4_1	BMP4_D	WTC	Non-Neural Ectoderm	139.687	1.15946e-33	698	SMG4_BMP4_D_WTC	1.15308e-32	5
SMG4	Control_SMG4_1	BMP4_D	WTC	Mesenchymal Cells	Inf	0.502982	698	SMG4_BMP4_D_WTC	0.658097	0
SMG4	Control_SMG4_1	BMP4_D	HES3	Pluripotent Stem Cells	0.0534427	1.31148e-05	1099	SMG4_BMP4_D_HES3	4.5073e-05	-4.22586
SMG4	Control_SMG4_1	BMP4_D	HES3	Neuroectoderm	0.166822	9.27741e-06	1099	SMG4_BMP4_D_HES3	3.2546e-05	-2.58362
SMG4	Control_SMG4_1	BMP4_D	HES3	Neuroepithelium	0.126578	9.58047e-07	1099	SMG4_BMP4_D_HES3	3.66969e-06	-2.9819
SMG4	Control_SMG4_1	BMP4_D	HES3	Telencephalic Progenitors	0.0381485	2.02201e-64	1099	SMG4_BMP4_D_HES3	4.21512e-63	-4.71223
SMG4	Control_SMG4_1	BMP4_D	HES3	Diencephalic Progenitors	1.81218	0.014721	1099	SMG4_BMP4_D_HES3	0.0335595	0
SMG4	Control_SMG4_1	BMP4_D	HES3	Retinal Progenitors	7.03501	7.81198e-46	1099	SMG4_BMP4_D_HES3	1.10695e-44	2.81455
SMG4	Control_SMG4_1	BMP4_D	HES3	Hypothalamic Progenitors	0	1	1099	SMG4_BMP4_D_HES3	1	0
SMG4	Control_SMG4_1	BMP4_D	HES3	Hindbrain Progenitors	0	1	1099	SMG4_BMP4_D_HES3	1	0
SMG4	Control_SMG4_1	BMP4_D	HES3	Spinal Cord Progenitors	0	1	1099	SMG4_BMP4_D_HES3	1	0
SMG4	Control_SMG4_1	BMP4_D	HES3	FOXA2+ Cells	2.1696	0.404992	1099	SMG4_BMP4_D_HES3	0.581858	0
SMG4	Control_SMG4_1	BMP4_D	HES3	Neural Crest	0.51027	0.00794175	1099	SMG4_BMP4_D_HES3	0.0190884	0
SMG4	Control_SMG4_1	BMP4_D	HES3	PNS Neurons	0	0.00066379	1099	SMG4_BMP4_D_HES3	0.00186653	-5
SMG4	Control_SMG4_1	BMP4_D	HES3	CNS Neurons	0.107094	0.000113598	1099	SMG4_BMP4_D_HES3	0.000354362	-3.22304
SMG4	Control_SMG4_1	BMP4_D	HES3	Non-Neural Ectoderm	49.5538	2.23788e-39	1099	SMG4_BMP4_D_HES3	2.59451e-38	5
SMG4	Control_SMG4_1	BMP4_D	HES3	Mesenchymal Cells	Inf	0.16744	1099	SMG4_BMP4_D_HES3	0.289481	0
SMG4	Control_SMG4_1	BMP4_D	H9	Pluripotent Stem Cells	0.707204	0.51188	1309	SMG4_BMP4_D_H9	0.66572	0
SMG4	Control_SMG4_1	BMP4_D	H9	Neuroectoderm	0.261777	1.05343e-09	1309	SMG4_BMP4_D_H9	4.97566e-09	-1.93359
SMG4	Control_SMG4_1	BMP4_D	H9	Neuroepithelium	0.362662	2.25821e-06	1309	SMG4_BMP4_D_H9	8.28392e-06	-1.4633
SMG4	Control_SMG4_1	BMP4_D	H9	Telencephalic Progenitors	0.218972	1.17586e-34	1309	SMG4_BMP4_D_H9	1.21394e-33	-2.19118
SMG4	Control_SMG4_1	BMP4_D	H9	Diencephalic Progenitors	2.08582	0.0378396	1309	SMG4_BMP4_D_H9	0.0800353	0
SMG4	Control_SMG4_1	BMP4_D	H9	Retinal Progenitors	3.78131	1.95291e-27	1309	SMG4_BMP4_D_H9	1.72813e-26	1.91889
SMG4	Control_SMG4_1	BMP4_D	H9	Hindbrain Progenitors	0	0.486631	1309	SMG4_BMP4_D_H9	0.65144	0
SMG4	Control_SMG4_1	BMP4_D	H9	Neural Crest	0.174249	0.00194113	1309	SMG4_BMP4_D_H9	0.00508872	-2.52078
SMG4	Control_SMG4_1	BMP4_D	H9	PNS Neurons	0.947857	1	1309	SMG4_BMP4_D_H9	1	0
SMG4	Control_SMG4_1	BMP4_D	H9	CNS Neurons	1.42338	1	1309	SMG4_BMP4_D_H9	1	0
SMG4	Control_SMG4_1	BMP4_D	H9	Non-Neural Ectoderm	164.032	4.06265e-42	1309	SMG4_BMP4_D_H9	4.97617e-41	5
SMG4	Control_SMG4_1	BMP4_D	H9	Mesenchymal Cells	Inf	0.499975	1309	SMG4_BMP4_D_H9	0.657535	0
SMG4	Control_SMG4_1	BMP4_D	H9	Extraembryonic Tissue	0	0.236619	1309	SMG4_BMP4_D_H9	0.380556	0
SMG4	Control_SMG4_1	BMP4_E	WTC	Pluripotent Stem Cells	1.26656	1	823	SMG4_BMP4_E_WTC	1	0
SMG4	Control_SMG4_1	BMP4_E	WTC	Neuroectoderm	0.789321	0.740802	823	SMG4_BMP4_E_WTC	0.882935	0
SMG4	Control_SMG4_1	BMP4_E	WTC	Neuroepithelium	0.756903	0.75786	823	SMG4_BMP4_E_WTC	0.899803	0
SMG4	Control_SMG4_1	BMP4_E	WTC	Telencephalic Progenitors	0.00247311	5.14468e-171	823	SMG4_BMP4_E_WTC	2.23073e-168	-5
SMG4	Control_SMG4_1	BMP4_E	WTC	Retinal Progenitors	Inf	2.93723e-104	823	SMG4_BMP4_E_WTC	1.55315e-102	5
SMG4	Control_SMG4_1	BMP4_E	WTC	FOXA2+ Cells	Inf	0.0260744	823	SMG4_BMP4_E_WTC	0.0568134	0
SMG4	Control_SMG4_1	BMP4_E	WTC	Neural Crest	Inf	0.162306	823	SMG4_BMP4_E_WTC	0.281504	0
SMG4	Control_SMG4_1	BMP4_E	WTC	CNS Neurons	Inf	1	823	SMG4_BMP4_E_WTC	1	0
SMG4	Control_SMG4_1	BMP4_E	WTC	Non-Neural Ectoderm	82.4796	3.57694e-23	823	SMG4_BMP4_E_WTC	2.80971e-22	5
SMG4	Control_SMG4_1	BMP4_E	WTC	Mesenchymal Cells	Inf	0.524687	823	SMG4_BMP4_E_WTC	0.675718	0
SMG4	Control_SMG4_1	BMP4_E	WTC	Extraembryonic Tissue	Inf	1	823	SMG4_BMP4_E_WTC	1	0
SMG4	Control_SMG4_1	BMP4_E	HES3	Pluripotent Stem Cells	0.0542891	2.61103e-05	1092	SMG4_BMP4_E_HES3	8.62913e-05	-4.20319
SMG4	Control_SMG4_1	BMP4_E	HES3	Neuroectoderm	0.101228	4.34882e-07	1092	SMG4_BMP4_E_HES3	1.72363e-06	-3.30432
SMG4	Control_SMG4_1	BMP4_E	HES3	Neuroepithelium	0.0640038	2.63349e-08	1092	SMG4_BMP4_E_HES3	1.1239e-07	-3.9657
SMG4	Control_SMG4_1	BMP4_E	HES3	Telencephalic Progenitors	0.0190782	1.00174e-71	1092	SMG4_BMP4_E_HES3	2.55501e-70	-5
SMG4	Control_SMG4_1	BMP4_E	HES3	Diencephalic Progenitors	2.19645	0.00095159	1092	SMG4_BMP4_E_HES3	0.00262474	1.13517
SMG4	Control_SMG4_1	BMP4_E	HES3	Retinal Progenitors	7.02673	1.84773e-45	1092	SMG4_BMP4_E_HES3	2.51942e-44	2.81285
SMG4	Control_SMG4_1	BMP4_E	HES3	Hypothalamic Progenitors	0	1	1092	SMG4_BMP4_E_HES3	1	0
SMG4	Control_SMG4_1	BMP4_E	HES3	Hindbrain Progenitors	0	1	1092	SMG4_BMP4_E_HES3	1	0
SMG4	Control_SMG4_1	BMP4_E	HES3	Spinal Cord Progenitors	0	1	1092	SMG4_BMP4_E_HES3	1	0
SMG4	Control_SMG4_1	BMP4_E	HES3	FOXA2+ Cells	0.732103	1	1092	SMG4_BMP4_E_HES3	1	0
SMG4	Control_SMG4_1	BMP4_E	HES3	Neural Crest	0.566532	0.0224237	1092	SMG4_BMP4_E_HES3	0.0493548	0
SMG4	Control_SMG4_1	BMP4_E	HES3	PNS Neurons	0.834303	0.827391	1092	SMG4_BMP4_E_HES3	0.96752	0
SMG4	Control_SMG4_1	BMP4_E	HES3	CNS Neurons	0.440972	0.04982	1092	SMG4_BMP4_E_HES3	0.101896	0
SMG4	Control_SMG4_1	BMP4_E	HES3	Non-Neural Ectoderm	41.5782	2.87956e-33	1092	SMG4_BMP4_E_HES3	2.83767e-32	5
SMG4	Control_SMG4_1	BMP4_E	HES3	Mesenchymal Cells	Inf	0.0268668	1092	SMG4_BMP4_E_HES3	0.0584224	0
SMG4	Control_SMG4_1	BMP4_E	H9	Pluripotent Stem Cells	0.671843	0.397288	1501	SMG4_BMP4_E_H9	0.574597	0
SMG4	Control_SMG4_1	BMP4_E	H9	Neuroectoderm	0.354739	7.43077e-08	1501	SMG4_BMP4_E_H9	3.11604e-07	-1.49517
SMG4	Control_SMG4_1	BMP4_E	H9	Neuroepithelium	0.260482	2.58099e-10	1501	SMG4_BMP4_E_H9	1.25461e-09	-1.94074
SMG4	Control_SMG4_1	BMP4_E	H9	Telencephalic Progenitors	0.201188	1.50414e-42	1501	SMG4_BMP4_E_H9	1.86342e-41	-2.31338
SMG4	Control_SMG4_1	BMP4_E	H9	Diencephalic Progenitors	0.279626	0.0144913	1501	SMG4_BMP4_E_H9	0.0330706	0
SMG4	Control_SMG4_1	BMP4_E	H9	Retinal Progenitors	4.67353	5.82498e-41	1501	SMG4_BMP4_E_H9	7.05506e-40	2.22451
SMG4	Control_SMG4_1	BMP4_E	H9	Hindbrain Progenitors	0	0.424384	1501	SMG4_BMP4_E_H9	0.602136	0
SMG4	Control_SMG4_1	BMP4_E	H9	FOXA2+ Cells	Inf	0.266665	1501	SMG4_BMP4_E_H9	0.41682	0
SMG4	Control_SMG4_1	BMP4_E	H9	Neural Crest	0.0901715	0.000100479	1501	SMG4_BMP4_E_H9	0.000316166	-3.47118
SMG4	Control_SMG4_1	BMP4_E	H9	PNS Neurons	0.737125	1	1501	SMG4_BMP4_E_H9	1	0
SMG4	Control_SMG4_1	BMP4_E	H9	CNS Neurons	0.368145	0.577806	1501	SMG4_BMP4_E_H9	0.724954	0
SMG4	Control_SMG4_1	BMP4_E	H9	Non-Neural Ectoderm	162.454	2.14906e-44	1501	SMG4_BMP4_E_H9	2.85838e-43	5
SMG4	Control_SMG4_1	BMP4_E	H9	Mesenchymal Cells	Inf	0.51111	1501	SMG4_BMP4_E_H9	0.66572	0
SMG4	Control_SMG4_1	BMP4_E	H9	Extraembryonic Tissue	0	0.179939	1501	SMG4_BMP4_E_H9	0.307171	0
SMG4	Control_SMG4_2	BMP7_A	WTC	Pluripotent Stem Cells	0.615632	0.738399	812	SMG4_BMP7_A_WTC	0.880555	0
SMG4	Control_SMG4_2	BMP7_A	WTC	Neuroectoderm	0.502064	0.0782852	812	SMG4_BMP7_A_WTC	0.151133	0
SMG4	Control_SMG4_2	BMP7_A	WTC	Neuroepithelium	1.20794	0.574644	812	SMG4_BMP7_A_WTC	0.722638	0
SMG4	Control_SMG4_2	BMP7_A	WTC	Telencephalic Progenitors	1.2084	0.414744	812	SMG4_BMP7_A_WTC	0.592335	0
SMG4	Control_SMG4_2	BMP7_A	WTC	Diencephalic Progenitors	Inf	0.447044	812	SMG4_BMP7_A_WTC	0.620879	0
SMG4	Control_SMG4_2	BMP7_A	WTC	Retinal Progenitors	2.47928	0.589333	812	SMG4_BMP7_A_WTC	0.732699	0
SMG4	Control_SMG4_2	BMP7_A	WTC	Neural Crest	0	0.0100258	812	SMG4_BMP7_A_WTC	0.0236003	0
SMG4	Control_SMG4_2	BMP7_A	WTC	Non-Neural Ectoderm	Inf	0.199544	812	SMG4_BMP7_A_WTC	0.333805	0
SMG4	Control_SMG4_2	BMP7_A	WTC	Extraembryonic Tissue	Inf	0.447044	812	SMG4_BMP7_A_WTC	0.620879	0
SMG4	Control_SMG4_2	BMP7_A	HES3	Pluripotent Stem Cells	2.5348	1.05471e-06	854	SMG4_BMP7_A_HES3	3.99758e-06	1.34187
SMG4	Control_SMG4_2	BMP7_A	HES3	Neuroectoderm	1.42365	0.107084	854	SMG4_BMP7_A_HES3	0.197247	0
SMG4	Control_SMG4_2	BMP7_A	HES3	Neuroepithelium	1.28882	0.200199	854	SMG4_BMP7_A_HES3	0.334642	0
SMG4	Control_SMG4_2	BMP7_A	HES3	Telencephalic Progenitors	0.913252	0.563219	854	SMG4_BMP7_A_HES3	0.713236	0
SMG4	Control_SMG4_2	BMP7_A	HES3	Diencephalic Progenitors	0.34474	0.206714	854	SMG4_BMP7_A_HES3	0.343415	0
SMG4	Control_SMG4_2	BMP7_A	HES3	Retinal Progenitors	0.15932	0.00422443	854	SMG4_BMP7_A_HES3	0.0104909	0
SMG4	Control_SMG4_2	BMP7_A	HES3	Hypothalamic Progenitors	0	0.512867	854	SMG4_BMP7_A_HES3	0.666204	0
SMG4	Control_SMG4_2	BMP7_A	HES3	FOXA2+ Cells	0	1	854	SMG4_BMP7_A_HES3	1	0
SMG4	Control_SMG4_2	BMP7_A	HES3	Neural Crest	0	0.000311694	854	SMG4_BMP7_A_HES3	0.000915653	-5
SMG4	Control_SMG4_2	BMP7_A	HES3	PNS Neurons	0.461414	0.479565	854	SMG4_BMP7_A_HES3	0.646755	0
SMG4	Control_SMG4_2	BMP7_A	HES3	CNS Neurons	0.630427	0.239138	854	SMG4_BMP7_A_HES3	0.383753	0
SMG4	Control_SMG4_2	BMP7_A	HES3	Non-Neural Ectoderm	0.388095	0.000166151	854	SMG4_BMP7_A_HES3	0.000505212	-1.36552
SMG4	Control_SMG4_2	BMP7_A	HES3	Extraembryonic Tissue	4.19663	0.314187	854	SMG4_BMP7_A_HES3	0.475669	0
SMG4	Control_SMG4_2	BMP7_A	H9	Pluripotent Stem Cells	3.83549	5.47247e-07	1094	SMG4_BMP7_A_H9	2.14545e-06	1.93941
SMG4	Control_SMG4_2	BMP7_A	H9	Neuroectoderm	0.802391	0.289173	1094	SMG4_BMP7_A_H9	0.445261	0
SMG4	Control_SMG4_2	BMP7_A	H9	Neuroepithelium	1.47621	0.0451002	1094	SMG4_BMP7_A_H9	0.0931211	0
SMG4	Control_SMG4_2	BMP7_A	H9	Telencephalic Progenitors	0.639293	0.000492879	1094	SMG4_BMP7_A_H9	0.00140786	-0.64545
SMG4	Control_SMG4_2	BMP7_A	H9	Diencephalic Progenitors	2.83628	0.00860155	1094	SMG4_BMP7_A_H9	0.0204925	0
SMG4	Control_SMG4_2	BMP7_A	H9	Retinal Progenitors	0.760765	0.047932	1094	SMG4_BMP7_A_H9	0.0984992	0
SMG4	Control_SMG4_2	BMP7_A	H9	Hypothalamic Progenitors	0	1	1094	SMG4_BMP7_A_H9	1	0
SMG4	Control_SMG4_2	BMP7_A	H9	Hindbrain Progenitors	1.18381	1	1094	SMG4_BMP7_A_H9	1	0
SMG4	Control_SMG4_2	BMP7_A	H9	Neural Crest	1.9727	0.0395031	1094	SMG4_BMP7_A_H9	0.0831482	0
SMG4	Control_SMG4_2	BMP7_A	H9	PNS Neurons	3.57793	0.152486	1094	SMG4_BMP7_A_H9	0.267001	0
SMG4	Control_SMG4_2	BMP7_A	H9	CNS Neurons	1.18455	1	1094	SMG4_BMP7_A_H9	1	0
SMG4	Control_SMG4_2	BMP7_A	H9	Mesenchymal Cells	Inf	0.209493	1094	SMG4_BMP7_A_H9	0.346704	0
SMG4	Control_SMG4_2	BMP7_A	H9	Extraembryonic Tissue	1.18381	1	1094	SMG4_BMP7_A_H9	1	0
SMG4	Control_SMG4_2	BMP7_B	WTC	Pluripotent Stem Cells	0.829778	1	809	SMG4_BMP7_B_WTC	1	0
SMG4	Control_SMG4_2	BMP7_B	WTC	Neuroectoderm	1.09685	0.760418	809	SMG4_BMP7_B_WTC	0.901907	0
SMG4	Control_SMG4_2	BMP7_B	WTC	Neuroepithelium	0.884598	0.765264	809	SMG4_BMP7_B_WTC	0.905124	0
SMG4	Control_SMG4_2	BMP7_B	WTC	Telencephalic Progenitors	0.993899	1	809	SMG4_BMP7_B_WTC	1	0
SMG4	Control_SMG4_2	BMP7_B	WTC	Retinal Progenitors	3.75892	0.32861	809	SMG4_BMP7_B_WTC	0.494083	0
SMG4	Control_SMG4_2	BMP7_B	WTC	FOXA2+ Cells	Inf	0.444994	809	SMG4_BMP7_B_WTC	0.619619	0
SMG4	Control_SMG4_2	BMP7_B	WTC	Neural Crest	0	0.0102263	809	SMG4_BMP7_B_WTC	0.0240463	0
SMG4	Control_SMG4_2	BMP7_B	WTC	PNS Neurons	Inf	0.444994	809	SMG4_BMP7_B_WTC	0.619619	0
SMG4	Control_SMG4_2	BMP7_B	WTC	Non-Neural Ectoderm	Inf	0.0877095	809	SMG4_BMP7_B_WTC	0.16564	0
SMG4	Control_SMG4_2	BMP7_B	WTC	Extraembryonic Tissue	Inf	0.444994	809	SMG4_BMP7_B_WTC	0.619619	0
SMG4	Control_SMG4_2	BMP7_B	HES3	Pluripotent Stem Cells	1.65822	0.00907998	987	SMG4_BMP7_B_HES3	0.0215612	0
SMG4	Control_SMG4_2	BMP7_B	HES3	Neuroectoderm	1.40866	0.0962681	987	SMG4_BMP7_B_HES3	0.179922	0
SMG4	Control_SMG4_2	BMP7_B	HES3	Neuroepithelium	0.639633	0.0323913	987	SMG4_BMP7_B_HES3	0.0694603	0
SMG4	Control_SMG4_2	BMP7_B	HES3	Telencephalic Progenitors	0.370796	1.45921e-11	987	SMG4_BMP7_B_HES3	7.53228e-11	-1.4313
SMG4	Control_SMG4_2	BMP7_B	HES3	Diencephalic Progenitors	5.27755	1.71443e-06	987	SMG4_BMP7_B_HES3	6.36451e-06	2.39987
SMG4	Control_SMG4_2	BMP7_B	HES3	Retinal Progenitors	5.17566	3.00693e-11	987	SMG4_BMP7_B_HES3	1.52314e-10	2.37174
SMG4	Control_SMG4_2	BMP7_B	HES3	Hypothalamic Progenitors	0.506474	1	987	SMG4_BMP7_B_HES3	1	0
SMG4	Control_SMG4_2	BMP7_B	HES3	Hindbrain Progenitors	Inf	0.496454	987	SMG4_BMP7_B_HES3	0.657089	0
SMG4	Control_SMG4_2	BMP7_B	HES3	FOXA2+ Cells	0	1	987	SMG4_BMP7_B_HES3	1	0
SMG4	Control_SMG4_2	BMP7_B	HES3	Neural Crest	3.32536	3.05126e-05	987	SMG4_BMP7_B_HES3	0.000100229	1.73351
SMG4	Control_SMG4_2	BMP7_B	HES3	PNS Neurons	3.84254	0.00188915	987	SMG4_BMP7_B_HES3	0.00495845	1.94206
SMG4	Control_SMG4_2	BMP7_B	HES3	CNS Neurons	0.691101	0.280753	987	SMG4_BMP7_B_HES3	0.435077	0
SMG4	Control_SMG4_2	BMP7_B	HES3	Non-Neural Ectoderm	0.0640967	2.24843e-16	987	SMG4_BMP7_B_HES3	1.42532e-15	-3.96361
SMG4	Control_SMG4_2	BMP7_B	HES3	Extraembryonic Tissue	3.05244	0.37072	987	SMG4_BMP7_B_HES3	0.545635	0
SMG4	Control_SMG4_2	BMP7_B	H9	Pluripotent Stem Cells	8.03592	3.11256e-19	1067	SMG4_BMP7_B_H9	2.19805e-18	3.00646
SMG4	Control_SMG4_2	BMP7_B	H9	Neuroectoderm	1.08884	0.643555	1067	SMG4_BMP7_B_H9	0.7856	0
SMG4	Control_SMG4_2	BMP7_B	H9	Neuroepithelium	1.28506	0.23143	1067	SMG4_BMP7_B_H9	0.373386	0
SMG4	Control_SMG4_2	BMP7_B	H9	Telencephalic Progenitors	0.530814	1.99151e-06	1067	SMG4_BMP7_B_H9	7.33037e-06	-0.913722
SMG4	Control_SMG4_2	BMP7_B	H9	Diencephalic Progenitors	0.972661	1	1067	SMG4_BMP7_B_H9	1	0
SMG4	Control_SMG4_2	BMP7_B	H9	Retinal Progenitors	0.774139	0.07214	1067	SMG4_BMP7_B_H9	0.140901	0
SMG4	Control_SMG4_2	BMP7_B	H9	Hypothalamic Progenitors	0	1	1067	SMG4_BMP7_B_H9	1	0
SMG4	Control_SMG4_2	BMP7_B	H9	Hindbrain Progenitors	1.25131	1	1067	SMG4_BMP7_B_H9	1	0
SMG4	Control_SMG4_2	BMP7_B	H9	Neural Crest	0.540852	0.205991	1067	SMG4_BMP7_B_H9	0.342816	0
SMG4	Control_SMG4_2	BMP7_B	H9	PNS Neurons	1.25185	1	1067	SMG4_BMP7_B_H9	1	0
SMG4	Control_SMG4_2	BMP7_B	H9	CNS Neurons	1.67292	0.706317	1067	SMG4_BMP7_B_H9	0.847893	0
SMG4	Control_SMG4_2	BMP7_B	H9	Non-Neural Ectoderm	Inf	0.444236	1067	SMG4_BMP7_B_H9	0.619619	0
SMG4	Control_SMG4_2	BMP7_B	H9	Extraembryonic Tissue	1.25131	1	1067	SMG4_BMP7_B_H9	1	0
SMG4	Control_SMG4_2	BMP7_C	WTC	Pluripotent Stem Cells	12.6782	4.10441e-15	919	SMG4_BMP7_C_WTC	2.47865e-14	3.66428
SMG4	Control_SMG4_2	BMP7_C	WTC	Neuroectoderm	0.544037	0.0963615	919	SMG4_BMP7_C_WTC	0.179941	0
SMG4	Control_SMG4_2	BMP7_C	WTC	Neuroepithelium	0.703503	0.243596	919	SMG4_BMP7_C_WTC	0.389515	0
SMG4	Control_SMG4_2	BMP7_C	WTC	Telencephalic Progenitors	0.495179	2.99676e-05	919	SMG4_BMP7_C_WTC	9.87384e-05	-1.01398
SMG4	Control_SMG4_2	BMP7_C	WTC	Retinal Progenitors	12.724	0.00176218	919	SMG4_BMP7_C_WTC	0.00465336	3.66948
SMG4	Control_SMG4_2	BMP7_C	WTC	Neural Crest	0	0.00314398	919	SMG4_BMP7_C_WTC	0.0079535	-5
SMG4	Control_SMG4_2	BMP7_C	WTC	CNS Neurons	Inf	1	919	SMG4_BMP7_C_WTC	1	0
SMG4	Control_SMG4_2	BMP7_C	WTC	Non-Neural Ectoderm	Inf	0.124575	919	SMG4_BMP7_C_WTC	0.224878	0
SMG4	Control_SMG4_2	BMP7_C	WTC	Extraembryonic Tissue	Inf	1	919	SMG4_BMP7_C_WTC	1	0
SMG4	Control_SMG4_2	BMP7_C	HES3	Pluripotent Stem Cells	2.11945	1.95695e-05	1091	SMG4_BMP7_C_HES3	6.56759e-05	1.08369
SMG4	Control_SMG4_2	BMP7_C	HES3	Neuroectoderm	1.40015	0.0780963	1091	SMG4_BMP7_C_HES3	0.150903	0
SMG4	Control_SMG4_2	BMP7_C	HES3	Neuroepithelium	0.545083	0.00328498	1091	SMG4_BMP7_C_HES3	0.00827159	-0.875451
SMG4	Control_SMG4_2	BMP7_C	HES3	Telencephalic Progenitors	0.207509	5.89531e-25	1091	SMG4_BMP7_C_HES3	4.85971e-24	-2.26876
SMG4	Control_SMG4_2	BMP7_C	HES3	Diencephalic Progenitors	2.90801	0.0057331	1091	SMG4_BMP7_C_HES3	0.0139813	0
SMG4	Control_SMG4_2	BMP7_C	HES3	Retinal Progenitors	13.9838	6.26564e-40	1091	SMG4_BMP7_C_HES3	7.38256e-39	3.80568
SMG4	Control_SMG4_2	BMP7_C	HES3	Hypothalamic Progenitors	0.417694	0.594454	1091	SMG4_BMP7_C_HES3	0.737709	0
SMG4	Control_SMG4_2	BMP7_C	HES3	FOXA2+ Cells	0	0.455545	1091	SMG4_BMP7_C_HES3	0.627859	0
SMG4	Control_SMG4_2	BMP7_C	HES3	Neural Crest	1.29403	0.508919	1091	SMG4_BMP7_C_HES3	0.66426	0
SMG4	Control_SMG4_2	BMP7_C	HES3	PNS Neurons	1.40083	0.617282	1091	SMG4_BMP7_C_HES3	0.759947	0
SMG4	Control_SMG4_2	BMP7_C	HES3	CNS Neurons	0.46963	0.0244286	1091	SMG4_BMP7_C_HES3	0.0533884	0
SMG4	Control_SMG4_2	BMP7_C	HES3	Non-Neural Ectoderm	0.0741138	1.12759e-17	1091	SMG4_BMP7_C_HES3	7.52188e-17	-3.75411
SMG4	Control_SMG4_2	BMP7_C	HES3	Extraembryonic Tissue	2.51577	0.630238	1091	SMG4_BMP7_C_HES3	0.772389	0
SMG4	Control_SMG4_2	BMP7_C	H9	Pluripotent Stem Cells	13.6034	2.00532e-35	1081	SMG4_BMP7_C_H9	2.14165e-34	3.7659
SMG4	Control_SMG4_2	BMP7_C	H9	Neuroectoderm	1.31372	0.130156	1081	SMG4_BMP7_C_H9	0.233206	0
SMG4	Control_SMG4_2	BMP7_C	H9	Neuroepithelium	0.638136	0.0573677	1081	SMG4_BMP7_C_H9	0.115696	0
SMG4	Control_SMG4_2	BMP7_C	H9	Telencephalic Progenitors	0.200091	1.32038e-26	1081	SMG4_BMP7_C_H9	1.14504e-25	-2.32127
SMG4	Control_SMG4_2	BMP7_C	H9	Diencephalic Progenitors	3.79599	0.000271153	1081	SMG4_BMP7_C_H9	0.000804186	1.92448
SMG4	Control_SMG4_2	BMP7_C	H9	Retinal Progenitors	0.876586	0.342897	1081	SMG4_BMP7_C_H9	0.511632	0
SMG4	Control_SMG4_2	BMP7_C	H9	Hypothalamic Progenitors	0	1	1081	SMG4_BMP7_C_H9	1	0
SMG4	Control_SMG4_2	BMP7_C	H9	Hindbrain Progenitors	0	1	1081	SMG4_BMP7_C_H9	1	0
SMG4	Control_SMG4_2	BMP7_C	H9	Neural Crest	0.986985	1	1081	SMG4_BMP7_C_H9	1	0
SMG4	Control_SMG4_2	BMP7_C	H9	PNS Progenitors	Inf	0.451434	1081	SMG4_BMP7_C_H9	0.624575	0
SMG4	Control_SMG4_2	BMP7_C	H9	PNS Neurons	3.05598	0.254331	1081	SMG4_BMP7_C_H9	0.40182	0
SMG4	Control_SMG4_2	BMP7_C	H9	CNS Neurons	2.03453	0.479144	1081	SMG4_BMP7_C_H9	0.646755	0
SMG4	Control_SMG4_2	BMP7_C	H9	Non-Neural Ectoderm	Inf	0.451434	1081	SMG4_BMP7_C_H9	0.624575	0
SMG4	Control_SMG4_2	BMP7_C	H9	Extraembryonic Tissue	1.21538	1	1081	SMG4_BMP7_C_H9	1	0
SMG4	Control_SMG4_2	BMP7_D	WTC	Pluripotent Stem Cells	0	0.0107449	953	SMG4_BMP7_D_WTC	0.0251319	0
SMG4	Control_SMG4_2	BMP7_D	WTC	Neuroectoderm	0.213641	0.000272986	953	SMG4_BMP7_D_WTC	0.000808515	-2.22674
SMG4	Control_SMG4_2	BMP7_D	WTC	Neuroepithelium	0.398467	0.00625321	953	SMG4_BMP7_D_WTC	0.0151814	0
SMG4	Control_SMG4_2	BMP7_D	WTC	Telencephalic Progenitors	1.59176	0.022697	953	SMG4_BMP7_D_WTC	0.0498552	0
SMG4	Control_SMG4_2	BMP7_D	WTC	Retinal Progenitors	20.4113	8.25755e-06	953	SMG4_BMP7_D_WTC	2.90152e-05	4.3513
SMG4	Control_SMG4_2	BMP7_D	WTC	Neural Crest	0	0.00234848	953	SMG4_BMP7_D_WTC	0.00606956	-5
SMG4	Control_SMG4_2	BMP7_D	WTC	PNS Neurons	Inf	1	953	SMG4_BMP7_D_WTC	1	0
SMG4	Control_SMG4_2	BMP7_D	WTC	Non-Neural Ectoderm	Inf	0.00830848	953	SMG4_BMP7_D_WTC	0.0198597	0
SMG4	Control_SMG4_2	BMP7_D	HES3	Pluripotent Stem Cells	4.44318	1.55122e-21	1088	SMG4_BMP7_D_HES3	1.18417e-20	2.15159
SMG4	Control_SMG4_2	BMP7_D	HES3	Neuroectoderm	1.99867	0.000108288	1088	SMG4_BMP7_D_HES3	0.000339261	0.999039
SMG4	Control_SMG4_2	BMP7_D	HES3	Neuroepithelium	1.05553	0.789285	1088	SMG4_BMP7_D_HES3	0.930829	0
SMG4	Control_SMG4_2	BMP7_D	HES3	Telencephalic Progenitors	0.474689	4.33727e-08	1088	SMG4_BMP7_D_HES3	1.83656e-07	-1.07495
SMG4	Control_SMG4_2	BMP7_D	HES3	Diencephalic Progenitors	0.521862	0.274544	1088	SMG4_BMP7_D_HES3	0.427594	0
SMG4	Control_SMG4_2	BMP7_D	HES3	Retinal Progenitors	0.988986	1	1088	SMG4_BMP7_D_HES3	1	0
SMG4	Control_SMG4_2	BMP7_D	HES3	Hypothalamic Progenitors	0	0.208439	1088	SMG4_BMP7_D_HES3	0.345252	0
SMG4	Control_SMG4_2	BMP7_D	HES3	FOXA2+ Cells	0	0.456801	1088	SMG4_BMP7_D_HES3	0.628309	0
SMG4	Control_SMG4_2	BMP7_D	HES3	Neural Crest	0	7.00414e-06	1088	SMG4_BMP7_D_HES3	2.47716e-05	-5
SMG4	Control_SMG4_2	BMP7_D	HES3	PNS Neurons	0.138915	0.0519556	1088	SMG4_BMP7_D_HES3	0.106164	0
SMG4	Control_SMG4_2	BMP7_D	HES3	CNS Neurons	0.968754	1	1088	SMG4_BMP7_D_HES3	1	0
SMG4	Control_SMG4_2	BMP7_D	HES3	Non-Neural Ectoderm	0.0744944	1.27114e-17	1088	SMG4_BMP7_D_HES3	8.42763e-17	-3.74672
SMG4	Control_SMG4_2	BMP7_D	HES3	Extraembryonic Tissue	3.37654	0.383178	1088	SMG4_BMP7_D_HES3	0.55996	0
SMG4	Control_SMG4_2	BMP7_D	H9	Pluripotent Stem Cells	14.5684	5.83236e-40	1141	SMG4_BMP7_D_H9	6.90959e-39	3.86477
SMG4	Control_SMG4_2	BMP7_D	H9	Neuroectoderm	2.1591	1.57468e-06	1141	SMG4_BMP7_D_H9	5.85577e-06	1.11043
SMG4	Control_SMG4_2	BMP7_D	H9	Neuroepithelium	1.26522	0.24991	1141	SMG4_BMP7_D_H9	0.397509	0
SMG4	Control_SMG4_2	BMP7_D	H9	Telencephalic Progenitors	0.616474	0.000117502	1141	SMG4_BMP7_D_H9	0.000366012	-0.697888
SMG4	Control_SMG4_2	BMP7_D	H9	Diencephalic Progenitors	0.118788	0.0218982	1141	SMG4_BMP7_D_H9	0.0482964	0
SMG4	Control_SMG4_2	BMP7_D	H9	Retinal Progenitors	0.0859593	3.03777e-35	1141	SMG4_BMP7_D_H9	3.22837e-34	-3.5402
SMG4	Control_SMG4_2	BMP7_D	H9	Hypothalamic Progenitors	0	1	1141	SMG4_BMP7_D_H9	1	0
SMG4	Control_SMG4_2	BMP7_D	H9	Hindbrain Progenitors	0	1	1141	SMG4_BMP7_D_H9	1	0
SMG4	Control_SMG4_2	BMP7_D	H9	Neural Crest	0	3.28176e-05	1141	SMG4_BMP7_D_H9	0.000107151	-5
SMG4	Control_SMG4_2	BMP7_D	H9	PNS Neurons	0	0.50034	1141	SMG4_BMP7_D_H9	0.657535	0
SMG4	Control_SMG4_2	BMP7_D	H9	CNS Neurons	1.80998	0.491549	1141	SMG4_BMP7_D_H9	0.655801	0
SMG4	Control_SMG4_2	BMP7_D	H9	Extraembryonic Tissue	6.54455	0.0600965	1141	SMG4_BMP7_D_H9	0.120527	0
SMG4	Control_SMG4_2	BMP7_E	WTC	Pluripotent Stem Cells	0.861199	1	796	SMG4_BMP7_E_WTC	1	0
SMG4	Control_SMG4_2	BMP7_E	WTC	Neuroectoderm	0.311991	0.00808835	796	SMG4_BMP7_E_WTC	0.0194192	0
SMG4	Control_SMG4_2	BMP7_E	WTC	Neuroepithelium	0.309969	0.00464128	796	SMG4_BMP7_E_WTC	0.0114474	0
SMG4	Control_SMG4_2	BMP7_E	WTC	Telencephalic Progenitors	0.585792	0.00420691	796	SMG4_BMP7_E_WTC	0.0104714	0
SMG4	Control_SMG4_2	BMP7_E	WTC	Retinal Progenitors	33.1927	2.08673e-08	796	SMG4_BMP7_E_WTC	8.99409e-08	5
SMG4	Control_SMG4_2	BMP7_E	WTC	Neural Crest	5.78154	1.01478e-06	796	SMG4_BMP7_E_WTC	3.8665e-06	2.53145
SMG4	Control_SMG4_2	BMP7_E	WTC	PNS Neurons	Inf	0.43593	796	SMG4_BMP7_E_WTC	0.61438	0
SMG4	Control_SMG4_2	BMP7_E	WTC	Non-Neural Ectoderm	Inf	0.0154874	796	SMG4_BMP7_E_WTC	0.0350122	0
SMG4	Control_SMG4_2	BMP7_E	HES3	Pluripotent Stem Cells	2.88894	1.77506e-09	949	SMG4_BMP7_E_HES3	8.29383e-09	1.53054
SMG4	Control_SMG4_2	BMP7_E	HES3	Neuroectoderm	3.08591	1.88695e-10	949	SMG4_BMP7_E_HES3	9.19306e-10	1.62569
SMG4	Control_SMG4_2	BMP7_E	HES3	Neuroepithelium	0.681102	0.0803098	949	SMG4_BMP7_E_HES3	0.154081	0
SMG4	Control_SMG4_2	BMP7_E	HES3	Telencephalic Progenitors	0.176087	1.22062e-24	949	SMG4_BMP7_E_HES3	9.91127e-24	-2.50564
SMG4	Control_SMG4_2	BMP7_E	HES3	Diencephalic Progenitors	2.24127	0.0646252	949	SMG4_BMP7_E_HES3	0.127952	0
SMG4	Control_SMG4_2	BMP7_E	HES3	Retinal Progenitors	5.69754	1.85871e-12	949	SMG4_BMP7_E_HES3	9.97447e-12	2.51034
SMG4	Control_SMG4_2	BMP7_E	HES3	Hypothalamic Progenitors	0	0.500598	949	SMG4_BMP7_E_HES3	0.657535	0
SMG4	Control_SMG4_2	BMP7_E	HES3	FOXA2+ Cells	0	1	949	SMG4_BMP7_E_HES3	1	0
SMG4	Control_SMG4_2	BMP7_E	HES3	Neural Crest	1.33231	0.479622	949	SMG4_BMP7_E_HES3	0.646755	0
SMG4	Control_SMG4_2	BMP7_E	HES3	PNS Neurons	0.730895	0.755392	949	SMG4_BMP7_E_HES3	0.897857	0
SMG4	Control_SMG4_2	BMP7_E	HES3	CNS Neurons	0.368364	0.00915351	949	SMG4_BMP7_E_HES3	0.021712	0
SMG4	Control_SMG4_2	BMP7_E	HES3	Non-Neural Ectoderm	0.0695449	2.82054e-15	949	SMG4_BMP7_E_HES3	1.71286e-14	-3.84591
SMG4	Control_SMG4_2	BMP7_E	HES3	Extraembryonic Tissue	6.66157	0.0583378	949	SMG4_BMP7_E_HES3	0.117434	0
SMG4	Control_SMG4_2	BMP7_E	H9	Pluripotent Stem Cells	7.63062	3.00698e-19	1158	SMG4_BMP7_E_H9	2.13742e-18	2.9318
SMG4	Control_SMG4_2	BMP7_E	H9	Neuroectoderm	1.05677	0.789573	1158	SMG4_BMP7_E_H9	0.930829	0
SMG4	Control_SMG4_2	BMP7_E	H9	Neuroepithelium	0.221741	9.72029e-08	1158	SMG4_BMP7_E_H9	4.04483e-07	-2.17305
SMG4	Control_SMG4_2	BMP7_E	H9	Telencephalic Progenitors	0.100993	1.55392e-45	1158	SMG4_BMP7_E_H9	2.13222e-44	-3.30768
SMG4	Control_SMG4_2	BMP7_E	H9	Diencephalic Progenitors	2.01178	0.111739	1158	SMG4_BMP7_E_H9	0.204776	0
SMG4	Control_SMG4_2	BMP7_E	H9	Retinal Progenitors	2.49903	5.33501e-14	1158	SMG4_BMP7_E_H9	3.07614e-13	1.32137
SMG4	Control_SMG4_2	BMP7_E	H9	Hypothalamic Progenitors	0	1	1158	SMG4_BMP7_E_H9	1	0
SMG4	Control_SMG4_2	BMP7_E	H9	Hindbrain Progenitors	0	1	1158	SMG4_BMP7_E_H9	1	0
SMG4	Control_SMG4_2	BMP7_E	H9	Neural Crest	1.25467	0.607211	1158	SMG4_BMP7_E_H9	0.750571	0
SMG4	Control_SMG4_2	BMP7_E	H9	PNS Neurons	3.7036	0.100482	1158	SMG4_BMP7_E_H9	0.186831	0
SMG4	Control_SMG4_2	BMP7_E	H9	CNS Neurons	2.10958	0.331236	1158	SMG4_BMP7_E_H9	0.497513	0
SMG4	Control_SMG4_2	BMP7_E	H9	Extraembryonic Tissue	2.1017	0.61581	1158	SMG4_BMP7_E_H9	0.758566	0
OG1	Control_OG1	XAV939_E_CycA_E	WTC	Pluripotent Stem Cells	Inf	0.0170572	560	OG1_XAV939_E_CycA_E_WTC	0.0383209	0
OG1	Control_OG1	XAV939_E_CycA_E	WTC	Neuroectoderm	1.72136	0.516521	560	OG1_XAV939_E_CycA_E_WTC	0.668947	0
OG1	Control_OG1	XAV939_E_CycA_E	WTC	Neuroepithelium	1.24404	0.668144	560	OG1_XAV939_E_CycA_E_WTC	0.810143	0
OG1	Control_OG1	XAV939_E_CycA_E	WTC	Telencephalic Progenitors	0.341984	0.00019134	560	OG1_XAV939_E_CycA_E_WTC	0.000579366	-1.548
OG1	Control_OG1	XAV939_E_CycA_E	WTC	Retinal Progenitors	21.1194	7.69027e-06	560	OG1_XAV939_E_CycA_E_WTC	2.70658e-05	4.4005
OG1	Control_OG1	XAV939_E_CycA_E	WTC	Non-Neural Ectoderm	0	0.0971759	560	OG1_XAV939_E_CycA_E_WTC	0.181306	0
OG1	Control_OG1	XAV939_E_CycA_E	HES3	Pluripotent Stem Cells	0.0725475	0.000488563	810	OG1_XAV939_E_CycA_E_HES3	0.00139921	-3.78493
OG1	Control_OG1	XAV939_E_CycA_E	HES3	Neuroectoderm	0.90575	0.766719	810	OG1_XAV939_E_CycA_E_HES3	0.90635	0
OG1	Control_OG1	XAV939_E_CycA_E	HES3	Neuroepithelium	0	7.92486e-11	810	OG1_XAV939_E_CycA_E_HES3	3.94968e-10	-5
OG1	Control_OG1	XAV939_E_CycA_E	HES3	Telencephalic Progenitors	0.00174501	2.41047e-94	810	OG1_XAV939_E_CycA_E_HES3	9.67759e-93	-5
OG1	Control_OG1	XAV939_E_CycA_E	HES3	Diencephalic Progenitors	3.40372	3.64244e-07	810	OG1_XAV939_E_CycA_E_HES3	1.45429e-06	1.76711
OG1	Control_OG1	XAV939_E_CycA_E	HES3	Retinal Progenitors	0.377749	0.162827	810	OG1_XAV939_E_CycA_E_HES3	0.282181	0
OG1	Control_OG1	XAV939_E_CycA_E	HES3	Hypothalamic Progenitors	0	1	810	OG1_XAV939_E_CycA_E_HES3	1	0
OG1	Control_OG1	XAV939_E_CycA_E	HES3	FOXA2+ Cells	Inf	0.439506	810	OG1_XAV939_E_CycA_E_HES3	0.61637	0
OG1	Control_OG1	XAV939_E_CycA_E	HES3	Neural Crest	24.121	1.80511e-36	810	OG1_XAV939_E_CycA_E_HES3	1.96657e-35	4.59222
OG1	Control_OG1	XAV939_E_CycA_E	HES3	PNS Neurons	15.3094	5.65543e-19	810	OG1_XAV939_E_CycA_E_HES3	3.96795e-18	3.93635
OG1	Control_OG1	XAV939_E_CycA_E	HES3	CNS Neurons	0.140628	7.32011e-06	810	OG1_XAV939_E_CycA_E_HES3	2.58469e-05	-2.83005
OG1	Control_OG1	XAV939_E_CycA_E	HES3	Non-Neural Ectoderm	66.4595	5.18743e-29	810	OG1_XAV939_E_CycA_E_HES3	4.68598e-28	5
OG1	Control_OG1	XAV939_E_CycA_E	HES3	Extraembryonic Tissue	0	1	810	OG1_XAV939_E_CycA_E_HES3	1	0
OG1	Control_OG1	XAV939_A_CycA_E	WTC	Pluripotent Stem Cells	Inf	1	556	OG1_XAV939_A_CycA_E_WTC	1	0
OG1	Control_OG1	XAV939_A_CycA_E	WTC	Neuroectoderm	2.64272	0.154197	556	OG1_XAV939_A_CycA_E_WTC	0.269139	0
OG1	Control_OG1	XAV939_A_CycA_E	WTC	Neuroepithelium	0.861825	0.813049	556	OG1_XAV939_A_CycA_E_WTC	0.954353	0
OG1	Control_OG1	XAV939_A_CycA_E	WTC	Telencephalic Progenitors	0.722403	0.335287	556	OG1_XAV939_A_CycA_E_WTC	0.502352	0
OG1	Control_OG1	XAV939_A_CycA_E	WTC	Retinal Progenitors	4.376	0.223517	556	OG1_XAV939_A_CycA_E_WTC	0.364898	0
OG1	Control_OG1	XAV939_A_CycA_E	WTC	CNS Neurons	Inf	1	556	OG1_XAV939_A_CycA_E_WTC	1	0
OG1	Control_OG1	XAV939_A_CycA_E	WTC	Non-Neural Ectoderm	0	0.0992922	556	OG1_XAV939_A_CycA_E_WTC	0.184777	0
OG1	Control_OG1	XAV939_A_CycA_E	HES3	Pluripotent Stem Cells	1.49674	0.262872	890	OG1_XAV939_A_CycA_E_HES3	0.412401	0
OG1	Control_OG1	XAV939_A_CycA_E	HES3	Neuroectoderm	2.3323	0.000387159	890	OG1_XAV939_A_CycA_E_HES3	0.00112666	1.22176
OG1	Control_OG1	XAV939_A_CycA_E	HES3	Neuroepithelium	1.72986	0.0109933	890	OG1_XAV939_A_CycA_E_HES3	0.025655	0
OG1	Control_OG1	XAV939_A_CycA_E	HES3	Telencephalic Progenitors	0.475914	4.97907e-08	890	OG1_XAV939_A_CycA_E_HES3	2.10421e-07	-1.07123
OG1	Control_OG1	XAV939_A_CycA_E	HES3	Diencephalic Progenitors	0.782088	0.444117	890	OG1_XAV939_A_CycA_E_HES3	0.619619	0
OG1	Control_OG1	XAV939_A_CycA_E	HES3	Retinal Progenitors	1.58113	0.312644	890	OG1_XAV939_A_CycA_E_HES3	0.473663	0
OG1	Control_OG1	XAV939_A_CycA_E	HES3	Hypothalamic Progenitors	1.04135	1	890	OG1_XAV939_A_CycA_E_HES3	1	0
OG1	Control_OG1	XAV939_A_CycA_E	HES3	Neural Crest	1.39884	0.511713	890	OG1_XAV939_A_CycA_E_HES3	0.66572	0
OG1	Control_OG1	XAV939_A_CycA_E	HES3	PNS Neurons	0.294658	0.178278	890	OG1_XAV939_A_CycA_E_HES3	0.305067	0
OG1	Control_OG1	XAV939_A_CycA_E	HES3	CNS Neurons	0.563203	0.0646237	890	OG1_XAV939_A_CycA_E_HES3	0.127952	0
OG1	Control_OG1	XAV939_A_CycA_E	HES3	Non-Neural Ectoderm	19.6868	1.64441e-09	890	OG1_XAV939_A_CycA_E_HES3	7.69996e-09	4.29915
OG1	Control_OG1	XAV939_A_CycA_E	HES3	Extraembryonic Tissue	0	1	890	OG1_XAV939_A_CycA_E_HES3	1	0
OG1	Control_OG1	CycA_E	WTC	Pluripotent Stem Cells	Inf	0.497076	513	OG1_CycA_E_WTC	0.65711	0
OG1	Control_OG1	CycA_E	WTC	Neuroectoderm	0	0.248561	513	OG1_CycA_E_WTC	0.396527	0
OG1	Control_OG1	CycA_E	WTC	Neuroepithelium	0.441572	0.260764	513	OG1_CycA_E_WTC	0.409961	0
OG1	Control_OG1	CycA_E	WTC	Telencephalic Progenitors	2.33869	0.0859645	513	OG1_CycA_E_WTC	0.163197	0
OG1	Control_OG1	CycA_E	WTC	Retinal Progenitors	0	1	513	OG1_CycA_E_WTC	1	0
OG1	Control_OG1	CycA_E	WTC	PNS Neurons	Inf	0.497076	513	OG1_CycA_E_WTC	0.65711	0
OG1	Control_OG1	CycA_E	WTC	Non-Neural Ectoderm	0.335277	0.623557	513	OG1_CycA_E_WTC	0.766367	0
OG1	Control_OG1	CycA_E	HES3	Pluripotent Stem Cells	1.47975	0.253273	858	OG1_CycA_E_HES3	0.401386	0
OG1	Control_OG1	CycA_E	HES3	Neuroectoderm	1.26411	0.418813	858	OG1_CycA_E_HES3	0.596967	0
OG1	Control_OG1	CycA_E	HES3	Neuroepithelium	1.23428	0.413275	858	OG1_CycA_E_HES3	0.591158	0
OG1	Control_OG1	CycA_E	HES3	Telencephalic Progenitors	1.09957	0.524297	858	OG1_CycA_E_HES3	0.675718	0
OG1	Control_OG1	CycA_E	HES3	Diencephalic Progenitors	0.480697	0.059244	858	OG1_CycA_E_HES3	0.119148	0
OG1	Control_OG1	CycA_E	HES3	Retinal Progenitors	1.47553	0.401537	858	OG1_CycA_E_HES3	0.577659	0
OG1	Control_OG1	CycA_E	HES3	Hypothalamic Progenitors	0	1	858	OG1_CycA_E_HES3	1	0
OG1	Control_OG1	CycA_E	HES3	Neural Crest	0	0.00421626	858	OG1_CycA_E_HES3	0.0104826	0
OG1	Control_OG1	CycA_E	HES3	PNS Neurons	0.158716	0.0727505	858	OG1_CycA_E_HES3	0.14171	0
OG1	Control_OG1	CycA_E	HES3	CNS Neurons	0.74597	0.337071	858	OG1_CycA_E_HES3	0.503979	0
OG1	Control_OG1	CycA_E	HES3	Non-Neural Ectoderm	0.561158	1	858	OG1_CycA_E_HES3	1	0
OG1	Control_OG1	CycA_E	HES3	Extraembryonic Tissue	1.12392	1	858	OG1_CycA_E_HES3	1	0
OG1	Control_OG1	RA_E_CycA_E	WTC	Pluripotent Stem Cells	Inf	1	659	OG1_RA_E_CycA_E_WTC	1	0
OG1	Control_OG1	RA_E_CycA_E	WTC	Neuroectoderm	0.856632	1	659	OG1_RA_E_CycA_E_WTC	1	0
OG1	Control_OG1	RA_E_CycA_E	WTC	Neuroepithelium	0.209034	0.0147618	659	OG1_RA_E_CycA_E_WTC	0.0336172	0
OG1	Control_OG1	RA_E_CycA_E	WTC	Telencephalic Progenitors	0.00545492	5.64093e-123	659	OG1_RA_E_CycA_E_WTC	5.09564e-121	-5
OG1	Control_OG1	RA_E_CycA_E	WTC	Diencephalic Progenitors	Inf	0.522819	659	OG1_RA_E_CycA_E_WTC	0.675088	0
OG1	Control_OG1	RA_E_CycA_E	WTC	Retinal Progenitors	101.706	1.41883e-26	659	OG1_RA_E_CycA_E_WTC	1.22551e-25	5
OG1	Control_OG1	RA_E_CycA_E	WTC	Hindbrain Progenitors	Inf	6.36396e-18	659	OG1_RA_E_CycA_E_WTC	4.31158e-17	5
OG1	Control_OG1	RA_E_CycA_E	WTC	FOXA2+ Cells	Inf	1.18924e-42	659	OG1_RA_E_CycA_E_WTC	1.49033e-41	5
OG1	Control_OG1	RA_E_CycA_E	WTC	PNS Progenitors	Inf	0.522819	659	OG1_RA_E_CycA_E_WTC	0.675088	0
OG1	Control_OG1	RA_E_CycA_E	WTC	PNS Neurons	Inf	1	659	OG1_RA_E_CycA_E_WTC	1	0
OG1	Control_OG1	RA_E_CycA_E	WTC	CNS Neurons	Inf	0.159456	659	OG1_RA_E_CycA_E_WTC	0.277225	0
OG1	Control_OG1	RA_E_CycA_E	WTC	Non-Neural Ectoderm	0.856632	1	659	OG1_RA_E_CycA_E_WTC	1	0
OG1	Control_OG1	RA_E_CycA_E	HES3	Pluripotent Stem Cells	0	0.00243935	658	OG1_RA_E_CycA_E_HES3	0.00628837	-5
OG1	Control_OG1	RA_E_CycA_E	HES3	Neuroectoderm	0.784489	0.591251	658	OG1_RA_E_CycA_E_HES3	0.734574	0
OG1	Control_OG1	RA_E_CycA_E	HES3	Neuroepithelium	0	3.80686e-07	658	OG1_RA_E_CycA_E_HES3	1.51436e-06	-5
OG1	Control_OG1	RA_E_CycA_E	HES3	Telencephalic Progenitors	0	1.31921e-64	658	OG1_RA_E_CycA_E_HES3	2.77676e-63	-5
OG1	Control_OG1	RA_E_CycA_E	HES3	Diencephalic Progenitors	0	9.62589e-05	658	OG1_RA_E_CycA_E_HES3	0.000303769	-5
OG1	Control_OG1	RA_E_CycA_E	HES3	Retinal Progenitors	0.663068	0.76357	658	OG1_RA_E_CycA_E_HES3	0.904601	0
OG1	Control_OG1	RA_E_CycA_E	HES3	Hypothalamic Progenitors	0	1	658	OG1_RA_E_CycA_E_HES3	1	0
OG1	Control_OG1	RA_E_CycA_E	HES3	Hindbrain Progenitors	Inf	0.31003	658	OG1_RA_E_CycA_E_HES3	0.470597	0
OG1	Control_OG1	RA_E_CycA_E	HES3	FOXA2+ Cells	Inf	2.2701e-133	658	OG1_RA_E_CycA_E_HES3	2.89505e-131	5
OG1	Control_OG1	RA_E_CycA_E	HES3	Neural Crest	0	0.0634373	658	OG1_RA_E_CycA_E_HES3	0.126408	0
OG1	Control_OG1	RA_E_CycA_E	HES3	PNS Neurons	0	0.10582	658	OG1_RA_E_CycA_E_HES3	0.195686	0
OG1	Control_OG1	RA_E_CycA_E	HES3	CNS Neurons	0.122538	0.000287916	658	OG1_RA_E_CycA_E_HES3	0.000850412	-3.0287
OG1	Control_OG1	RA_E_CycA_E	HES3	Non-Neural Ectoderm	11.602	0.00024573	658	OG1_RA_E_CycA_E_HES3	0.000734817	3.5363
OG1	Control_OG1	RA_E_CycA_E	HES3	Extraembryonic Tissue	0	1	658	OG1_RA_E_CycA_E_HES3	1	0
OG1	Control_OG1	CHIR_E_CycA_E	WTC	Neuroectoderm	6.75041	0.00711764	339	OG1_CHIR_E_CycA_E_WTC	0.0171456	0
OG1	Control_OG1	CHIR_E_CycA_E	WTC	Neuroepithelium	0	0.121479	339	OG1_CHIR_E_CycA_E_WTC	0.220448	0
OG1	Control_OG1	CHIR_E_CycA_E	WTC	Telencephalic Progenitors	0	1.74303e-62	339	OG1_CHIR_E_CycA_E_WTC	3.59895e-61	-5
OG1	Control_OG1	CHIR_E_CycA_E	WTC	Retinal Progenitors	0	1	339	OG1_CHIR_E_CycA_E_WTC	1	0
OG1	Control_OG1	CHIR_E_CycA_E	WTC	Neural Crest	Inf	0.00307759	339	OG1_CHIR_E_CycA_E_WTC	0.00779465	5
OG1	Control_OG1	CHIR_E_CycA_E	WTC	Non-Neural Ectoderm	7.97664	0.00227132	339	OG1_CHIR_E_CycA_E_WTC	0.00588318	2.99578
OG1	Control_OG1	CHIR_E_CycA_E	WTC	Mesenchymal Cells	Inf	5.89211e-28	339	OG1_CHIR_E_CycA_E_WTC	5.23528e-27	5
OG1	Control_OG1	CHIR_E_CycA_E	WTC	Endoderm-derived Tissue	Inf	1.79075e-08	339	OG1_CHIR_E_CycA_E_WTC	7.76469e-08	5
OG1	Control_OG1	CHIR_E_CycA_E	WTC	Extraembryonic Tissue	Inf	7.88184e-10	339	OG1_CHIR_E_CycA_E_WTC	3.73097e-09	5
OG1	Control_OG1	CHIR_E_CycA_E	HES3	Pluripotent Stem Cells	0	0.00123315	679	OG1_CHIR_E_CycA_E_HES3	0.00334184	-5
OG1	Control_OG1	CHIR_E_CycA_E	HES3	Neuroectoderm	1.24304	0.514055	679	OG1_CHIR_E_CycA_E_HES3	0.667347	0
OG1	Control_OG1	CHIR_E_CycA_E	HES3	Neuroepithelium	0	1.54203e-07	679	OG1_CHIR_E_CycA_E_HES3	6.31972e-07	-5
OG1	Control_OG1	CHIR_E_CycA_E	HES3	Telencephalic Progenitors	0	1.52262e-69	679	OG1_CHIR_E_CycA_E_HES3	3.54951e-68	-5
OG1	Control_OG1	CHIR_E_CycA_E	HES3	Diencephalic Progenitors	0	4.37316e-05	679	OG1_CHIR_E_CycA_E_HES3	0.000141931	-5
OG1	Control_OG1	CHIR_E_CycA_E	HES3	Retinal Progenitors	0	0.0355394	679	OG1_CHIR_E_CycA_E_HES3	0.0756127	0
OG1	Control_OG1	CHIR_E_CycA_E	HES3	Hypothalamic Progenitors	0	1	679	OG1_CHIR_E_CycA_E_HES3	1	0
OG1	Control_OG1	CHIR_E_CycA_E	HES3	FOXA2+ Cells	Inf	0.33137	679	OG1_CHIR_E_CycA_E_HES3	0.497513	0
OG1	Control_OG1	CHIR_E_CycA_E	HES3	Neural Crest	0.221109	0.177691	679	OG1_CHIR_E_CycA_E_HES3	0.304773	0
OG1	Control_OG1	CHIR_E_CycA_E	HES3	PNS Neurons	0	0.102136	679	OG1_CHIR_E_CycA_E_HES3	0.189743	0
OG1	Control_OG1	CHIR_E_CycA_E	HES3	CNS Neurons	0	8.789e-07	679	OG1_CHIR_E_CycA_E_HES3	3.37847e-06	-5
OG1	Control_OG1	CHIR_E_CycA_E	HES3	Non-Neural Ectoderm	10.4727	0.000461034	679	OG1_CHIR_E_CycA_E_HES3	0.00132387	3.38856
OG1	Control_OG1	CHIR_E_CycA_E	HES3	Mesenchymal Cells	Inf	4.00987e-111	679	OG1_CHIR_E_CycA_E_HES3	2.48383e-109	5
OG1	Control_OG1	CHIR_E_CycA_E	HES3	Endoderm-derived Tissue	Inf	1.3659e-11	679	OG1_CHIR_E_CycA_E_HES3	7.06745e-11	5
OG1	Control_OG1	CHIR_E_CycA_E	HES3	Extraembryonic Tissue	10.2576	0.0169364	679	OG1_CHIR_E_CycA_E_HES3	0.038109	0
OG1	Control_OG1	XAV939_E	WTC	Pluripotent Stem Cells	Inf	0.114829	503	OG1_XAV939_E_WTC	0.210262	0
OG1	Control_OG1	XAV939_E	WTC	Neuroectoderm	2.13077	0.328235	503	OG1_XAV939_E_WTC	0.494083	0
OG1	Control_OG1	XAV939_E	WTC	Neuroepithelium	0.933996	1	503	OG1_XAV939_E_WTC	1	0
OG1	Control_OG1	XAV939_E	WTC	Telencephalic Progenitors	0.440785	0.00978091	503	OG1_XAV939_E_WTC	0.023074	0
OG1	Control_OG1	XAV939_E	WTC	Retinal Progenitors	13.1841	0.00127705	503	OG1_XAV939_E_WTC	0.00345648	3.72073
OG1	Control_OG1	XAV939_E	WTC	Hypothalamic Progenitors	Inf	0.487078	503	OG1_XAV939_E_WTC	0.65144	0
OG1	Control_OG1	XAV939_E	WTC	CNS Neurons	Inf	0.487078	503	OG1_XAV939_E_WTC	0.65144	0
OG1	Control_OG1	XAV939_E	WTC	Non-Neural Ectoderm	0.348995	0.624006	503	OG1_XAV939_E_WTC	0.766485	0
OG1	Control_OG1	XAV939_E	HES3	Pluripotent Stem Cells	0.0569769	0.000126572	907	OG1_XAV939_E_HES3	0.000393136	-4.13348
OG1	Control_OG1	XAV939_E	HES3	Neuroectoderm	0.888801	0.777381	907	OG1_XAV939_E_HES3	0.918454	0
OG1	Control_OG1	XAV939_E	HES3	Neuroepithelium	0.118983	7.30643e-08	907	OG1_XAV939_E_HES3	3.06983e-07	-3.07117
OG1	Control_OG1	XAV939_E	HES3	Telencephalic Progenitors	0.0125436	5.9904e-98	907	OG1_XAV939_E_HES3	2.65045e-96	-5
OG1	Control_OG1	XAV939_E	HES3	Diencephalic Progenitors	5.29758	2.06099e-15	907	OG1_XAV939_E_HES3	1.26223e-14	2.40533
OG1	Control_OG1	XAV939_E	HES3	Retinal Progenitors	1.62476	0.240641	907	OG1_XAV939_E_HES3	0.38588	0
OG1	Control_OG1	XAV939_E	HES3	Hypothalamic Progenitors	0	1	907	OG1_XAV939_E_HES3	1	0
OG1	Control_OG1	XAV939_E	HES3	FOXA2+ Cells	Inf	0.124174	907	OG1_XAV939_E_HES3	0.22434	0
OG1	Control_OG1	XAV939_E	HES3	Neural Crest	16.7817	5.41672e-28	907	OG1_XAV939_E_HES3	4.83269e-27	4.06881
OG1	Control_OG1	XAV939_E	HES3	PNS Neurons	14.9295	2.28581e-20	907	OG1_XAV939_E_HES3	1.6742e-19	3.9001
OG1	Control_OG1	XAV939_E	HES3	CNS Neurons	0.138114	1.51597e-06	907	OG1_XAV939_E_HES3	5.6471e-06	-2.85607
OG1	Control_OG1	XAV939_E	HES3	Non-Neural Ectoderm	49.0119	7.9307e-24	907	OG1_XAV939_E_HES3	6.32123e-23	5
OG1	Control_OG1	XAV939_E	HES3	Extraembryonic Tissue	0	1	907	OG1_XAV939_E_HES3	1	0
OG1	Control_OG1	XAV939_A	WTC	Pluripotent Stem Cells	Inf	0.525178	668	OG1_XAV939_A_WTC	0.675718	0
OG1	Control_OG1	XAV939_A	WTC	Neuroectoderm	0.837671	1	668	OG1_XAV939_A_WTC	1	0
OG1	Control_OG1	XAV939_A	WTC	Neuroepithelium	1.26996	0.687868	668	OG1_XAV939_A_WTC	0.828499	0
OG1	Control_OG1	XAV939_A	WTC	Telencephalic Progenitors	0.781274	0.538594	668	OG1_XAV939_A_WTC	0.68808	0
OG1	Control_OG1	XAV939_A	WTC	Retinal Progenitors	4.45654	0.160916	668	OG1_XAV939_A_WTC	0.279315	0
OG1	Control_OG1	XAV939_A	WTC	CNS Neurons	Inf	1	668	OG1_XAV939_A_WTC	1	0
OG1	Control_OG1	XAV939_A	WTC	Non-Neural Ectoderm	0	0.0572027	668	OG1_XAV939_A_WTC	0.115471	0
OG1	Control_OG1	XAV939_A	HES3	Pluripotent Stem Cells	0.381248	0.0546557	865	OG1_XAV939_A_HES3	0.111053	0
OG1	Control_OG1	XAV939_A	HES3	Neuroectoderm	1.3716	0.237964	865	OG1_XAV939_A_HES3	0.382152	0
OG1	Control_OG1	XAV939_A	HES3	Neuroepithelium	1.02152	1	865	OG1_XAV939_A_HES3	1	0
OG1	Control_OG1	XAV939_A	HES3	Telencephalic Progenitors	0.384941	5.27543e-12	865	OG1_XAV939_A_HES3	2.776e-11	-1.37729
OG1	Control_OG1	XAV939_A	HES3	Diencephalic Progenitors	2.59283	0.000129798	865	OG1_XAV939_A_HES3	0.000402579	1.37453
OG1	Control_OG1	XAV939_A	HES3	Retinal Progenitors	2.62913	0.0119661	865	OG1_XAV939_A_HES3	0.0277461	0
OG1	Control_OG1	XAV939_A	HES3	Hypothalamic Progenitors	0	1	865	OG1_XAV939_A_HES3	1	0
OG1	Control_OG1	XAV939_A	HES3	Neural Crest	3.33474	0.001533	865	OG1_XAV939_A_HES3	0.00411329	1.73757
OG1	Control_OG1	XAV939_A	HES3	PNS Neurons	1.42904	0.615087	865	OG1_XAV939_A_HES3	0.758107	0
OG1	Control_OG1	XAV939_A	HES3	CNS Neurons	0.632196	0.122732	865	OG1_XAV939_A_HES3	0.222478	0
OG1	Control_OG1	XAV939_A	HES3	Non-Neural Ectoderm	27.0282	5.94527e-13	865	OG1_XAV939_A_HES3	3.27141e-12	4.75639
OG1	Control_OG1	XAV939_A	HES3	Extraembryonic Tissue	1.10475	1	865	OG1_XAV939_A_HES3	1	0
OG1	Control_OG1	RA_E	WTC	Pluripotent Stem Cells	Inf	0.293805	683	OG1_RA_E_WTC	0.45111	0
OG1	Control_OG1	RA_E	WTC	Neuroectoderm	1.01189	1	683	OG1_RA_E_WTC	1	0
OG1	Control_OG1	RA_E	WTC	Neuroepithelium	0	0.000143384	683	OG1_RA_E_WTC	0.000442187	-5
OG1	Control_OG1	RA_E	WTC	Telencephalic Progenitors	0.0016424	8.72776e-150	683	OG1_RA_E_WTC	1.72016e-147	-5
OG1	Control_OG1	RA_E	WTC	Diencephalic Progenitors	Inf	0.293805	683	OG1_RA_E_WTC	0.45111	0
OG1	Control_OG1	RA_E	WTC	Retinal Progenitors	86.1867	1.61527e-23	683	OG1_RA_E_WTC	1.27807e-22	5
OG1	Control_OG1	RA_E	WTC	Hindbrain Progenitors	Inf	1.71321e-25	683	OG1_RA_E_WTC	1.44523e-24	5
OG1	Control_OG1	RA_E	WTC	FOXA2+ Cells	Inf	3.59631e-43	683	OG1_RA_E_WTC	4.64096e-42	5
OG1	Control_OG1	RA_E	WTC	Neural Crest	Inf	0.529203	683	OG1_RA_E_WTC	0.678903	0
OG1	Control_OG1	RA_E	WTC	PNS Progenitors	Inf	1	683	OG1_RA_E_WTC	1	0
OG1	Control_OG1	RA_E	WTC	PNS Neurons	Inf	1	683	OG1_RA_E_WTC	1	0
OG1	Control_OG1	RA_E	WTC	CNS Neurons	Inf	0.0883101	683	OG1_RA_E_WTC	0.166484	0
OG1	Control_OG1	RA_E	WTC	Non-Neural Ectoderm	1.62961	0.547739	683	OG1_RA_E_WTC	0.698529	0
OG1	Control_OG1	RA_E	HES3	Pluripotent Stem Cells	0	0.0170747	593	OG1_RA_E_HES3	0.0383209	0
OG1	Control_OG1	RA_E	HES3	Neuroectoderm	0.451275	0.195822	593	OG1_RA_E_HES3	0.329102	0
OG1	Control_OG1	RA_E	HES3	Neuroepithelium	0	3.9804e-05	593	OG1_RA_E_HES3	0.000129378	-5
OG1	Control_OG1	RA_E	HES3	Telencephalic Progenitors	0	1.75712e-47	593	OG1_RA_E_HES3	2.64545e-46	-5
OG1	Control_OG1	RA_E	HES3	Diencephalic Progenitors	0	0.00140756	593	OG1_RA_E_HES3	0.00379552	-5
OG1	Control_OG1	RA_E	HES3	Retinal Progenitors	0	0.127194	593	OG1_RA_E_HES3	0.228465	0
OG1	Control_OG1	RA_E	HES3	Hypothalamic Progenitors	0	1	593	OG1_RA_E_HES3	1	0
OG1	Control_OG1	RA_E	HES3	Hindbrain Progenitors	Inf	0.0546409	593	OG1_RA_E_HES3	0.111053	0
OG1	Control_OG1	RA_E	HES3	FOXA2+ Cells	Inf	7.22785e-123	593	OG1_RA_E_HES3	6.26799e-121	5
OG1	Control_OG1	RA_E	HES3	Neural Crest	0	0.125281	593	OG1_RA_E_HES3	0.225777	0
OG1	Control_OG1	RA_E	HES3	PNS Neurons	0	0.208457	593	OG1_RA_E_HES3	0.345252	0
OG1	Control_OG1	RA_E	HES3	CNS Neurons	0	0.000109846	593	OG1_RA_E_HES3	0.000343644	-5
OG1	Control_OG1	RA_E	HES3	Non-Neural Ectoderm	3.29094	0.235274	593	OG1_RA_E_HES3	0.378955	0
OG1	Control_OG1	RA_E	HES3	Extraembryonic Tissue	0	1	593	OG1_RA_E_HES3	1	0
OG1	Control_OG1	CHIR_E	WTC	Neuroectoderm	5.7689	0.00538167	399	OG1_CHIR_E_WTC	0.013139	0
OG1	Control_OG1	CHIR_E	WTC	Neuroepithelium	0.198206	0.105876	399	OG1_CHIR_E_WTC	0.195686	0
OG1	Control_OG1	CHIR_E	WTC	Telencephalic Progenitors	0	1.99185e-90	399	OG1_CHIR_E_WTC	6.96504e-89	-5
OG1	Control_OG1	CHIR_E	WTC	Diencephalic Progenitors	Inf	0.353383	399	OG1_CHIR_E_WTC	0.524391	0
OG1	Control_OG1	CHIR_E	WTC	Retinal Progenitors	0	1	399	OG1_CHIR_E_WTC	1	0
OG1	Control_OG1	CHIR_E	WTC	Hindbrain Progenitors	Inf	0.353383	399	OG1_CHIR_E_WTC	0.524391	0
OG1	Control_OG1	CHIR_E	WTC	FOXA2+ Cells	Inf	0.353383	399	OG1_CHIR_E_WTC	0.524391	0
OG1	Control_OG1	CHIR_E	WTC	Neural Crest	Inf	7.25271e-05	399	OG1_CHIR_E_WTC	0.000231574	5
OG1	Control_OG1	CHIR_E	WTC	Non-Neural Ectoderm	5.0908	0.0196478	399	OG1_CHIR_E_WTC	0.0436886	0
OG1	Control_OG1	CHIR_E	WTC	Mesenchymal Cells	Inf	1.54475e-45	399	OG1_CHIR_E_WTC	2.13222e-44	5
OG1	Control_OG1	CHIR_E	WTC	Endoderm-derived Tissue	Inf	0.0435227	399	OG1_CHIR_E_WTC	0.0904515	0
OG1	Control_OG1	CHIR_E	WTC	Extraembryonic Tissue	Inf	3.34026e-14	399	OG1_CHIR_E_WTC	1.95193e-13	5
OG1	Control_OG1	CHIR_E	HES3	Pluripotent Stem Cells	0	0.00237789	668	OG1_CHIR_E_HES3	0.00613721	-5
OG1	Control_OG1	CHIR_E	HES3	Neuroectoderm	0.514944	0.137943	668	OG1_CHIR_E_HES3	0.245197	0
OG1	Control_OG1	CHIR_E	HES3	Neuroepithelium	0	3.42518e-07	668	OG1_CHIR_E_HES3	1.3726e-06	-5
OG1	Control_OG1	CHIR_E	HES3	Telencephalic Progenitors	0	6.36161e-67	668	OG1_CHIR_E_HES3	1.39313e-65	-5
OG1	Control_OG1	CHIR_E	HES3	Diencephalic Progenitors	0	8.6281e-05	668	OG1_CHIR_E_HES3	0.000273475	-5
OG1	Control_OG1	CHIR_E	HES3	Retinal Progenitors	0	0.0353062	668	OG1_CHIR_E_HES3	0.0752644	0
OG1	Control_OG1	CHIR_E	HES3	Hypothalamic Progenitors	0	1	668	OG1_CHIR_E_HES3	1	0
OG1	Control_OG1	CHIR_E	HES3	Neural Crest	0.703346	0.760464	668	OG1_CHIR_E_HES3	0.901907	0
OG1	Control_OG1	CHIR_E	HES3	PNS Neurons	0	0.103414	668	OG1_CHIR_E_HES3	0.191789	0
OG1	Control_OG1	CHIR_E	HES3	CNS Neurons	0	1.73054e-06	668	OG1_CHIR_E_HES3	6.41334e-06	-5
OG1	Control_OG1	CHIR_E	HES3	Non-Neural Ectoderm	6.49944	0.0154364	668	OG1_CHIR_E_HES3	0.0349333	0
OG1	Control_OG1	CHIR_E	HES3	Mesenchymal Cells	Inf	6.85139e-136	668	OG1_CHIR_E_HES3	1.06099e-133	5
OG1	Control_OG1	CHIR_E	HES3	Endoderm-derived Tissue	Inf	0.00032367	668	OG1_CHIR_E_HES3	0.000948266	5
OG1	Control_OG1	CHIR_E	HES3	Extraembryonic Tissue	10.7954	0.0144565	668	OG1_CHIR_E_HES3	0.0330461	0
OG1	Control_OG1	XAV939_E_SHH_A	WTC	Pluripotent Stem Cells	Inf	0.515367	629	OG1_XAV939_E_SHH_A_WTC	0.667851	0
OG1	Control_OG1	XAV939_E_SHH_A	WTC	Neuroectoderm	9.391	2.77181e-06	629	OG1_XAV939_E_SHH_A_WTC	1.00827e-05	3.23128
OG1	Control_OG1	XAV939_E_SHH_A	WTC	Neuroepithelium	1.9117	0.105516	629	OG1_XAV939_E_SHH_A_WTC	0.195353	0
OG1	Control_OG1	XAV939_E_SHH_A	WTC	Telencephalic Progenitors	0.229856	1.4056e-08	629	OG1_XAV939_E_SHH_A_WTC	6.14385e-08	-2.1212
OG1	Control_OG1	XAV939_E_SHH_A	WTC	Retinal Progenitors	9.31247	0.0106981	629	OG1_XAV939_E_SHH_A_WTC	0.0250739	0
OG1	Control_OG1	XAV939_E_SHH_A	WTC	Hypothalamic Progenitors	Inf	1	629	OG1_XAV939_E_SHH_A_WTC	1	0
OG1	Control_OG1	XAV939_E_SHH_A	WTC	PNS Neurons	Inf	1	629	OG1_XAV939_E_SHH_A_WTC	1	0
OG1	Control_OG1	XAV939_E_SHH_A	WTC	CNS Neurons	Inf	0.27305	629	OG1_XAV939_E_SHH_A_WTC	0.425573	0
OG1	Control_OG1	XAV939_E_SHH_A	WTC	Non-Neural Ectoderm	0	0.0685354	629	OG1_XAV939_E_SHH_A_WTC	0.13471	0
OG1	Control_OG1	XAV939_E_SHH_A	WTC	Extraembryonic Tissue	Inf	0.515367	629	OG1_XAV939_E_SHH_A_WTC	0.667851	0
OG1	Control_OG1	XAV939_E_SHH_A	HES3	Pluripotent Stem Cells	2.54676	0.00476608	731	OG1_XAV939_E_SHH_A_HES3	0.0117286	0
OG1	Control_OG1	XAV939_E_SHH_A	HES3	Neuroectoderm	3.84739	1.69916e-08	731	OG1_XAV939_E_SHH_A_HES3	7.39716e-08	1.94388
OG1	Control_OG1	XAV939_E_SHH_A	HES3	Neuroepithelium	2.22787	0.000583074	731	OG1_XAV939_E_SHH_A_HES3	0.00165242	1.15566
OG1	Control_OG1	XAV939_E_SHH_A	HES3	Telencephalic Progenitors	0.412193	1.32631e-08	731	OG1_XAV939_E_SHH_A_HES3	5.82074e-08	-1.27861
OG1	Control_OG1	XAV939_E_SHH_A	HES3	Diencephalic Progenitors	0.125013	0.000427165	731	OG1_XAV939_E_SHH_A_HES3	0.00122824	-2.99985
OG1	Control_OG1	XAV939_E_SHH_A	HES3	Retinal Progenitors	0.48656	0.389327	731	OG1_XAV939_E_SHH_A_HES3	0.566104	0
OG1	Control_OG1	XAV939_E_SHH_A	HES3	Hypothalamic Progenitors	0	1	731	OG1_XAV939_E_SHH_A_HES3	1	0
OG1	Control_OG1	XAV939_E_SHH_A	HES3	Neural Crest	0	0.0157401	731	OG1_XAV939_E_SHH_A_HES3	0.0355463	0
OG1	Control_OG1	XAV939_E_SHH_A	HES3	PNS Neurons	0	0.0486326	731	OG1_XAV939_E_SHH_A_HES3	0.0996555	0
OG1	Control_OG1	XAV939_E_SHH_A	HES3	CNS Neurons	0.0448547	1.05749e-06	731	OG1_XAV939_E_SHH_A_HES3	4.00113e-06	-4.4786
OG1	Control_OG1	XAV939_E_SHH_A	HES3	Non-Neural Ectoderm	28.3764	6.59439e-12	731	OG1_XAV939_E_SHH_A_HES3	3.44497e-11	4.82662
OG1	Control_OG1	XAV939_E_SHH_A	HES3	Extraembryonic Tissue	0	1	731	OG1_XAV939_E_SHH_A_HES3	1	0
OG1	Control_OG1	XAV939_A_SHH_A	WTC	Pluripotent Stem Cells	Inf	0.230747	497	OG1_XAV939_A_SHH_A_WTC	0.37305	0
OG1	Control_OG1	XAV939_A_SHH_A	WTC	Neuroectoderm	2.56003	0.20732	497	OG1_XAV939_A_SHH_A_WTC	0.344157	0
OG1	Control_OG1	XAV939_A_SHH_A	WTC	Neuroepithelium	1.08242	1	497	OG1_XAV939_A_SHH_A_WTC	1	0
OG1	Control_OG1	XAV939_A_SHH_A	WTC	Telencephalic Progenitors	0.566603	0.102624	497	OG1_XAV939_A_SHH_A_WTC	0.190488	0
OG1	Control_OG1	XAV939_A_SHH_A	WTC	Retinal Progenitors	5.47527	0.110147	497	OG1_XAV939_A_SHH_A_WTC	0.202372	0
OG1	Control_OG1	XAV939_A_SHH_A	WTC	CNS Neurons	Inf	0.230747	497	OG1_XAV939_A_SHH_A_WTC	0.37305	0
OG1	Control_OG1	XAV939_A_SHH_A	WTC	Non-Neural Ectoderm	0	0.249586	497	OG1_XAV939_A_SHH_A_WTC	0.397509	0
OG1	Control_OG1	XAV939_A_SHH_A	HES3	Pluripotent Stem Cells	0.837706	0.711647	866	OG1_XAV939_A_SHH_A_HES3	0.852403	0
OG1	Control_OG1	XAV939_A_SHH_A	HES3	Neuroectoderm	1.86415	0.0140329	866	OG1_XAV939_A_SHH_A_HES3	0.0321939	0
OG1	Control_OG1	XAV939_A_SHH_A	HES3	Neuroepithelium	1.57012	0.0468142	866	OG1_XAV939_A_SHH_A_HES3	0.0964763	0
OG1	Control_OG1	XAV939_A_SHH_A	HES3	Telencephalic Progenitors	1.19588	0.228649	866	OG1_XAV939_A_SHH_A_HES3	0.370763	0
OG1	Control_OG1	XAV939_A_SHH_A	HES3	Diencephalic Progenitors	0.0418386	1.01776e-06	866	OG1_XAV939_A_SHH_A_HES3	3.87108e-06	-4.57902
OG1	Control_OG1	XAV939_A_SHH_A	HES3	Retinal Progenitors	0	0.00205571	866	OG1_XAV939_A_SHH_A_HES3	0.00536316	-5
OG1	Control_OG1	XAV939_A_SHH_A	HES3	Hypothalamic Progenitors	2.20781	0.607242	866	OG1_XAV939_A_SHH_A_HES3	0.750571	0
OG1	Control_OG1	XAV939_A_SHH_A	HES3	Neural Crest	0	0.0040715	866	OG1_XAV939_A_SHH_A_HES3	0.0101694	0
OG1	Control_OG1	XAV939_A_SHH_A	HES3	PNS Neurons	0.155628	0.0716199	866	OG1_XAV939_A_SHH_A_HES3	0.140011	0
OG1	Control_OG1	XAV939_A_SHH_A	HES3	CNS Neurons	0.730644	0.275066	866	OG1_XAV939_A_SHH_A_HES3	0.4281	0
OG1	Control_OG1	XAV939_A_SHH_A	HES3	Non-Neural Ectoderm	0.550245	1	866	OG1_XAV939_A_SHH_A_HES3	1	0
OG1	Control_OG1	XAV939_A_SHH_A	HES3	Extraembryonic Tissue	1.10207	1	866	OG1_XAV939_A_SHH_A_HES3	1	0
OG1	Control_OG1	SHH_A	WTC	Neuroectoderm	6.23254	0.00218008	433	OG1_SHH_A_WTC	0.00566717	2.63982
OG1	Control_OG1	SHH_A	WTC	Neuroepithelium	2.58788	0.0311985	433	OG1_SHH_A_WTC	0.067035	0
OG1	Control_OG1	SHH_A	WTC	Telencephalic Progenitors	0.307992	0.000234867	433	OG1_SHH_A_WTC	0.000703304	-1.69904
OG1	Control_OG1	SHH_A	WTC	Retinal Progenitors	2.96357	0.568219	433	OG1_SHH_A_WTC	0.716924	0
OG1	Control_OG1	SHH_A	WTC	CNS Neurons	Inf	0.404157	433	OG1_SHH_A_WTC	0.581043	0
OG1	Control_OG1	SHH_A	WTC	Non-Neural Ectoderm	0.489238	0.650559	433	OG1_SHH_A_WTC	0.791921	0
OG1	Control_OG1	SHH_A	HES3	Pluripotent Stem Cells	1.3578	0.441002	713	OG1_SHH_A_HES3	0.617232	0
OG1	Control_OG1	SHH_A	HES3	Neuroectoderm	2.53217	0.000405488	713	OG1_SHH_A_HES3	0.0011737	1.34038
OG1	Control_OG1	SHH_A	HES3	Neuroepithelium	2.79862	5.13327e-06	713	OG1_SHH_A_HES3	1.83343e-05	1.48472
OG1	Control_OG1	SHH_A	HES3	Telencephalic Progenitors	0.724652	0.047675	713	OG1_SHH_A_HES3	0.098064	0
OG1	Control_OG1	SHH_A	HES3	Diencephalic Progenitors	0	1.69636e-05	713	OG1_SHH_A_HES3	5.72851e-05	-5
OG1	Control_OG1	SHH_A	HES3	Retinal Progenitors	0.172354	0.0644825	713	OG1_SHH_A_HES3	0.127903	0
OG1	Control_OG1	SHH_A	HES3	Hypothalamic Progenitors	0	1	713	OG1_SHH_A_HES3	1	0
OG1	Control_OG1	SHH_A	HES3	Neural Crest	0	0.0302354	713	OG1_SHH_A_HES3	0.0650947	0
OG1	Control_OG1	SHH_A	HES3	PNS Neurons	0.247872	0.269663	713	OG1_SHH_A_HES3	0.420597	0
OG1	Control_OG1	SHH_A	HES3	CNS Neurons	0.548337	0.108712	713	OG1_SHH_A_HES3	0.199905	0
OG1	Control_OG1	SHH_A	HES3	Non-Neural Ectoderm	0.876112	1	713	OG1_SHH_A_HES3	1	0
OG1	Control_OG1	SHH_A	HES3	Extraembryonic Tissue	1.75427	1	713	OG1_SHH_A_HES3	1	0
OG2	Control_OG2	RA_E_SHH_A	WTC	Neuroectoderm	0.177349	0.170788	650	OG2_RA_E_SHH_A_WTC	0.294565	0
OG2	Control_OG2	RA_E_SHH_A	WTC	Neuroepithelium	0.177349	0.170788	650	OG2_RA_E_SHH_A_WTC	0.294565	0
OG2	Control_OG2	RA_E_SHH_A	WTC	Telencephalic Progenitors	0.000353413	2.63776e-134	650	OG2_RA_E_SHH_A_WTC	3.81244e-132	-5
OG2	Control_OG2	RA_E_SHH_A	WTC	Diencephalic Progenitors	Inf	1	650	OG2_RA_E_SHH_A_WTC	1	0
OG2	Control_OG2	RA_E_SHH_A	WTC	Retinal Progenitors	4.06204	0.0555542	650	OG2_RA_E_SHH_A_WTC	0.112496	0
OG2	Control_OG2	RA_E_SHH_A	WTC	Hypothalamic Progenitors	0	0.263077	650	OG2_RA_E_SHH_A_WTC	0.412401	0
OG2	Control_OG2	RA_E_SHH_A	WTC	Hindbrain Progenitors	36.5867	3.05976e-11	650	OG2_RA_E_SHH_A_WTC	1.54628e-10	5
OG2	Control_OG2	RA_E_SHH_A	WTC	FOXA2+ Cells	Inf	8.28201e-62	650	OG2_RA_E_SHH_A_WTC	1.67807e-60	5
OG2	Control_OG2	RA_E_SHH_A	WTC	Neural Crest	3.48566	0.0821468	650	OG2_RA_E_SHH_A_WTC	0.15705	0
OG2	Control_OG2	RA_E_SHH_A	WTC	PNS Neurons	Inf	1	650	OG2_RA_E_SHH_A_WTC	1	0
OG2	Control_OG2	RA_E_SHH_A	WTC	CNS Neurons	1.43447	1	650	OG2_RA_E_SHH_A_WTC	1	0
OG2	Control_OG2	RA_E_SHH_A	WTC	Non-Neural Ectoderm	Inf	0.000706915	650	OG2_RA_E_SHH_A_WTC	0.00198522	5
OG2	Control_OG2	RA_E_SHH_A	WTC	Mesenchymal Cells	Inf	1	650	OG2_RA_E_SHH_A_WTC	1	0
OG2	Control_OG2	RA_E_SHH_A	HES3	Pluripotent Stem Cells	0	0.0480133	464	OG2_RA_E_SHH_A_HES3	0.0985728	0
OG2	Control_OG2	RA_E_SHH_A	HES3	Neuroectoderm	0.362646	0.11578	464	OG2_RA_E_SHH_A_HES3	0.211646	0
OG2	Control_OG2	RA_E_SHH_A	HES3	Neuroepithelium	0	1.31186e-05	464	OG2_RA_E_SHH_A_HES3	4.5073e-05	-5
OG2	Control_OG2	RA_E_SHH_A	HES3	Telencephalic Progenitors	0	1.26863e-26	464	OG2_RA_E_SHH_A_HES3	1.10458e-25	-5
OG2	Control_OG2	RA_E_SHH_A	HES3	Diencephalic Progenitors	0	0.0111932	464	OG2_RA_E_SHH_A_HES3	0.0260653	0
OG2	Control_OG2	RA_E_SHH_A	HES3	Retinal Progenitors	0.376698	0.115507	464	OG2_RA_E_SHH_A_HES3	0.211324	0
OG2	Control_OG2	RA_E_SHH_A	HES3	Hypothalamic Progenitors	0	1	464	OG2_RA_E_SHH_A_HES3	1	0
OG2	Control_OG2	RA_E_SHH_A	HES3	FOXA2+ Cells	Inf	3.22189e-80	464	OG2_RA_E_SHH_A_HES3	9.31341e-79	5
OG2	Control_OG2	RA_E_SHH_A	HES3	Neural Crest	0	0.0802196	464	OG2_RA_E_SHH_A_HES3	0.154044	0
OG2	Control_OG2	RA_E_SHH_A	HES3	PNS Neurons	0	0.589404	464	OG2_RA_E_SHH_A_HES3	0.732699	0
OG2	Control_OG2	RA_E_SHH_A	HES3	CNS Neurons	0.356244	0.188842	464	OG2_RA_E_SHH_A_HES3	0.319602	0
OG2	Control_OG2	RA_E_SHH_A	HES3	Non-Neural Ectoderm	Inf	0.000407782	464	OG2_RA_E_SHH_A_HES3	0.00117876	5
OG2	Control_OG2	CHIR_E_SHH_A	WTC	Neuroectoderm	4.9123	0.0480698	316	OG2_CHIR_E_SHH_A_WTC	0.0985955	0
OG2	Control_OG2	CHIR_E_SHH_A	WTC	Neuroepithelium	0.587756	1	316	OG2_CHIR_E_SHH_A_WTC	1	0
OG2	Control_OG2	CHIR_E_SHH_A	WTC	Telencephalic Progenitors	0	1.47779e-76	316	OG2_CHIR_E_SHH_A_WTC	4.00482e-75	-5
OG2	Control_OG2	CHIR_E_SHH_A	WTC	Retinal Progenitors	3.00777	0.253766	316	OG2_CHIR_E_SHH_A_WTC	0.40182	0
OG2	Control_OG2	CHIR_E_SHH_A	WTC	Hypothalamic Progenitors	0	1	316	OG2_CHIR_E_SHH_A_WTC	1	0
OG2	Control_OG2	CHIR_E_SHH_A	WTC	Hindbrain Progenitors	0	1	316	OG2_CHIR_E_SHH_A_WTC	1	0
OG2	Control_OG2	CHIR_E_SHH_A	WTC	FOXA2+ Cells	Inf	0.000153487	316	OG2_CHIR_E_SHH_A_WTC	0.000470665	5
OG2	Control_OG2	CHIR_E_SHH_A	WTC	Neural Crest	19.195	3.14845e-08	316	OG2_CHIR_E_SHH_A_WTC	1.33792e-07	4.26266
OG2	Control_OG2	CHIR_E_SHH_A	WTC	CNS Neurons	0	0.501808	316	OG2_CHIR_E_SHH_A_WTC	0.657751	0
OG2	Control_OG2	CHIR_E_SHH_A	WTC	Non-Neural Ectoderm	Inf	4.68413e-12	316	OG2_CHIR_E_SHH_A_WTC	2.47085e-11	5
OG2	Control_OG2	CHIR_E_SHH_A	WTC	Mesenchymal Cells	Inf	1.16133e-13	316	OG2_CHIR_E_SHH_A_WTC	6.59099e-13	5
OG2	Control_OG2	CHIR_E_SHH_A	WTC	Endoderm-derived Tissue	Inf	0.000347904	316	OG2_CHIR_E_SHH_A_WTC	0.00101652	5
OG2	Control_OG2	CHIR_E_SHH_A	WTC	Extraembryonic Tissue	Inf	1.03537e-06	316	OG2_CHIR_E_SHH_A_WTC	3.93114e-06	5
OG2	Control_OG2	CHIR_E_SHH_A	HES3	Pluripotent Stem Cells	0	0.00359827	550	OG2_CHIR_E_SHH_A_HES3	0.00900815	-5
OG2	Control_OG2	CHIR_E_SHH_A	HES3	Neuroectoderm	0.662534	0.297583	550	OG2_CHIR_E_SHH_A_HES3	0.454659	0
OG2	Control_OG2	CHIR_E_SHH_A	HES3	Neuroepithelium	0	3.19144e-09	550	OG2_CHIR_E_SHH_A_HES3	1.46901e-08	-5
OG2	Control_OG2	CHIR_E_SHH_A	HES3	Telencephalic Progenitors	0	3.52011e-44	550	OG2_CHIR_E_SHH_A_HES3	4.65342e-43	-5
OG2	Control_OG2	CHIR_E_SHH_A	HES3	Diencephalic Progenitors	0	0.000208769	550	OG2_CHIR_E_SHH_A_HES3	0.000628627	-5
OG2	Control_OG2	CHIR_E_SHH_A	HES3	Retinal Progenitors	0	1.24533e-05	550	OG2_CHIR_E_SHH_A_HES3	4.29233e-05	-5
OG2	Control_OG2	CHIR_E_SHH_A	HES3	Hypothalamic Progenitors	0	1	550	OG2_CHIR_E_SHH_A_HES3	1	0
OG2	Control_OG2	CHIR_E_SHH_A	HES3	FOXA2+ Cells	Inf	0.336364	550	OG2_CHIR_E_SHH_A_HES3	0.503269	0
OG2	Control_OG2	CHIR_E_SHH_A	HES3	Neural Crest	0.147473	0.0419699	550	OG2_CHIR_E_SHH_A_HES3	0.0877442	0
OG2	Control_OG2	CHIR_E_SHH_A	HES3	PNS Neurons	0	0.173553	550	OG2_CHIR_E_SHH_A_HES3	0.298621	0
OG2	Control_OG2	CHIR_E_SHH_A	HES3	CNS Neurons	0	0.000372134	550	OG2_CHIR_E_SHH_A_HES3	0.00108439	-5
OG2	Control_OG2	CHIR_E_SHH_A	HES3	Non-Neural Ectoderm	Inf	5.28693e-07	550	OG2_CHIR_E_SHH_A_HES3	2.07646e-06	5
OG2	Control_OG2	CHIR_E_SHH_A	HES3	Mesenchymal Cells	Inf	1.85266e-90	550	OG2_CHIR_E_SHH_A_HES3	6.58455e-89	5
OG2	Control_OG2	CHIR_E_SHH_A	HES3	Endoderm-derived Tissue	Inf	5.09306e-06	550	OG2_CHIR_E_SHH_A_HES3	1.82207e-05	5
OG2	Control_OG2	CHIR_E_SHH_A	HES3	Extraembryonic Tissue	Inf	1.57157e-05	550	OG2_CHIR_E_SHH_A_HES3	5.33204e-05	5
OG2	Control_OG2	XAV939_E_SHH_E	WTC	Neuroectoderm	4.60602	0.018389	770	OG2_XAV939_E_SHH_E_WTC	0.0410157	0
OG2	Control_OG2	XAV939_E_SHH_E	WTC	Neuroepithelium	0.711623	0.654706	770	OG2_XAV939_E_SHH_E_WTC	0.796076	0
OG2	Control_OG2	XAV939_E_SHH_E	WTC	Telencephalic Progenitors	0.00279608	1.07618e-124	770	OG2_XAV939_E_SHH_E_WTC	1.01442e-122	-5
OG2	Control_OG2	XAV939_E_SHH_E	WTC	Retinal Progenitors	0.141781	0.125675	770	OG2_XAV939_E_SHH_E_WTC	0.226299	0
OG2	Control_OG2	XAV939_E_SHH_E	WTC	Hypothalamic Progenitors	614.016	3.23065e-86	770	OG2_XAV939_E_SHH_E_WTC	1.03001e-84	5
OG2	Control_OG2	XAV939_E_SHH_E	WTC	Hindbrain Progenitors	0	0.222078	770	OG2_XAV939_E_SHH_E_WTC	0.36337	0
OG2	Control_OG2	XAV939_E_SHH_E	WTC	Spinal Cord Progenitors	Inf	1	770	OG2_XAV939_E_SHH_E_WTC	1	0
OG2	Control_OG2	XAV939_E_SHH_E	WTC	Neural Crest	0	0.0490939	770	OG2_XAV939_E_SHH_E_WTC	0.100506	0
OG2	Control_OG2	XAV939_E_SHH_E	WTC	CNS Neurons	10.4466	5.60023e-06	770	OG2_XAV939_E_SHH_E_WTC	1.99038e-05	3.38496
OG2	Control_OG2	XAV939_E_SHH_E	WTC	Non-Neural Ectoderm	Inf	1	770	OG2_XAV939_E_SHH_E_WTC	1	0
OG2	Control_OG2	XAV939_E_SHH_E	WTC	Extraembryonic Tissue	Inf	1	770	OG2_XAV939_E_SHH_E_WTC	1	0
OG2	Control_OG2	XAV939_E_SHH_E	HES3	Pluripotent Stem Cells	2.81266	0.00153888	662	OG2_XAV939_E_SHH_E_HES3	0.00412397	1.49193
OG2	Control_OG2	XAV939_E_SHH_E	HES3	Neuroectoderm	2.45575	0.000206678	662	OG2_XAV939_E_SHH_E_HES3	0.000623196	1.29616
OG2	Control_OG2	XAV939_E_SHH_E	HES3	Neuroepithelium	0.167762	4.60592e-07	662	OG2_XAV939_E_SHH_E_HES3	1.81888e-06	-2.57551
OG2	Control_OG2	XAV939_E_SHH_E	HES3	Telencephalic Progenitors	0.0329587	5.5016e-48	662	OG2_XAV939_E_SHH_E_HES3	8.34088e-47	-4.9232
OG2	Control_OG2	XAV939_E_SHH_E	HES3	Diencephalic Progenitors	0	3.78665e-06	662	OG2_XAV939_E_SHH_E_HES3	1.36597e-05	-5
OG2	Control_OG2	XAV939_E_SHH_E	HES3	Retinal Progenitors	0.0407705	8.55936e-07	662	OG2_XAV939_E_SHH_E_HES3	3.3019e-06	-4.61633
OG2	Control_OG2	XAV939_E_SHH_E	HES3	Hypothalamic Progenitors	0	1	662	OG2_XAV939_E_SHH_E_HES3	1	0
OG2	Control_OG2	XAV939_E_SHH_E	HES3	FOXA2+ Cells	Inf	0.44864	662	OG2_XAV939_E_SHH_E_HES3	0.622697	0
OG2	Control_OG2	XAV939_E_SHH_E	HES3	Neural Crest	0	0.000420429	662	OG2_XAV939_E_SHH_E_HES3	0.00121048	-5
OG2	Control_OG2	XAV939_E_SHH_E	HES3	PNS Neurons	0.243672	0.231472	662	OG2_XAV939_E_SHH_E_HES3	0.373386	0
OG2	Control_OG2	XAV939_E_SHH_E	HES3	CNS Neurons	0	7.36781e-06	662	OG2_XAV939_E_SHH_E_HES3	2.5973e-05	-5
OG2	Control_OG2	XAV939_E_SHH_E	HES3	Non-Neural Ectoderm	Inf	1.048e-86	662	OG2_XAV939_E_SHH_E_HES3	3.39113e-85	5
OG2	Control_OG2	XAV939_E_SHH_E	HES3	Extraembryonic Tissue	Inf	0.00155716	662	OG2_XAV939_E_SHH_E_HES3	0.00416267	5
OG2	Control_OG2	XAV939_A_SHH_E	WTC	Neuroectoderm	2.04392	0.523609	594	OG2_XAV939_A_SHH_E_WTC	0.675303	0
OG2	Control_OG2	XAV939_A_SHH_E	WTC	Neuroepithelium	0	0.0825285	594	OG2_XAV939_A_SHH_E_WTC	0.157297	0
OG2	Control_OG2	XAV939_A_SHH_E	WTC	Telencephalic Progenitors	0.00114156	7.03243e-121	594	OG2_XAV939_A_SHH_E_WTC	5.64678e-119	-5
OG2	Control_OG2	XAV939_A_SHH_E	WTC	Retinal Progenitors	0	0.0825285	594	OG2_XAV939_A_SHH_E_WTC	0.157297	0
OG2	Control_OG2	XAV939_A_SHH_E	WTC	Hypothalamic Progenitors	666.862	2.20125e-82	594	OG2_XAV939_A_SHH_E_WTC	6.62821e-81	5
OG2	Control_OG2	XAV939_A_SHH_E	WTC	Hindbrain Progenitors	1.62176	1	594	OG2_XAV939_A_SHH_E_WTC	1	0
OG2	Control_OG2	XAV939_A_SHH_E	WTC	Neural Crest	0	0.0825285	594	OG2_XAV939_A_SHH_E_WTC	0.157297	0
OG2	Control_OG2	XAV939_A_SHH_E	WTC	CNS Neurons	15.3044	1.74451e-08	594	OG2_XAV939_A_SHH_E_WTC	7.57938e-08	3.93588
OG2	Control_OG2	XAV939_A_SHH_E	HES3	Pluripotent Stem Cells	3.05215	0.000748365	641	OG2_XAV939_A_SHH_E_HES3	0.00209349	1.60983
OG2	Control_OG2	XAV939_A_SHH_E	HES3	Neuroectoderm	3.7063	1.2465e-08	641	OG2_XAV939_A_SHH_E_HES3	5.49272e-08	1.88998
OG2	Control_OG2	XAV939_A_SHH_E	HES3	Neuroepithelium	0.814464	0.457593	641	OG2_XAV939_A_SHH_E_HES3	0.628682	0
OG2	Control_OG2	XAV939_A_SHH_E	HES3	Telencephalic Progenitors	0.251047	1.80278e-15	641	OG2_XAV939_A_SHH_E_HES3	1.11351e-14	-1.99397
OG2	Control_OG2	XAV939_A_SHH_E	HES3	Diencephalic Progenitors	0	1.16636e-05	641	OG2_XAV939_A_SHH_E_HES3	4.02653e-05	-5
OG2	Control_OG2	XAV939_A_SHH_E	HES3	Retinal Progenitors	0.0438837	2.4205e-06	641	OG2_XAV939_A_SHH_E_HES3	8.84932e-06	-4.51017
OG2	Control_OG2	XAV939_A_SHH_E	HES3	Hypothalamic Progenitors	0	1	641	OG2_XAV939_A_SHH_E_HES3	1	0
OG2	Control_OG2	XAV939_A_SHH_E	HES3	Neural Crest	0.0986754	0.00525343	641	OG2_XAV939_A_SHH_E_HES3	0.0128404	0
OG2	Control_OG2	XAV939_A_SHH_E	HES3	PNS Neurons	0	0.0736538	641	OG2_XAV939_A_SHH_E_HES3	0.143084	0
OG2	Control_OG2	XAV939_A_SHH_E	HES3	CNS Neurons	0	1.11389e-05	641	OG2_XAV939_A_SHH_E_HES3	3.85153e-05	-5
OG2	Control_OG2	XAV939_A_SHH_E	HES3	Non-Neural Ectoderm	Inf	1.34313e-35	641	OG2_XAV939_A_SHH_E_HES3	1.44871e-34	5
OG2	Control_OG2	XAV939_A_SHH_E	HES3	Mesenchymal Cells	Inf	0.185014	641	OG2_XAV939_A_SHH_E_HES3	0.314859	0
OG2	Control_OG2	XAV939_A_SHH_E	HES3	Extraembryonic Tissue	Inf	0.0793329	641	OG2_XAV939_A_SHH_E_HES3	0.153019	0
OG2	Control_OG2	SHH_E	WTC	Pluripotent Stem Cells	Inf	1	605	OG2_SHH_E_WTC	1	0
OG2	Control_OG2	SHH_E	WTC	Neuroectoderm	1.78791	0.736395	605	OG2_SHH_E_WTC	0.878648	0
OG2	Control_OG2	SHH_E	WTC	Neuroepithelium	0	0.0795523	605	OG2_SHH_E_WTC	0.153034	0
OG2	Control_OG2	SHH_E	WTC	Telencephalic Progenitors	0.00129382	5.5096e-121	605	OG2_SHH_E_WTC	4.59416e-119	-5
OG2	Control_OG2	SHH_E	WTC	Retinal Progenitors	0	0.0795523	605	OG2_SHH_E_WTC	0.153034	0
OG2	Control_OG2	SHH_E	WTC	Hypothalamic Progenitors	776.211	7.03546e-88	605	OG2_SHH_E_WTC	2.31104e-86	5
OG2	Control_OG2	SHH_E	WTC	Hindbrain Progenitors	0.393308	0.485737	605	OG2_SHH_E_WTC	0.651254	0
OG2	Control_OG2	SHH_E	WTC	FOXA2+ Cells	Inf	1	605	OG2_SHH_E_WTC	1	0
OG2	Control_OG2	SHH_E	WTC	Neural Crest	0	0.0795523	605	OG2_SHH_E_WTC	0.153034	0
OG2	Control_OG2	SHH_E	WTC	CNS Neurons	12.49	8.14554e-07	605	OG2_SHH_E_WTC	3.14787e-06	3.6427
OG2	Control_OG2	SHH_E	WTC	Mesenchymal Cells	Inf	1	605	OG2_SHH_E_WTC	1	0
OG2	Control_OG2	SHH_E	HES3	Pluripotent Stem Cells	2.06359	0.0283918	746	OG2_SHH_E_HES3	0.061492	0
OG2	Control_OG2	SHH_E	HES3	Neuroectoderm	2.7425	9.80153e-06	746	OG2_SHH_E_HES3	3.41087e-05	1.45549
OG2	Control_OG2	SHH_E	HES3	Neuroepithelium	1.02348	1	746	OG2_SHH_E_HES3	1	0
OG2	Control_OG2	SHH_E	HES3	Telencephalic Progenitors	0.783332	0.106927	746	OG2_SHH_E_HES3	0.19724	0
OG2	Control_OG2	SHH_E	HES3	Diencephalic Progenitors	0	2.23534e-07	746	OG2_SHH_E_HES3	9.05834e-07	-5
OG2	Control_OG2	SHH_E	HES3	Retinal Progenitors	0.0636495	1.83967e-07	746	OG2_SHH_E_HES3	7.46894e-07	-3.97371
OG2	Control_OG2	SHH_E	HES3	Hypothalamic Progenitors	26.5919	3.16313e-07	746	OG2_SHH_E_HES3	1.2723e-06	4.73291
OG2	Control_OG2	SHH_E	HES3	Neural Crest	0.215301	0.0103921	746	OG2_SHH_E_HES3	0.0244096	0
OG2	Control_OG2	SHH_E	HES3	PNS Neurons	0	0.0276475	746	OG2_SHH_E_HES3	0.0599398	0
OG2	Control_OG2	SHH_E	HES3	CNS Neurons	0.229761	0.00178498	746	OG2_SHH_E_HES3	0.00470783	-2.12179
OG2	Control_OG2	SHH_E	HES3	Non-Neural Ectoderm	Inf	0.000112509	746	OG2_SHH_E_HES3	0.000351468	5
OG2	Control_OG2	SHH_E	HES3	Extraembryonic Tissue	Inf	0.0153367	746	OG2_SHH_E_HES3	0.0347441	0
OG2	Control_OG2	RA_E_SHH_E	WTC	Neuroectoderm	2.31563	0.492871	433	OG2_RA_E_SHH_E_WTC	0.655951	0
OG2	Control_OG2	RA_E_SHH_E	WTC	Neuroepithelium	0.324613	0.564879	433	OG2_RA_E_SHH_E_WTC	0.714086	0
OG2	Control_OG2	RA_E_SHH_E	WTC	Telencephalic Progenitors	0.000340469	7.87288e-103	433	OG2_RA_E_SHH_E_WTC	3.9694e-101	-5
OG2	Control_OG2	RA_E_SHH_E	WTC	Retinal Progenitors	0.650686	0.649205	433	OG2_RA_E_SHH_E_WTC	0.791606	0
OG2	Control_OG2	RA_E_SHH_E	WTC	Hypothalamic Progenitors	0	0.394919	433	OG2_RA_E_SHH_E_WTC	0.571552	0
OG2	Control_OG2	RA_E_SHH_E	WTC	Hindbrain Progenitors	3.29996	0.410101	433	OG2_RA_E_SHH_E_WTC	0.587252	0
OG2	Control_OG2	RA_E_SHH_E	WTC	FOXA2+ Cells	Inf	1.83111e-91	433	OG2_RA_E_SHH_E_WTC	6.72856e-90	5
OG2	Control_OG2	RA_E_SHH_E	WTC	Neural Crest	0	0.155408	433	OG2_RA_E_SHH_E_WTC	0.270622	0
OG2	Control_OG2	RA_E_SHH_E	WTC	CNS Neurons	0	0.155408	433	OG2_RA_E_SHH_E_WTC	0.270622	0
OG2	Control_OG2	RA_E_SHH_E	WTC	Non-Neural Ectoderm	Inf	0.00438993	433	OG2_RA_E_SHH_E_WTC	0.010877	0
OG2	Control_OG2	RA_E_SHH_E	HES3	Pluripotent Stem Cells	0	0.00336862	555	OG2_RA_E_SHH_E_HES3	0.00846253	-5
OG2	Control_OG2	RA_E_SHH_E	HES3	Neuroectoderm	0.644156	0.294892	555	OG2_RA_E_SHH_E_HES3	0.451501	0
OG2	Control_OG2	RA_E_SHH_E	HES3	Neuroepithelium	0	3.10437e-09	555	OG2_RA_E_SHH_E_HES3	1.43197e-08	-5
OG2	Control_OG2	RA_E_SHH_E	HES3	Telencephalic Progenitors	0	5.55041e-45	555	OG2_RA_E_SHH_E_HES3	7.42796e-44	-5
OG2	Control_OG2	RA_E_SHH_E	HES3	Diencephalic Progenitors	0	0.000199855	555	OG2_RA_E_SHH_E_HES3	0.000603462	-5
OG2	Control_OG2	RA_E_SHH_E	HES3	Retinal Progenitors	0.193503	0.0028012	555	OG2_RA_E_SHH_E_HES3	0.00714472	-2.36957
OG2	Control_OG2	RA_E_SHH_E	HES3	Hypothalamic Progenitors	0	1	555	OG2_RA_E_SHH_E_HES3	1	0
OG2	Control_OG2	RA_E_SHH_E	HES3	Hindbrain Progenitors	Inf	0.116792	555	OG2_RA_E_SHH_E_HES3	0.213135	0
OG2	Control_OG2	RA_E_SHH_E	HES3	FOXA2+ Cells	Inf	1.40917e-112	555	OG2_RA_E_SHH_E_HES3	9.54714e-111	5
OG2	Control_OG2	RA_E_SHH_E	HES3	Neural Crest	0.434946	0.284588	555	OG2_RA_E_SHH_E_HES3	0.44039	0
OG2	Control_OG2	RA_E_SHH_E	HES3	PNS Neurons	0	0.170962	555	OG2_RA_E_SHH_E_HES3	0.294631	0
OG2	Control_OG2	RA_E_SHH_E	HES3	CNS Neurons	0.0914935	0.00198607	555	OG2_RA_E_SHH_E_HES3	0.00520024	-3.45019
OG2	Control_OG2	RA_E_SHH_E	HES3	Non-Neural Ectoderm	Inf	0.000511875	555	OG2_RA_E_SHH_E_HES3	0.00145445	5
OG2	Control_OG2	RA_E_SHH_E	HES3	Extraembryonic Tissue	Inf	0.342342	555	OG2_RA_E_SHH_E_HES3	0.511156	0
OG2	Control_OG2	CHIR_E_SHH_E	WTC	Neuroectoderm	4.33155	0.106427	273	OG2_CHIR_E_SHH_E_WTC	0.196537	0
OG2	Control_OG2	CHIR_E_SHH_E	WTC	Neuroepithelium	0	0.53022	273	OG2_CHIR_E_SHH_E_WTC	0.678903	0
OG2	Control_OG2	CHIR_E_SHH_E	WTC	Telencephalic Progenitors	0.0016065	5.07072e-58	273	OG2_CHIR_E_SHH_E_WTC	9.64326e-57	-5
OG2	Control_OG2	CHIR_E_SHH_E	WTC	Retinal Progenitors	1.68653	0.631084	273	OG2_CHIR_E_SHH_E_WTC	0.772989	0
OG2	Control_OG2	CHIR_E_SHH_E	WTC	Hypothalamic Progenitors	0	1	273	OG2_CHIR_E_SHH_E_WTC	1	0
OG2	Control_OG2	CHIR_E_SHH_E	WTC	Hindbrain Progenitors	6.89116	0.0665017	273	OG2_CHIR_E_SHH_E_WTC	0.131427	0
OG2	Control_OG2	CHIR_E_SHH_E	WTC	FOXA2+ Cells	Inf	0.00683858	273	OG2_CHIR_E_SHH_E_WTC	0.0165285	0
OG2	Control_OG2	CHIR_E_SHH_E	WTC	Neural Crest	6.18478	0.015171	273	OG2_CHIR_E_SHH_E_WTC	0.0344406	0
OG2	Control_OG2	CHIR_E_SHH_E	WTC	CNS Neurons	0.837138	1	273	OG2_CHIR_E_SHH_E_WTC	1	0
OG2	Control_OG2	CHIR_E_SHH_E	WTC	Non-Neural Ectoderm	Inf	0.00247516	273	OG2_CHIR_E_SHH_E_WTC	0.00635799	5
OG2	Control_OG2	CHIR_E_SHH_E	WTC	Mesenchymal Cells	Inf	2.20777e-20	273	OG2_CHIR_E_SHH_E_WTC	1.62253e-19	5
OG2	Control_OG2	CHIR_E_SHH_E	WTC	Endoderm-derived Tissue	Inf	0.00247516	273	OG2_CHIR_E_SHH_E_WTC	0.00635799	5
OG2	Control_OG2	CHIR_E_SHH_E	WTC	Extraembryonic Tissue	Inf	8.18932e-12	273	OG2_CHIR_E_SHH_E_WTC	4.2679e-11	5
OG2	Control_OG2	CHIR_E_SHH_E	HES3	Pluripotent Stem Cells	0	0.141457	431	OG2_CHIR_E_SHH_E_HES3	0.250146	0
OG2	Control_OG2	CHIR_E_SHH_E	HES3	Neuroectoderm	1.15825	0.805938	431	OG2_CHIR_E_SHH_E_HES3	0.947032	0
OG2	Control_OG2	CHIR_E_SHH_E	HES3	Neuroepithelium	0	0.000401588	431	OG2_CHIR_E_SHH_E_HES3	0.00116552	-5
OG2	Control_OG2	CHIR_E_SHH_E	HES3	Telencephalic Progenitors	0	5.90088e-19	431	OG2_CHIR_E_SHH_E_HES3	4.12681e-18	-5
OG2	Control_OG2	CHIR_E_SHH_E	HES3	Diencephalic Progenitors	0.252527	0.224304	431	OG2_CHIR_E_SHH_E_HES3	0.365202	0
OG2	Control_OG2	CHIR_E_SHH_E	HES3	Retinal Progenitors	0	0.0129376	431	OG2_CHIR_E_SHH_E_HES3	0.0298708	0
OG2	Control_OG2	CHIR_E_SHH_E	HES3	Hypothalamic Progenitors	0	1	431	OG2_CHIR_E_SHH_E_HES3	1	0
OG2	Control_OG2	CHIR_E_SHH_E	HES3	FOXA2+ Cells	Inf	0.153132	431	OG2_CHIR_E_SHH_E_HES3	0.267734	0
OG2	Control_OG2	CHIR_E_SHH_E	HES3	Neural Crest	0.417195	0.705129	431	OG2_CHIR_E_SHH_E_HES3	0.846937	0
OG2	Control_OG2	CHIR_E_SHH_E	HES3	PNS Neurons	0	1	431	OG2_CHIR_E_SHH_E_HES3	1	0
OG2	Control_OG2	CHIR_E_SHH_E	HES3	CNS Neurons	0	0.0546381	431	OG2_CHIR_E_SHH_E_HES3	0.111053	0
OG2	Control_OG2	CHIR_E_SHH_E	HES3	Non-Neural Ectoderm	Inf	0.000508313	431	OG2_CHIR_E_SHH_E_HES3	0.00144798	5
OG2	Control_OG2	CHIR_E_SHH_E	HES3	Mesenchymal Cells	Inf	9.5992e-43	431	OG2_CHIR_E_SHH_E_HES3	1.22418e-41	5
OG2	Control_OG2	CHIR_E_SHH_E	HES3	Extraembryonic Tissue	Inf	3.84515e-09	431	OG2_CHIR_E_SHH_E_HES3	1.75871e-08	5
OG2	Control_OG2	XAV939_E_CycA_E_FGF8_A	WTC	Pluripotent Stem Cells	Inf	1	387	OG2_XAV939_E_CycA_E_FGF8_A_WTC	1	0
OG2	Control_OG2	XAV939_E_CycA_E_FGF8_A	WTC	Neuroectoderm	0.393957	0.585761	387	OG2_XAV939_E_CycA_E_FGF8_A_WTC	0.730697	0
OG2	Control_OG2	XAV939_E_CycA_E_FGF8_A	WTC	Neuroepithelium	3.66343	0.121511	387	OG2_XAV939_E_CycA_E_FGF8_A_WTC	0.220448	0
OG2	Control_OG2	XAV939_E_CycA_E_FGF8_A	WTC	Telencephalic Progenitors	0.666208	0.366188	387	OG2_XAV939_E_CycA_E_FGF8_A_WTC	0.5408	0
OG2	Control_OG2	XAV939_E_CycA_E_FGF8_A	WTC	Retinal Progenitors	3.66343	0.121511	387	OG2_XAV939_E_CycA_E_FGF8_A_WTC	0.220448	0
OG2	Control_OG2	XAV939_E_CycA_E_FGF8_A	WTC	Hypothalamic Progenitors	0	0.44186	387	OG2_XAV939_E_CycA_E_FGF8_A_WTC	0.617636	0
OG2	Control_OG2	XAV939_E_CycA_E_FGF8_A	WTC	Hindbrain Progenitors	0	0.44186	387	OG2_XAV939_E_CycA_E_FGF8_A_WTC	0.617636	0
OG2	Control_OG2	XAV939_E_CycA_E_FGF8_A	WTC	Neural Crest	0	0.194602	387	OG2_XAV939_E_CycA_E_FGF8_A_WTC	0.327559	0
OG2	Control_OG2	XAV939_E_CycA_E_FGF8_A	WTC	PNS Neurons	Inf	1	387	OG2_XAV939_E_CycA_E_FGF8_A_WTC	1	0
OG2	Control_OG2	XAV939_E_CycA_E_FGF8_A	WTC	CNS Neurons	0.393957	0.585761	387	OG2_XAV939_E_CycA_E_FGF8_A_WTC	0.730697	0
OG2	Control_OG2	XAV939_E_CycA_E_FGF8_A	HES3	Pluripotent Stem Cells	3.9156	4.93584e-06	705	OG2_XAV939_E_CycA_E_FGF8_A_HES3	1.77167e-05	1.96923
OG2	Control_OG2	XAV939_E_CycA_E_FGF8_A	HES3	Neuroectoderm	2.42967	0.000159188	705	OG2_XAV939_E_CycA_E_FGF8_A_HES3	0.0004854	1.28076
OG2	Control_OG2	XAV939_E_CycA_E_FGF8_A	HES3	Neuroepithelium	1.0578	0.822866	705	OG2_XAV939_E_CycA_E_FGF8_A_HES3	0.963268	0
OG2	Control_OG2	XAV939_E_CycA_E_FGF8_A	HES3	Telencephalic Progenitors	0.280821	4.307e-15	705	OG2_XAV939_E_CycA_E_FGF8_A_HES3	2.59377e-14	-1.83228
OG2	Control_OG2	XAV939_E_CycA_E_FGF8_A	HES3	Diencephalic Progenitors	3.08811	1.41782e-05	705	OG2_XAV939_E_CycA_E_FGF8_A_HES3	4.84067e-05	1.62672
OG2	Control_OG2	XAV939_E_CycA_E_FGF8_A	HES3	Retinal Progenitors	0.253468	0.000740907	705	OG2_XAV939_E_CycA_E_FGF8_A_HES3	0.00207799	-1.98013
OG2	Control_OG2	XAV939_E_CycA_E_FGF8_A	HES3	Hypothalamic Progenitors	0	1	705	OG2_XAV939_E_CycA_E_FGF8_A_HES3	1	0
OG2	Control_OG2	XAV939_E_CycA_E_FGF8_A	HES3	Hindbrain Progenitors	Inf	0.48227	705	OG2_XAV939_E_CycA_E_FGF8_A_HES3	0.649416	0
OG2	Control_OG2	XAV939_E_CycA_E_FGF8_A	HES3	Neural Crest	3.00406	0.000744907	705	OG2_XAV939_E_CycA_E_FGF8_A_HES3	0.00208651	1.58692
OG2	Control_OG2	XAV939_E_CycA_E_FGF8_A	HES3	PNS Neurons	0	0.0623983	705	OG2_XAV939_E_CycA_E_FGF8_A_HES3	0.124567	0
OG2	Control_OG2	XAV939_E_CycA_E_FGF8_A	HES3	CNS Neurons	0.205755	0.0015057	705	OG2_XAV939_E_CycA_E_FGF8_A_HES3	0.00404504	-2.281
OG2	Control_OG2	XAV939_E_CycA_E_FGF8_A	HES3	Non-Neural Ectoderm	Inf	0.000301474	705	OG2_XAV939_E_CycA_E_FGF8_A_HES3	0.000886834	5
OG2	Control_OG2	XAV939_E_CycA_E_FGF8_A	HES3	Extraembryonic Tissue	Inf	0.48227	705	OG2_XAV939_E_CycA_E_FGF8_A_HES3	0.649416	0
OG2	Control_OG2	XAV939_E_FGF8_A	WTC	Pluripotent Stem Cells	Inf	1	384	OG2_XAV939_E_FGF8_A_WTC	1	0
OG2	Control_OG2	XAV939_E_FGF8_A	WTC	Neuroectoderm	0.801419	1	384	OG2_XAV939_E_FGF8_A_WTC	1	0
OG2	Control_OG2	XAV939_E_FGF8_A	WTC	Neuroepithelium	2.02773	0.468557	384	OG2_XAV939_E_FGF8_A_WTC	0.640096	0
OG2	Control_OG2	XAV939_E_FGF8_A	WTC	Telencephalic Progenitors	0.771122	0.573936	384	OG2_XAV939_E_FGF8_A_WTC	0.722167	0
OG2	Control_OG2	XAV939_E_FGF8_A	WTC	Retinal Progenitors	3.28863	0.195554	384	OG2_XAV939_E_FGF8_A_WTC	0.328907	0
OG2	Control_OG2	XAV939_E_FGF8_A	WTC	Hypothalamic Progenitors	0	0.445312	384	OG2_XAV939_E_FGF8_A_WTC	0.619665	0
OG2	Control_OG2	XAV939_E_FGF8_A	WTC	Hindbrain Progenitors	0.802356	1	384	OG2_XAV939_E_FGF8_A_WTC	1	0
OG2	Control_OG2	XAV939_E_FGF8_A	WTC	Neural Crest	0	0.197658	384	OG2_XAV939_E_FGF8_A_WTC	0.331674	0
OG2	Control_OG2	XAV939_E_FGF8_A	WTC	CNS Neurons	0.399523	0.587675	384	OG2_XAV939_E_FGF8_A_WTC	0.731809	0
OG2	Control_OG2	XAV939_E_FGF8_A	WTC	Non-Neural Ectoderm	Inf	1	384	OG2_XAV939_E_FGF8_A_WTC	1	0
OG2	Control_OG2	XAV939_E_FGF8_A	HES3	Pluripotent Stem Cells	3.76128	2.31655e-06	832	OG2_XAV939_E_FGF8_A_HES3	8.48359e-06	1.91122
OG2	Control_OG2	XAV939_E_FGF8_A	HES3	Neuroectoderm	2.04123	0.00173574	832	OG2_XAV939_E_FGF8_A_HES3	0.00460034	1.02944
OG2	Control_OG2	XAV939_E_FGF8_A	HES3	Neuroepithelium	0.94497	0.831562	832	OG2_XAV939_E_FGF8_A_HES3	0.971874	0
OG2	Control_OG2	XAV939_E_FGF8_A	HES3	Telencephalic Progenitors	0.160852	8.74316e-31	832	OG2_XAV939_E_FGF8_A_HES3	8.06603e-30	-2.6362
OG2	Control_OG2	XAV939_E_FGF8_A	HES3	Diencephalic Progenitors	2.45889	0.000403487	832	OG2_XAV939_E_FGF8_A_HES3	0.00116947	1.29801
OG2	Control_OG2	XAV939_E_FGF8_A	HES3	Retinal Progenitors	0.156939	3.85112e-06	832	OG2_XAV939_E_FGF8_A_HES3	1.38692e-05	-2.67173
OG2	Control_OG2	XAV939_E_FGF8_A	HES3	Hypothalamic Progenitors	0	0.438702	832	OG2_XAV939_E_FGF8_A_HES3	0.61637	0
OG2	Control_OG2	XAV939_E_FGF8_A	HES3	FOXA2+ Cells	Inf	1	832	OG2_XAV939_E_FGF8_A_HES3	1	0
OG2	Control_OG2	XAV939_E_FGF8_A	HES3	Neural Crest	6.27513	1.6638e-12	832	OG2_XAV939_E_FGF8_A_HES3	8.97295e-12	2.64965
OG2	Control_OG2	XAV939_E_FGF8_A	HES3	PNS Progenitors	Inf	1	832	OG2_XAV939_E_FGF8_A_HES3	1	0
OG2	Control_OG2	XAV939_E_FGF8_A	HES3	PNS Neurons	1.41427	0.597591	832	OG2_XAV939_E_FGF8_A_HES3	0.741177	0
OG2	Control_OG2	XAV939_E_FGF8_A	HES3	CNS Neurons	0.111784	2.06586e-05	832	OG2_XAV939_E_FGF8_A_HES3	6.89042e-05	-3.16122
OG2	Control_OG2	XAV939_E_FGF8_A	HES3	Non-Neural Ectoderm	Inf	8.51105e-11	832	OG2_XAV939_E_FGF8_A_HES3	4.21278e-10	5
OG2	Control_OG2	XAV939_E_FGF8_A	HES3	Mesenchymal Cells	Inf	0.135399	832	OG2_XAV939_E_FGF8_A_HES3	0.2416	0
OG2	Control_OG2	XAV939_E_SHH_A_FGF8_A	WTC	Pluripotent Stem Cells	Inf	1	455	OG2_XAV939_E_SHH_A_FGF8_A_WTC	1	0
OG2	Control_OG2	XAV939_E_SHH_A_FGF8_A	WTC	Neuroectoderm	7.42254	0.00108854	455	OG2_XAV939_E_SHH_A_FGF8_A_WTC	0.00297975	2.89191
OG2	Control_OG2	XAV939_E_SHH_A_FGF8_A	WTC	Neuroepithelium	2.44513	0.33268	455	OG2_XAV939_E_SHH_A_FGF8_A_WTC	0.498928	0
OG2	Control_OG2	XAV939_E_SHH_A_FGF8_A	WTC	Telencephalic Progenitors	0.520611	0.060092	455	OG2_XAV939_E_SHH_A_FGF8_A_WTC	0.120527	0
OG2	Control_OG2	XAV939_E_SHH_A_FGF8_A	WTC	Retinal Progenitors	0.299408	0.559388	455	OG2_XAV939_E_SHH_A_FGF8_A_WTC	0.709212	0
OG2	Control_OG2	XAV939_E_SHH_A_FGF8_A	WTC	Hypothalamic Progenitors	0	0.375824	455	OG2_XAV939_E_SHH_A_FGF8_A_WTC	0.550532	0
OG2	Control_OG2	XAV939_E_SHH_A_FGF8_A	WTC	Hindbrain Progenitors	0	0.375824	455	OG2_XAV939_E_SHH_A_FGF8_A_WTC	0.550532	0
OG2	Control_OG2	XAV939_E_SHH_A_FGF8_A	WTC	Neural Crest	0.299408	0.559388	455	OG2_XAV939_E_SHH_A_FGF8_A_WTC	0.709212	0
OG2	Control_OG2	XAV939_E_SHH_A_FGF8_A	WTC	CNS Neurons	0.299408	0.559388	455	OG2_XAV939_E_SHH_A_FGF8_A_WTC	0.709212	0
OG2	Control_OG2	XAV939_E_SHH_A_FGF8_A	WTC	Mesenchymal Cells	Inf	1	455	OG2_XAV939_E_SHH_A_FGF8_A_WTC	1	0
OG2	Control_OG2	XAV939_E_SHH_A_FGF8_A	HES3	Pluripotent Stem Cells	10.713	3.77236e-22	695	OG2_XAV939_E_SHH_A_FGF8_A_HES3	2.92089e-21	3.42128
OG2	Control_OG2	XAV939_E_SHH_A_FGF8_A	HES3	Neuroectoderm	3.70067	2.86791e-09	695	OG2_XAV939_E_SHH_A_FGF8_A_HES3	1.32572e-08	1.88779
OG2	Control_OG2	XAV939_E_SHH_A_FGF8_A	HES3	Neuroepithelium	0.902608	0.726985	695	OG2_XAV939_E_SHH_A_FGF8_A_HES3	0.868855	0
OG2	Control_OG2	XAV939_E_SHH_A_FGF8_A	HES3	Telencephalic Progenitors	0.316921	9.73063e-13	695	OG2_XAV939_E_SHH_A_FGF8_A_HES3	5.3005e-12	-1.6578
OG2	Control_OG2	XAV939_E_SHH_A_FGF8_A	HES3	Diencephalic Progenitors	0.252467	0.00420052	695	OG2_XAV939_E_SHH_A_FGF8_A_HES3	0.0104675	0
OG2	Control_OG2	XAV939_E_SHH_A_FGF8_A	HES3	Retinal Progenitors	0.148001	3.35317e-05	695	OG2_XAV939_E_SHH_A_FGF8_A_HES3	0.000109318	-2.75632
OG2	Control_OG2	XAV939_E_SHH_A_FGF8_A	HES3	Hypothalamic Progenitors	0	1	695	OG2_XAV939_E_SHH_A_FGF8_A_HES3	1	0
OG2	Control_OG2	XAV939_E_SHH_A_FGF8_A	HES3	Neural Crest	0	0.00026347	695	OG2_XAV939_E_SHH_A_FGF8_A_HES3	0.000783543	-5
OG2	Control_OG2	XAV939_E_SHH_A_FGF8_A	HES3	PNS Neurons	0	0.0631839	695	OG2_XAV939_E_SHH_A_FGF8_A_HES3	0.126019	0
OG2	Control_OG2	XAV939_E_SHH_A_FGF8_A	HES3	CNS Neurons	0.0525623	2.42338e-05	695	OG2_XAV939_E_SHH_A_FGF8_A_HES3	8.04576e-05	-4.24983
OG2	Control_OG2	XAV939_E_SHH_A_FGF8_A	HES3	Non-Neural Ectoderm	Inf	1.17201e-06	695	OG2_XAV939_E_SHH_A_FGF8_A_HES3	4.39607e-06	5
OG2	Control_OG2	XAV939_E_SHH_A_FGF8_A	HES3	Extraembryonic Tissue	Inf	0.225095	695	OG2_XAV939_E_SHH_A_FGF8_A_HES3	0.365821	0
OG2	Control_OG2	RA_E_CycA_E_FGF8_A	WTC	Neuroectoderm	0.181136	0.17559	640	OG2_RA_E_CycA_E_FGF8_A_WTC	0.301647	0
OG2	Control_OG2	RA_E_CycA_E_FGF8_A	WTC	Neuroepithelium	0.181136	0.17559	640	OG2_RA_E_CycA_E_FGF8_A_WTC	0.301647	0
OG2	Control_OG2	RA_E_CycA_E_FGF8_A	WTC	Telencephalic Progenitors	0.000689089	9.32292e-130	640	OG2_RA_E_CycA_E_FGF8_A_WTC	1.06379e-127	-5
OG2	Control_OG2	RA_E_CycA_E_FGF8_A	WTC	Diencephalic Progenitors	Inf	0.578157	640	OG2_RA_E_CycA_E_FGF8_A_WTC	0.724954	0
OG2	Control_OG2	RA_E_CycA_E_FGF8_A	WTC	Retinal Progenitors	3.7587	0.0825666	640	OG2_RA_E_CycA_E_FGF8_A_WTC	0.157297	0
OG2	Control_OG2	RA_E_CycA_E_FGF8_A	WTC	Hypothalamic Progenitors	0	0.267188	640	OG2_RA_E_CycA_E_FGF8_A_WTC	0.417036	0
OG2	Control_OG2	RA_E_CycA_E_FGF8_A	WTC	Hindbrain Progenitors	345.284	6.13501e-62	640	OG2_RA_E_CycA_E_FGF8_A_WTC	1.25478e-60	5
OG2	Control_OG2	RA_E_CycA_E_FGF8_A	WTC	FOXA2+ Cells	Inf	8.6908e-16	640	OG2_RA_E_CycA_E_FGF8_A_WTC	5.39875e-15	5
OG2	Control_OG2	RA_E_CycA_E_FGF8_A	WTC	Neural Crest	0.544594	0.613642	640	OG2_RA_E_CycA_E_FGF8_A_WTC	0.756756	0
OG2	Control_OG2	RA_E_CycA_E_FGF8_A	WTC	PNS Progenitors	Inf	0.578157	640	OG2_RA_E_CycA_E_FGF8_A_WTC	0.724954	0
OG2	Control_OG2	RA_E_CycA_E_FGF8_A	WTC	PNS Neurons	Inf	0.568447	640	OG2_RA_E_CycA_E_FGF8_A_WTC	0.716924	0
OG2	Control_OG2	RA_E_CycA_E_FGF8_A	WTC	CNS Neurons	1.83949	0.530399	640	OG2_RA_E_CycA_E_FGF8_A_WTC	0.678903	0
OG2	Control_OG2	RA_E_CycA_E_FGF8_A	WTC	Non-Neural Ectoderm	Inf	1	640	OG2_RA_E_CycA_E_FGF8_A_WTC	1	0
OG2	Control_OG2	RA_E_CycA_E_FGF8_A	HES3	Pluripotent Stem Cells	0	0.236272	426	OG2_RA_E_CycA_E_FGF8_A_HES3	0.380281	0
OG2	Control_OG2	RA_E_CycA_E_FGF8_A	HES3	Neuroectoderm	0.599907	0.599545	426	OG2_RA_E_CycA_E_FGF8_A_HES3	0.74275	0
OG2	Control_OG2	RA_E_CycA_E_FGF8_A	HES3	Neuroepithelium	0	0.00116691	426	OG2_RA_E_CycA_E_FGF8_A_HES3	0.00317423	-5
OG2	Control_OG2	RA_E_CycA_E_FGF8_A	HES3	Telencephalic Progenitors	0	9.45896e-18	426	OG2_RA_E_CycA_E_FGF8_A_HES3	6.34893e-17	-5
OG2	Control_OG2	RA_E_CycA_E_FGF8_A	HES3	Diencephalic Progenitors	0	0.0555733	426	OG2_RA_E_CycA_E_FGF8_A_HES3	0.112496	0
OG2	Control_OG2	RA_E_CycA_E_FGF8_A	HES3	Retinal Progenitors	0	0.0218165	426	OG2_RA_E_CycA_E_FGF8_A_HES3	0.0481651	0
OG2	Control_OG2	RA_E_CycA_E_FGF8_A	HES3	Hypothalamic Progenitors	0	1	426	OG2_RA_E_CycA_E_FGF8_A_HES3	1	0
OG2	Control_OG2	RA_E_CycA_E_FGF8_A	HES3	Hindbrain Progenitors	Inf	0.0202154	426	OG2_RA_E_CycA_E_FGF8_A_HES3	0.0448129	0
OG2	Control_OG2	RA_E_CycA_E_FGF8_A	HES3	FOXA2+ Cells	Inf	3.45971e-61	426	OG2_RA_E_CycA_E_FGF8_A_HES3	6.88133e-60	5
OG2	Control_OG2	RA_E_CycA_E_FGF8_A	HES3	Neural Crest	0	0.230058	426	OG2_RA_E_CycA_E_FGF8_A_HES3	0.372739	0
OG2	Control_OG2	RA_E_CycA_E_FGF8_A	HES3	PNS Neurons	1.19944	1	426	OG2_RA_E_CycA_E_FGF8_A_HES3	1	0
OG2	Control_OG2	RA_E_CycA_E_FGF8_A	HES3	CNS Neurons	0	0.0933736	426	OG2_RA_E_CycA_E_FGF8_A_HES3	0.175268	0
OG2	Control_OG2	RA_E_CycA_E_FGF8_A	HES3	Non-Neural Ectoderm	Inf	0.143192	426	OG2_RA_E_CycA_E_FGF8_A_HES3	0.252391	0
OG2	Control_OG2	RA_E_FGF8_A	WTC	Pluripotent Stem Cells	Inf	1	426	OG2_RA_E_FGF8_A_WTC	1	0
OG2	Control_OG2	RA_E_FGF8_A	WTC	Neuroectoderm	0.668651	1	426	OG2_RA_E_FGF8_A_WTC	1	0
OG2	Control_OG2	RA_E_FGF8_A	WTC	Neuroepithelium	0.333548	0.567161	426	OG2_RA_E_FGF8_A_WTC	0.716135	0
OG2	Control_OG2	RA_E_FGF8_A	WTC	Telencephalic Progenitors	0.000349591	1.9914e-101	426	OG2_RA_E_FGF8_A_WTC	9.18588e-100	-5
OG2	Control_OG2	RA_E_FGF8_A	WTC	Diencephalic Progenitors	Inf	1	426	OG2_RA_E_FGF8_A_WTC	1	0
OG2	Control_OG2	RA_E_FGF8_A	WTC	Retinal Progenitors	1.00594	1	426	OG2_RA_E_FGF8_A_WTC	1	0
OG2	Control_OG2	RA_E_FGF8_A	WTC	Hypothalamic Progenitors	0	0.401408	426	OG2_RA_E_FGF8_A_WTC	0.577659	0
OG2	Control_OG2	RA_E_FGF8_A	WTC	Hindbrain Progenitors	387.189	2.65864e-56	426	OG2_RA_E_FGF8_A_WTC	4.84364e-55	5
OG2	Control_OG2	RA_E_FGF8_A	WTC	FOXA2+ Cells	Inf	9.55742e-13	426	OG2_RA_E_FGF8_A_WTC	5.21927e-12	5
OG2	Control_OG2	RA_E_FGF8_A	WTC	Neural Crest	0.668651	1	426	OG2_RA_E_FGF8_A_WTC	1	0
OG2	Control_OG2	RA_E_FGF8_A	WTC	PNS Progenitors	Inf	0.152589	426	OG2_RA_E_FGF8_A_WTC	0.267001	0
OG2	Control_OG2	RA_E_FGF8_A	WTC	CNS Neurons	2.38079	0.325008	426	OG2_RA_E_FGF8_A_WTC	0.490339	0
OG2	Control_OG2	RA_E_FGF8_A	WTC	Non-Neural Ectoderm	Inf	0.0856987	426	OG2_RA_E_FGF8_A_WTC	0.162835	0
OG2	Control_OG2	RA_E_FGF8_A	HES3	Pluripotent Stem Cells	0	0.0833783	457	OG2_RA_E_FGF8_A_HES3	0.158704	0
OG2	Control_OG2	RA_E_FGF8_A	HES3	Neuroectoderm	0.954227	1	457	OG2_RA_E_FGF8_A_HES3	1	0
OG2	Control_OG2	RA_E_FGF8_A	HES3	Neuroepithelium	0.0764191	0.000367589	457	OG2_RA_E_FGF8_A_HES3	0.00107259	-3.70992
OG2	Control_OG2	RA_E_FGF8_A	HES3	Telencephalic Progenitors	0.169581	8.41206e-11	457	OG2_RA_E_FGF8_A_HES3	4.1733e-10	-2.55995
OG2	Control_OG2	RA_E_FGF8_A	HES3	Diencephalic Progenitors	0	0.0113455	457	OG2_RA_E_FGF8_A_HES3	0.0263918	0
OG2	Control_OG2	RA_E_FGF8_A	HES3	Retinal Progenitors	6.08231	1.79219e-09	457	OG2_RA_E_FGF8_A_HES3	8.35583e-09	2.60462
OG2	Control_OG2	RA_E_FGF8_A	HES3	Hypothalamic Progenitors	0	1	457	OG2_RA_E_FGF8_A_HES3	1	0
OG2	Control_OG2	RA_E_FGF8_A	HES3	Hindbrain Progenitors	Inf	4.35538e-10	457	OG2_RA_E_FGF8_A_HES3	2.09833e-09	5
OG2	Control_OG2	RA_E_FGF8_A	HES3	FOXA2+ Cells	Inf	1.34654e-18	457	OG2_RA_E_FGF8_A_HES3	9.35676e-18	5
OG2	Control_OG2	RA_E_FGF8_A	HES3	Neural Crest	0	0.0804555	457	OG2_RA_E_FGF8_A_HES3	0.154092	0
OG2	Control_OG2	RA_E_FGF8_A	HES3	PNS Neurons	0	0.588167	457	OG2_RA_E_FGF8_A_HES3	0.732002	0
OG2	Control_OG2	RA_E_FGF8_A	HES3	CNS Neurons	0.189977	0.0928929	457	OG2_RA_E_FGF8_A_HES3	0.174516	0
OG2	Control_OG2	RA_E_FGF8_A	HES3	Non-Neural Ectoderm	Inf	0.201313	457	OG2_RA_E_FGF8_A_HES3	0.335728	0
OG2	Control_OG2	RA_E_SHH_A_FGF8_A	WTC	Pluripotent Stem Cells	Inf	1	577	OG2_RA_E_SHH_A_FGF8_A_WTC	1	0
OG2	Control_OG2	RA_E_SHH_A_FGF8_A	WTC	Neuroectoderm	0.419028	0.585771	577	OG2_RA_E_SHH_A_FGF8_A_WTC	0.730697	0
OG2	Control_OG2	RA_E_SHH_A_FGF8_A	WTC	Neuroepithelium	0.209289	0.210987	577	OG2_RA_E_SHH_A_FGF8_A_WTC	0.348377	0
OG2	Control_OG2	RA_E_SHH_A_FGF8_A	WTC	Telencephalic Progenitors	0.00138468	3.49583e-117	577	OG2_RA_E_SHH_A_FGF8_A_WTC	2.61343e-115	-5
OG2	Control_OG2	RA_E_SHH_A_FGF8_A	WTC	Diencephalic Progenitors	Inf	1	577	OG2_RA_E_SHH_A_FGF8_A_WTC	1	0
OG2	Control_OG2	RA_E_SHH_A_FGF8_A	WTC	Retinal Progenitors	2.35031	0.362912	577	OG2_RA_E_SHH_A_FGF8_A_WTC	0.536328	0
OG2	Control_OG2	RA_E_SHH_A_FGF8_A	WTC	Hypothalamic Progenitors	0	0.29636	577	OG2_RA_E_SHH_A_FGF8_A_WTC	0.45311	0
OG2	Control_OG2	RA_E_SHH_A_FGF8_A	WTC	Hindbrain Progenitors	73.6349	1.42175e-20	577	OG2_RA_E_SHH_A_FGF8_A_WTC	1.0556e-19	5
OG2	Control_OG2	RA_E_SHH_A_FGF8_A	WTC	FOXA2+ Cells	Inf	4.7722e-52	577	OG2_RA_E_SHH_A_FGF8_A_WTC	7.95856e-51	5
OG2	Control_OG2	RA_E_SHH_A_FGF8_A	WTC	Neural Crest	0	0.0874675	577	OG2_RA_E_SHH_A_FGF8_A_WTC	0.165327	0
OG2	Control_OG2	RA_E_SHH_A_FGF8_A	WTC	PNS Progenitors	Inf	1	577	OG2_RA_E_SHH_A_FGF8_A_WTC	1	0
OG2	Control_OG2	RA_E_SHH_A_FGF8_A	WTC	PNS Neurons	Inf	1	577	OG2_RA_E_SHH_A_FGF8_A_WTC	1	0
OG2	Control_OG2	RA_E_SHH_A_FGF8_A	WTC	CNS Neurons	0.209289	0.210987	577	OG2_RA_E_SHH_A_FGF8_A_WTC	0.348377	0
OG2	Control_OG2	RA_E_SHH_A_FGF8_A	WTC	Non-Neural Ectoderm	Inf	0.0137525	577	OG2_RA_E_SHH_A_FGF8_A_WTC	0.0316512	0
OG2	Control_OG2	RA_E_SHH_A_FGF8_A	HES3	Pluripotent Stem Cells	0	0.01383	507	OG2_RA_E_SHH_A_FGF8_A_HES3	0.0317622	0
OG2	Control_OG2	RA_E_SHH_A_FGF8_A	HES3	Neuroectoderm	0.692176	0.449341	507	OG2_RA_E_SHH_A_FGF8_A_HES3	0.62327	0
OG2	Control_OG2	RA_E_SHH_A_FGF8_A	HES3	Neuroepithelium	0	1.50702e-07	507	OG2_RA_E_SHH_A_FGF8_A_HES3	6.19964e-07	-5
OG2	Control_OG2	RA_E_SHH_A_FGF8_A	HES3	Telencephalic Progenitors	0.0135504	1.99659e-32	507	OG2_RA_E_SHH_A_FGF8_A_HES3	1.92383e-31	-5
OG2	Control_OG2	RA_E_SHH_A_FGF8_A	HES3	Diencephalic Progenitors	0	0.00180664	507	OG2_RA_E_SHH_A_FGF8_A_HES3	0.00475338	-5
OG2	Control_OG2	RA_E_SHH_A_FGF8_A	HES3	Retinal Progenitors	0.349431	0.0434145	507	OG2_RA_E_SHH_A_FGF8_A_HES3	0.0903288	0
OG2	Control_OG2	RA_E_SHH_A_FGF8_A	HES3	Hypothalamic Progenitors	0	1	507	OG2_RA_E_SHH_A_FGF8_A_HES3	1	0
OG2	Control_OG2	RA_E_SHH_A_FGF8_A	HES3	Hindbrain Progenitors	Inf	0.280079	507	OG2_RA_E_SHH_A_FGF8_A_HES3	0.434965	0
OG2	Control_OG2	RA_E_SHH_A_FGF8_A	HES3	FOXA2+ Cells	Inf	1.17934e-90	507	OG2_RA_E_SHH_A_FGF8_A_HES3	4.26133e-89	5
OG2	Control_OG2	RA_E_SHH_A_FGF8_A	HES3	Neural Crest	0	0.0239871	507	OG2_RA_E_SHH_A_FGF8_A_HES3	0.0525293	0
OG2	Control_OG2	RA_E_SHH_A_FGF8_A	HES3	PNS Neurons	1.55249	0.692018	507	OG2_RA_E_SHH_A_FGF8_A_HES3	0.833035	0
OG2	Control_OG2	RA_E_SHH_A_FGF8_A	HES3	CNS Neurons	0.122631	0.0122143	507	OG2_RA_E_SHH_A_FGF8_A_HES3	0.0282912	0
OG2	Control_OG2	RA_E_SHH_A_FGF8_A	HES3	Non-Neural Ectoderm	Inf	0.00163712	507	OG2_RA_E_SHH_A_FGF8_A_HES3	0.00436566	5
OG2	Control_OG2	RA_E_SHH_A_FGF8_A	HES3	Extraembryonic Tissue	Inf	0.280079	507	OG2_RA_E_SHH_A_FGF8_A_HES3	0.434965	0
SMOG1	Control_SMOG1	FGF8_late_A	WTC	Neuroectoderm	0	0.530182	615	SMOG1_FGF8_late_A_WTC	0.678903	0
SMOG1	Control_SMOG1	FGF8_late_A	WTC	Neuroepithelium	0.296618	0.146051	615	SMOG1_FGF8_late_A_WTC	0.256594	0
SMOG1	Control_SMOG1	FGF8_late_A	WTC	Telencephalic Progenitors	1.48139	0.519768	615	SMOG1_FGF8_late_A_WTC	0.67275	0
SMOG1	Control_SMOG1	FGF8_late_A	WTC	Retinal Progenitors	Inf	0.140701	615	SMOG1_FGF8_late_A_WTC	0.249215	0
SMOG1	Control_SMOG1	FGF8_late_A	WTC	PNS Neurons	Inf	0.37561	615	SMOG1_FGF8_late_A_WTC	0.550532	0
SMOG1	Control_SMOG1	FGF8_late_A	WTC	CNS Neurons	1.10898	1	615	SMOG1_FGF8_late_A_WTC	1	0
SMOG1	Control_SMOG1	FGF8_late_A	WTC	Non-Neural Ectoderm	0	1	615	SMOG1_FGF8_late_A_WTC	1	0
SMOG1	Control_SMOG1	FGF8_late_A	HES3	Pluripotent Stem Cells	0.854847	0.295484	1303	SMOG1_FGF8_late_A_HES3	0.452088	0
SMOG1	Control_SMOG1	FGF8_late_A	HES3	Neuroectoderm	2.46554	1.02371e-07	1303	SMOG1_FGF8_late_A_HES3	4.25174e-07	1.3019
SMOG1	Control_SMOG1	FGF8_late_A	HES3	Neuroepithelium	0.782275	0.136843	1303	SMOG1_FGF8_late_A_HES3	0.243976	0
SMOG1	Control_SMOG1	FGF8_late_A	HES3	Telencephalic Progenitors	0.340178	1.41511e-17	1303	SMOG1_FGF8_late_A_HES3	9.32513e-17	-1.55564
SMOG1	Control_SMOG1	FGF8_late_A	HES3	Diencephalic Progenitors	17.4574	1.72931e-10	1303	SMOG1_FGF8_late_A_HES3	8.45635e-10	4.12577
SMOG1	Control_SMOG1	FGF8_late_A	HES3	Retinal Progenitors	5.16758	5.28905e-06	1303	SMOG1_FGF8_late_A_HES3	1.88596e-05	2.36949
SMOG1	Control_SMOG1	FGF8_late_A	HES3	Neural Crest	50.6734	6.21684e-12	1303	SMOG1_FGF8_late_A_HES3	3.25558e-11	5
SMOG1	Control_SMOG1	FGF8_late_A	HES3	PNS Neurons	Inf	0.000398725	1303	SMOG1_FGF8_late_A_HES3	0.00115876	5
SMOG1	Control_SMOG1	FGF8_late_A	HES3	CNS Neurons	0.658028	0.191508	1303	SMOG1_FGF8_late_A_HES3	0.323357	0
SMOG1	Control_SMOG1	FGF8_late_A	HES3	Non-Neural Ectoderm	2.23667	0.0468066	1303	SMOG1_FGF8_late_A_HES3	0.0964763	0
SMOG1	Control_SMOG1	FGF8_late_A	HES3	Extraembryonic Tissue	Inf	0.0201732	1303	SMOG1_FGF8_late_A_HES3	0.0447652	0
SMOG1	Control_SMOG1	FGF8_late_A	H9	Pluripotent Stem Cells	5.09113	3.73456e-13	1394	SMOG1_FGF8_late_A_H9	2.07603e-12	2.34798
SMOG1	Control_SMOG1	FGF8_late_A	H9	Neuroectoderm	1.15901	0.564789	1394	SMOG1_FGF8_late_A_H9	0.714086	0
SMOG1	Control_SMOG1	FGF8_late_A	H9	Neuroepithelium	2.09679	1.78639e-06	1394	SMOG1_FGF8_late_A_H9	6.60904e-06	1.06818
SMOG1	Control_SMOG1	FGF8_late_A	H9	Telencephalic Progenitors	0.974142	0.861609	1394	SMOG1_FGF8_late_A_H9	1	0
SMOG1	Control_SMOG1	FGF8_late_A	H9	Diencephalic Progenitors	0.19141	5.69707e-06	1394	SMOG1_FGF8_late_A_H9	2.02148e-05	-2.38526
SMOG1	Control_SMOG1	FGF8_late_A	H9	Retinal Progenitors	0.492747	9.82705e-07	1394	SMOG1_FGF8_late_A_H9	3.75089e-06	-1.02108
SMOG1	Control_SMOG1	FGF8_late_A	H9	Hindbrain Progenitors	0	0.555086	1394	SMOG1_FGF8_late_A_H9	0.705822	0
SMOG1	Control_SMOG1	FGF8_late_A	H9	Neural Crest	0.21145	0.000637501	1394	SMOG1_FGF8_late_A_H9	0.00179727	-2.24161
SMOG1	Control_SMOG1	FGF8_late_A	H9	PNS Neurons	0	0.0362182	1394	SMOG1_FGF8_late_A_H9	0.0768308	0
SMOG1	Control_SMOG1	FGF8_late_A	H9	CNS Neurons	1.34916	0.587412	1394	SMOG1_FGF8_late_A_H9	0.731809	0
SMOG1	Control_SMOG1	FGF8_late_B	WTC	Pluripotent Stem Cells	Inf	1	784	SMOG1_FGF8_late_B_WTC	1	0
SMOG1	Control_SMOG1	FGF8_late_B	WTC	Neuroectoderm	3.39701	0.177992	784	SMOG1_FGF8_late_B_WTC	0.305049	0
SMOG1	Control_SMOG1	FGF8_late_B	WTC	Neuroepithelium	1.13888	0.837136	784	SMOG1_FGF8_late_B_WTC	0.976283	0
SMOG1	Control_SMOG1	FGF8_late_B	WTC	Telencephalic Progenitors	0.759538	0.421476	784	SMOG1_FGF8_late_B_WTC	0.599335	0
SMOG1	Control_SMOG1	FGF8_late_B	WTC	Retinal Progenitors	Inf	0.49957	784	SMOG1_FGF8_late_B_WTC	0.657535	0
SMOG1	Control_SMOG1	FGF8_late_B	WTC	CNS Neurons	0	0.117033	784	SMOG1_FGF8_late_B_WTC	0.213396	0
SMOG1	Control_SMOG1	FGF8_late_B	WTC	Non-Neural Ectoderm	0	0.489796	784	SMOG1_FGF8_late_B_WTC	0.653865	0
SMOG1	Control_SMOG1	FGF8_late_B	HES3	Pluripotent Stem Cells	1.26112	0.0673489	1405	SMOG1_FGF8_late_B_HES3	0.132859	0
SMOG1	Control_SMOG1	FGF8_late_B	HES3	Neuroectoderm	2.96345	3.13094e-12	1405	SMOG1_FGF8_late_B_HES3	1.66369e-11	1.56728
SMOG1	Control_SMOG1	FGF8_late_B	HES3	Neuroepithelium	0.882367	0.42158	1405	SMOG1_FGF8_late_B_HES3	0.599335	0
SMOG1	Control_SMOG1	FGF8_late_B	HES3	Telencephalic Progenitors	0.310821	2.55342e-22	1405	SMOG1_FGF8_late_B_HES3	1.98417e-21	-1.68584
SMOG1	Control_SMOG1	FGF8_late_B	HES3	Diencephalic Progenitors	6.49223	0.000911213	1405	SMOG1_FGF8_late_B_HES3	0.00251978	2.69871
SMOG1	Control_SMOG1	FGF8_late_B	HES3	Retinal Progenitors	5.57303	4.65278e-07	1405	SMOG1_FGF8_late_B_HES3	1.83404e-06	2.47846
SMOG1	Control_SMOG1	FGF8_late_B	HES3	Neural Crest	26.7228	8.05855e-07	1405	SMOG1_FGF8_late_B_HES3	3.11981e-06	4.74
SMOG1	Control_SMOG1	FGF8_late_B	HES3	PNS Neurons	Inf	0.178566	1405	SMOG1_FGF8_late_B_HES3	0.305067	0
SMOG1	Control_SMOG1	FGF8_late_B	HES3	CNS Neurons	0.766804	0.415602	1405	SMOG1_FGF8_late_B_HES3	0.593169	0
SMOG1	Control_SMOG1	FGF8_late_B	HES3	Non-Neural Ectoderm	0.451648	0.206038	1405	SMOG1_FGF8_late_B_HES3	0.342816	0
SMOG1	Control_SMOG1	FGF8_late_B	HES3	Extraembryonic Tissue	Inf	0.178566	1405	SMOG1_FGF8_late_B_HES3	0.305067	0
SMOG1	Control_SMOG1	FGF8_late_B	H9	Pluripotent Stem Cells	3.89119	7.17588e-10	1573	SMOG1_FGF8_late_B_H9	3.42672e-09	1.96021
SMOG1	Control_SMOG1	FGF8_late_B	H9	Neuroectoderm	2.62023	3.15348e-08	1573	SMOG1_FGF8_late_B_H9	1.33792e-07	1.38969
SMOG1	Control_SMOG1	FGF8_late_B	H9	Neuroepithelium	1.44	0.0182176	1573	SMOG1_FGF8_late_B_H9	0.0406753	0
SMOG1	Control_SMOG1	FGF8_late_B	H9	Telencephalic Progenitors	0.799641	0.0391163	1573	SMOG1_FGF8_late_B_H9	0.0824943	0
SMOG1	Control_SMOG1	FGF8_late_B	H9	Diencephalic Progenitors	0.738718	0.189109	1573	SMOG1_FGF8_late_B_H9	0.319803	0
SMOG1	Control_SMOG1	FGF8_late_B	H9	Retinal Progenitors	0.33292	3.00648e-15	1573	SMOG1_FGF8_late_B_H9	1.82069e-14	-1.58675
SMOG1	Control_SMOG1	FGF8_late_B	H9	Hypothalamic Progenitors	Inf	0.407502	1573	SMOG1_FGF8_late_B_H9	0.584301	0
SMOG1	Control_SMOG1	FGF8_late_B	H9	Hindbrain Progenitors	0.484058	0.649815	1573	SMOG1_FGF8_late_B_H9	0.791905	0
SMOG1	Control_SMOG1	FGF8_late_B	H9	Spinal Cord Progenitors	Inf	0.165904	1573	SMOG1_FGF8_late_B_H9	0.287055	0
SMOG1	Control_SMOG1	FGF8_late_B	H9	Neural Crest	1.43898	0.143366	1573	SMOG1_FGF8_late_B_H9	0.252492	0
SMOG1	Control_SMOG1	FGF8_late_B	H9	PNS Neurons	1.01798	1	1573	SMOG1_FGF8_late_B_H9	1	0
SMOG1	Control_SMOG1	FGF8_late_B	H9	CNS Neurons	0.806365	0.790226	1573	SMOG1_FGF8_late_B_H9	0.931093	0
SMOG1	Control_SMOG1	FGF8_late_B	H9	Non-Neural Ectoderm	Inf	0.407502	1573	SMOG1_FGF8_late_B_H9	0.584301	0
SMOG1	Control_SMOG1	FGF8_late_B	H9	Extraembryonic Tissue	Inf	0.407502	1573	SMOG1_FGF8_late_B_H9	0.584301	0
SMOG1	Control_SMOG1	FGF8_late_C	WTC	Neuroectoderm	5.87248	0.0133765	685	SMOG1_FGF8_late_C_WTC	0.0308186	0
SMOG1	Control_SMOG1	FGF8_late_C	WTC	Neuroepithelium	0.690041	0.622284	685	SMOG1_FGF8_late_C_WTC	0.765237	0
SMOG1	Control_SMOG1	FGF8_late_C	WTC	Telencephalic Progenitors	0.587916	0.134265	685	SMOG1_FGF8_late_C_WTC	0.239972	0
SMOG1	Control_SMOG1	FGF8_late_C	WTC	Retinal Progenitors	Inf	0.192726	685	SMOG1_FGF8_late_C_WTC	0.324907	0
SMOG1	Control_SMOG1	FGF8_late_C	WTC	CNS Neurons	0.849699	1	685	SMOG1_FGF8_late_C_WTC	1	0
SMOG1	Control_SMOG1	FGF8_late_C	WTC	Non-Neural Ectoderm	2.55842	0.584998	685	SMOG1_FGF8_late_C_WTC	0.730697	0
SMOG1	Control_SMOG1	FGF8_late_C	WTC	Endoderm-derived Tissue	Inf	0.439416	685	SMOG1_FGF8_late_C_WTC	0.61637	0
SMOG1	Control_SMOG1	FGF8_late_C	HES3	Pluripotent Stem Cells	1.94777	8.70612e-08	1332	SMOG1_FGF8_late_C_HES3	3.62978e-07	0.96182
SMOG1	Control_SMOG1	FGF8_late_C	HES3	Neuroectoderm	2.6698	2.34598e-09	1332	SMOG1_FGF8_late_C_HES3	1.08677e-08	1.41673
SMOG1	Control_SMOG1	FGF8_late_C	HES3	Neuroepithelium	0.897875	0.496296	1332	SMOG1_FGF8_late_C_HES3	0.657089	0
SMOG1	Control_SMOG1	FGF8_late_C	HES3	Telencephalic Progenitors	0.308968	6.07958e-21	1332	SMOG1_FGF8_late_C_HES3	4.54501e-20	-1.69447
SMOG1	Control_SMOG1	FGF8_late_C	HES3	Diencephalic Progenitors	5.26432	0.00776455	1332	SMOG1_FGF8_late_C_HES3	0.0186832	0
SMOG1	Control_SMOG1	FGF8_late_C	HES3	Retinal Progenitors	1.21339	0.798057	1332	SMOG1_FGF8_late_C_HES3	0.938788	0
SMOG1	Control_SMOG1	FGF8_late_C	HES3	Hypothalamic Progenitors	Inf	0.0090484	1332	SMOG1_FGF8_late_C_HES3	0.0215098	0
SMOG1	Control_SMOG1	FGF8_late_C	HES3	Neural Crest	4.68578	0.305826	1332	SMOG1_FGF8_late_C_HES3	0.465284	0
SMOG1	Control_SMOG1	FGF8_late_C	HES3	CNS Neurons	0.705776	0.258127	1332	SMOG1_FGF8_late_C_HES3	0.406109	0
SMOG1	Control_SMOG1	FGF8_late_C	HES3	Non-Neural Ectoderm	0.385856	0.183168	1332	SMOG1_FGF8_late_C_HES3	0.312193	0
SMOG1	Control_SMOG1	FGF8_late_C	H9	Pluripotent Stem Cells	3.10416	3.24213e-07	1684	SMOG1_FGF8_late_C_H9	1.30165e-06	1.6342
SMOG1	Control_SMOG1	FGF8_late_C	H9	Neuroectoderm	1.07324	0.764373	1684	SMOG1_FGF8_late_C_H9	0.905058	0
SMOG1	Control_SMOG1	FGF8_late_C	H9	Neuroepithelium	0.901869	0.530459	1684	SMOG1_FGF8_late_C_H9	0.678903	0
SMOG1	Control_SMOG1	FGF8_late_C	H9	Telencephalic Progenitors	0.46495	9.91562e-13	1684	SMOG1_FGF8_late_C_H9	5.38774e-12	-1.10485
SMOG1	Control_SMOG1	FGF8_late_C	H9	Diencephalic Progenitors	4.17725	2.31885e-21	1684	SMOG1_FGF8_late_C_H9	1.76395e-20	2.06255
SMOG1	Control_SMOG1	FGF8_late_C	H9	Retinal Progenitors	0.603651	2.48167e-05	1684	SMOG1_FGF8_late_C_H9	8.22669e-05	-0.728212
SMOG1	Control_SMOG1	FGF8_late_C	H9	Hindbrain Progenitors	3.74825	0.0418587	1684	SMOG1_FGF8_late_C_H9	0.0875961	0
SMOG1	Control_SMOG1	FGF8_late_C	H9	Spinal Cord Progenitors	Inf	0.199265	1684	SMOG1_FGF8_late_C_H9	0.333596	0
SMOG1	Control_SMOG1	FGF8_late_C	H9	Neural Crest	1.5392	0.0679521	1684	SMOG1_FGF8_late_C_H9	0.133806	0
SMOG1	Control_SMOG1	FGF8_late_C	H9	PNS Progenitors	Inf	0.199265	1684	SMOG1_FGF8_late_C_H9	0.333596	0
SMOG1	Control_SMOG1	FGF8_late_C	H9	PNS Neurons	0.991403	1	1684	SMOG1_FGF8_late_C_H9	1	0
SMOG1	Control_SMOG1	FGF8_late_C	H9	CNS Neurons	1.38187	0.496128	1684	SMOG1_FGF8_late_C_H9	0.657089	0
SMOG1	Control_SMOG1	FGF8_late_C	H9	Extraembryonic Tissue	Inf	0.446556	1684	SMOG1_FGF8_late_C_H9	0.620879	0
SMOG1	Control_SMOG1	FGF8_late_D	WTC	Pluripotent Stem Cells	Inf	0.138093	889	SMOG1_FGF8_late_D_WTC	0.245197	0
SMOG1	Control_SMOG1	FGF8_late_D	WTC	Neuroectoderm	17.7442	3.38624e-09	889	SMOG1_FGF8_late_D_WTC	1.55209e-08	4.14928
SMOG1	Control_SMOG1	FGF8_late_D	WTC	Neuroepithelium	2.91361	0.00121393	889	SMOG1_FGF8_late_D_WTC	0.00329799	1.54281
SMOG1	Control_SMOG1	FGF8_late_D	WTC	Telencephalic Progenitors	0.190286	4.32982e-12	889	SMOG1_FGF8_late_D_WTC	2.29512e-11	-2.39376
SMOG1	Control_SMOG1	FGF8_late_D	WTC	Diencephalic Progenitors	Inf	1	889	SMOG1_FGF8_late_D_WTC	1	0
SMOG1	Control_SMOG1	FGF8_late_D	WTC	Retinal Progenitors	Inf	0.138093	889	SMOG1_FGF8_late_D_WTC	0.245197	0
SMOG1	Control_SMOG1	FGF8_late_D	WTC	Hypothalamic Progenitors	Inf	1	889	SMOG1_FGF8_late_D_WTC	1	0
SMOG1	Control_SMOG1	FGF8_late_D	WTC	PNS Neurons	Inf	0.50871	889	SMOG1_FGF8_late_D_WTC	0.66426	0
SMOG1	Control_SMOG1	FGF8_late_D	WTC	CNS Neurons	0.505371	0.657071	889	SMOG1_FGF8_late_D_WTC	0.798453	0
SMOG1	Control_SMOG1	FGF8_late_D	WTC	Non-Neural Ectoderm	1.52217	1	889	SMOG1_FGF8_late_D_WTC	1	0
SMOG1	Control_SMOG1	FGF8_late_D	HES3	Pluripotent Stem Cells	2.81857	2.49731e-16	1260	SMOG1_FGF8_late_D_HES3	1.56932e-15	1.49497
SMOG1	Control_SMOG1	FGF8_late_D	HES3	Neuroectoderm	4.07886	1.55759e-18	1260	SMOG1_FGF8_late_D_HES3	1.07543e-17	2.02817
SMOG1	Control_SMOG1	FGF8_late_D	HES3	Neuroepithelium	0.680974	0.0272873	1260	SMOG1_FGF8_late_D_HES3	0.0592775	0
SMOG1	Control_SMOG1	FGF8_late_D	HES3	Telencephalic Progenitors	0.0803029	6.06456e-53	1260	SMOG1_FGF8_late_D_HES3	1.01922e-51	-3.6384
SMOG1	Control_SMOG1	FGF8_late_D	HES3	Diencephalic Progenitors	1.20487	1	1260	SMOG1_FGF8_late_D_HES3	1	0
SMOG1	Control_SMOG1	FGF8_late_D	HES3	Retinal Progenitors	1.20672	0.788227	1260	SMOG1_FGF8_late_D_HES3	0.930254	0
SMOG1	Control_SMOG1	FGF8_late_D	HES3	Hypothalamic Progenitors	Inf	0.0450562	1260	SMOG1_FGF8_late_D_HES3	0.0931191	0
SMOG1	Control_SMOG1	FGF8_late_D	HES3	Neural Crest	1.80704	1	1260	SMOG1_FGF8_late_D_HES3	1	0
SMOG1	Control_SMOG1	FGF8_late_D	HES3	CNS Neurons	1.2332	0.418714	1260	SMOG1_FGF8_late_D_HES3	0.596967	0
SMOG1	Control_SMOG1	FGF8_late_D	HES3	Non-Neural Ectoderm	0.148755	0.0399927	1260	SMOG1_FGF8_late_D_HES3	0.0840972	0
SMOG1	Control_SMOG1	FGF8_late_D	HES3	Extraembryonic Tissue	Inf	0.0450562	1260	SMOG1_FGF8_late_D_HES3	0.0931191	0
SMOG1	Control_SMOG1	FGF8_late_D	H9	Pluripotent Stem Cells	11.0493	6.67789e-44	1641	SMOG1_FGF8_late_D_H9	8.72149e-43	3.46588
SMOG1	Control_SMOG1	FGF8_late_D	H9	Neuroectoderm	2.82519	4.68296e-10	1641	SMOG1_FGF8_late_D_H9	2.24617e-09	1.49835
SMOG1	Control_SMOG1	FGF8_late_D	H9	Neuroepithelium	1.61903	0.000892156	1641	SMOG1_FGF8_late_D_H9	0.00247339	0.695127
SMOG1	Control_SMOG1	FGF8_late_D	H9	Telencephalic Progenitors	0.491342	5.13538e-11	1641	SMOG1_FGF8_late_D_H9	2.5772e-10	-1.0252
SMOG1	Control_SMOG1	FGF8_late_D	H9	Diencephalic Progenitors	0.33576	4.47292e-05	1641	SMOG1_FGF8_late_D_H9	0.000144952	-1.5745
SMOG1	Control_SMOG1	FGF8_late_D	H9	Retinal Progenitors	0.346064	2.05948e-15	1641	SMOG1_FGF8_late_D_H9	1.26223e-14	-1.53089
SMOG1	Control_SMOG1	FGF8_late_D	H9	Hindbrain Progenitors	0.437587	0.638298	1641	SMOG1_FGF8_late_D_H9	0.780502	0
SMOG1	Control_SMOG1	FGF8_late_D	H9	Spinal Cord Progenitors	Inf	0.432054	1641	SMOG1_FGF8_late_D_H9	0.610223	0
SMOG1	Control_SMOG1	FGF8_late_D	H9	Neural Crest	0.241377	0.000151782	1641	SMOG1_FGF8_late_D_H9	0.000466095	-2.05064
SMOG1	Control_SMOG1	FGF8_late_D	H9	PNS Neurons	0.13036	0.0288888	1641	SMOG1_FGF8_late_D_H9	0.0625058	0
SMOG1	Control_SMOG1	FGF8_late_D	H9	CNS Neurons	1.4668	0.486723	1641	SMOG1_FGF8_late_D_H9	0.65144	0
SMOG1	Control_SMOG1	FGF8_late_D	H9	Non-Neural Ectoderm	Inf	0.432054	1641	SMOG1_FGF8_late_D_H9	0.610223	0
SMOG1	Control_SMOG1	FGF8_late_D	H9	Extraembryonic Tissue	Inf	0.0804577	1641	SMOG1_FGF8_late_D_H9	0.154092	0
SMOG1	Control_SMOG1	FGF8_late_E	WTC	Neuroectoderm	1.81173	0.663314	703	SMOG1_FGF8_late_E_WTC	0.804736	0
SMOG1	Control_SMOG1	FGF8_late_E	WTC	Neuroepithelium	0.761073	0.638	703	SMOG1_FGF8_late_E_WTC	0.780502	0
SMOG1	Control_SMOG1	FGF8_late_E	WTC	Telencephalic Progenitors	0.938888	0.858233	703	SMOG1_FGF8_late_E_WTC	0.999811	0
SMOG1	Control_SMOG1	FGF8_late_E	WTC	Retinal Progenitors	Inf	0.205554	703	SMOG1_FGF8_late_E_WTC	0.342537	0
SMOG1	Control_SMOG1	FGF8_late_E	WTC	CNS Neurons	0.801512	1	703	SMOG1_FGF8_late_E_WTC	1	0
SMOG1	Control_SMOG1	FGF8_late_E	WTC	Non-Neural Ectoderm	1.20408	1	703	SMOG1_FGF8_late_E_WTC	1	0
SMOG1	Control_SMOG1	FGF8_late_E	HES3	Pluripotent Stem Cells	1.84598	3.09774e-06	1261	SMOG1_FGF8_late_E_HES3	1.12494e-05	0.884388
SMOG1	Control_SMOG1	FGF8_late_E	HES3	Neuroectoderm	3.50404	1.57585e-14	1261	SMOG1_FGF8_late_E_HES3	9.3091e-14	1.80902
SMOG1	Control_SMOG1	FGF8_late_E	HES3	Neuroepithelium	0.808724	0.200885	1261	SMOG1_FGF8_late_E_HES3	0.335531	0
SMOG1	Control_SMOG1	FGF8_late_E	HES3	Telencephalic Progenitors	0.292019	1.32253e-20	1261	SMOG1_FGF8_late_E_HES3	9.85305e-20	-1.77586
SMOG1	Control_SMOG1	FGF8_late_E	HES3	Diencephalic Progenitors	3.02339	0.142381	1261	SMOG1_FGF8_late_E_HES3	0.251393	0
SMOG1	Control_SMOG1	FGF8_late_E	HES3	Retinal Progenitors	1.81758	0.22041	1261	SMOG1_FGF8_late_E_HES3	0.36146	0
SMOG1	Control_SMOG1	FGF8_late_E	HES3	Neural Crest	1.80302	1	1261	SMOG1_FGF8_late_E_HES3	1	0
SMOG1	Control_SMOG1	FGF8_late_E	HES3	CNS Neurons	0.871695	0.669327	1261	SMOG1_FGF8_late_E_HES3	0.811124	0
SMOG1	Control_SMOG1	FGF8_late_E	HES3	Non-Neural Ectoderm	0	0.0058237	1261	SMOG1_FGF8_late_E_HES3	0.0141704	0
SMOG1	Control_SMOG1	FGF8_late_E	H9	Pluripotent Stem Cells	1.73931	0.0385789	1636	SMOG1_FGF8_late_E_H9	0.0814402	0
SMOG1	Control_SMOG1	FGF8_late_E	H9	Neuroectoderm	1.20168	0.37042	1636	SMOG1_FGF8_late_E_H9	0.545564	0
SMOG1	Control_SMOG1	FGF8_late_E	H9	Neuroepithelium	0.699783	0.037836	1636	SMOG1_FGF8_late_E_H9	0.0800353	0
SMOG1	Control_SMOG1	FGF8_late_E	H9	Telencephalic Progenitors	0.466277	2.9456e-12	1636	SMOG1_FGF8_late_E_H9	1.56906e-11	-1.10074
SMOG1	Control_SMOG1	FGF8_late_E	H9	Diencephalic Progenitors	3.25812	1.33777e-13	1636	SMOG1_FGF8_late_E_H9	7.57255e-13	1.70404
SMOG1	Control_SMOG1	FGF8_late_E	H9	Retinal Progenitors	0.78526	0.0426691	1636	SMOG1_FGF8_late_E_H9	0.0889878	0
SMOG1	Control_SMOG1	FGF8_late_E	H9	Hypothalamic Progenitors	Inf	0.430318	1636	SMOG1_FGF8_late_E_H9	0.609359	0
SMOG1	Control_SMOG1	FGF8_late_E	H9	Hindbrain Progenitors	3.10789	0.110665	1636	SMOG1_FGF8_late_E_H9	0.203151	0
SMOG1	Control_SMOG1	FGF8_late_E	H9	Spinal Cord Progenitors	Inf	0.430318	1636	SMOG1_FGF8_late_E_H9	0.609359	0
SMOG1	Control_SMOG1	FGF8_late_E	H9	FOXA2+ Cells	Inf	0.430318	1636	SMOG1_FGF8_late_E_H9	0.609359	0
SMOG1	Control_SMOG1	FGF8_late_E	H9	Neural Crest	2.58476	5.42535e-06	1636	SMOG1_FGF8_late_E_H9	1.93139e-05	1.37003
SMOG1	Control_SMOG1	FGF8_late_E	H9	PNS Progenitors	Inf	0.185024	1636	SMOG1_FGF8_late_E_H9	0.314859	0
SMOG1	Control_SMOG1	FGF8_late_E	H9	PNS Neurons	1.19382	0.816685	1636	SMOG1_FGF8_late_E_H9	0.957584	0
SMOG1	Control_SMOG1	FGF8_late_E	H9	CNS Neurons	2.53633	0.0267737	1636	SMOG1_FGF8_late_E_H9	0.0582785	0
SMOG1	Control_SMOG1	SHH_A	H9	Pluripotent Stem Cells	1.65771	0.0273157	2406	SMOG1_SHH_A_H9	0.0592797	0
SMOG1	Control_SMOG1	SHH_A	H9	Neuroectoderm	2.09553	1.1238e-06	2406	SMOG1_SHH_A_H9	4.2423e-06	1.06731
SMOG1	Control_SMOG1	SHH_A	H9	Neuroepithelium	1.50024	0.00122113	2406	SMOG1_SHH_A_H9	0.00331341	0.585194
SMOG1	Control_SMOG1	SHH_A	H9	Telencephalic Progenitors	1.5271	5.82671e-07	2406	SMOG1_SHH_A_H9	2.272e-06	0.610795
SMOG1	Control_SMOG1	SHH_A	H9	Diencephalic Progenitors	1.03507	0.866177	2406	SMOG1_SHH_A_H9	1	0
SMOG1	Control_SMOG1	SHH_A	H9	Retinal Progenitors	0.137639	5.59282e-53	2406	SMOG1_SHH_A_H9	9.47283e-52	-2.86104
SMOG1	Control_SMOG1	SHH_A	H9	Hypothalamic Progenitors	Inf	0.287764	2406	SMOG1_SHH_A_H9	0.444037	0
SMOG1	Control_SMOG1	SHH_A	H9	Hindbrain Progenitors	0.420897	0.38176	2406	SMOG1_SHH_A_H9	0.558472	0
SMOG1	Control_SMOG1	SHH_A	H9	Spinal Cord Progenitors	Inf	0.525176	2406	SMOG1_SHH_A_H9	0.675718	0
SMOG1	Control_SMOG1	SHH_A	H9	Neural Crest	0.485601	0.00452937	2406	SMOG1_SHH_A_H9	0.0111969	0
SMOG1	Control_SMOG1	SHH_A	H9	PNS Neurons	1.20386	0.70473	2406	SMOG1_SHH_A_H9	0.846926	0
SMOG1	Control_SMOG1	SHH_A	H9	CNS Neurons	0.841836	0.822575	2406	SMOG1_SHH_A_H9	0.963268	0
SMOG1	Control_SMOG1	SHH_A	H9	Non-Neural Ectoderm	Inf	1	2406	SMOG1_SHH_A_H9	1	0
SMOG1	Control_SMOG1	SHH_A	H9	Extraembryonic Tissue	Inf	0.163071	2406	SMOG1_SHH_A_H9	0.282378	0
SMOG1	Control_SMOG1	SHH_E	H9	Pluripotent Stem Cells	1.32198	0.266626	2508	SMOG1_SHH_E_H9	0.41682	0
SMOG1	Control_SMOG1	SHH_E	H9	Neuroectoderm	1.48042	0.0144653	2508	SMOG1_SHH_E_H9	0.0330461	0
SMOG1	Control_SMOG1	SHH_E	H9	Neuroepithelium	0.613524	0.000600266	2508	SMOG1_SHH_E_H9	0.00169893	-0.704808
SMOG1	Control_SMOG1	SHH_E	H9	Telencephalic Progenitors	0.18015	9.3699e-65	2508	SMOG1_SHH_E_H9	1.99156e-63	-2.47273
SMOG1	Control_SMOG1	SHH_E	H9	Diencephalic Progenitors	0.0092433	1.85922e-25	2508	SMOG1_SHH_E_H9	1.56232e-24	-5
SMOG1	Control_SMOG1	SHH_E	H9	Retinal Progenitors	0.00703814	5.30601e-110	2508	SMOG1_SHH_E_H9	3.10903e-108	-5
SMOG1	Control_SMOG1	SHH_E	H9	Hypothalamic Progenitors	Inf	1.95334e-192	2508	SMOG1_SHH_E_H9	1.41162e-189	5
SMOG1	Control_SMOG1	SHH_E	H9	Hindbrain Progenitors	1.57966	0.755988	2508	SMOG1_SHH_E_H9	0.898072	0
SMOG1	Control_SMOG1	SHH_E	H9	Spinal Cord Progenitors	Inf	0.0310938	2508	SMOG1_SHH_E_H9	0.0668762	0
SMOG1	Control_SMOG1	SHH_E	H9	Neural Crest	0	7.84666e-17	2508	SMOG1_SHH_E_H9	5.07807e-16	-5
SMOG1	Control_SMOG1	SHH_E	H9	PNS Neurons	0.117217	0.00142223	2508	SMOG1_SHH_E_H9	0.00383031	-3.09274
SMOG1	Control_SMOG1	SHH_E	H9	CNS Neurons	25.1962	2.34797e-55	2508	SMOG1_SHH_E_H9	4.13853e-54	4.65513
SMOG1	Control_SMOG1	SHH_E	H9	Extraembryonic Tissue	Inf	1	2508	SMOG1_SHH_E_H9	1	0
SMOG1	Control_SMOG1	RA_A	WTC	Neuroectoderm	3.21304	0.199027	867	SMOG1_RA_A_WTC	0.333596	0
SMOG1	Control_SMOG1	RA_A	WTC	Neuroepithelium	0.864074	0.832346	867	SMOG1_RA_A_WTC	0.972267	0
SMOG1	Control_SMOG1	RA_A	WTC	Telencephalic Progenitors	0.199885	4.1861e-11	867	SMOG1_RA_A_WTC	2.10568e-10	-2.32275
SMOG1	Control_SMOG1	RA_A	WTC	Retinal Progenitors	Inf	0.00169565	867	SMOG1_RA_A_WTC	0.0044996	5
SMOG1	Control_SMOG1	RA_A	WTC	Hindbrain Progenitors	Inf	2.42636e-06	867	SMOG1_RA_A_WTC	8.8558e-06	5
SMOG1	Control_SMOG1	RA_A	WTC	FOXA2+ Cells	Inf	3.16164e-05	867	SMOG1_RA_A_WTC	0.000103385	5
SMOG1	Control_SMOG1	RA_A	WTC	CNS Neurons	0	0.0865048	867	SMOG1_RA_A_WTC	0.163793	0
SMOG1	Control_SMOG1	RA_A	WTC	Non-Neural Ectoderm	15.6547	0.000144593	867	SMOG1_RA_A_WTC	0.000445279	3.96852
SMOG1	Control_SMOG1	RA_A	H9	Pluripotent Stem Cells	0.413375	0.033865	1486	SMOG1_RA_A_H9	0.0723343	0
SMOG1	Control_SMOG1	RA_A	H9	Neuroectoderm	1.42906	0.0949237	1486	SMOG1_RA_A_H9	0.177715	0
SMOG1	Control_SMOG1	RA_A	H9	Neuroepithelium	0.261882	9.53598e-09	1486	SMOG1_RA_A_H9	4.24518e-08	-1.93301
SMOG1	Control_SMOG1	RA_A	H9	Telencephalic Progenitors	0.330338	2.36529e-19	1486	SMOG1_RA_A_H9	1.68683e-18	-1.59798
SMOG1	Control_SMOG1	RA_A	H9	Diencephalic Progenitors	1.16141	0.522672	1486	SMOG1_RA_A_H9	0.675088	0
SMOG1	Control_SMOG1	RA_A	H9	Retinal Progenitors	0.950615	0.714591	1486	SMOG1_RA_A_H9	0.855457	0
SMOG1	Control_SMOG1	RA_A	H9	Hypothalamic Progenitors	Inf	0.372813	1486	SMOG1_RA_A_H9	0.54723	0
SMOG1	Control_SMOG1	RA_A	H9	Hindbrain Progenitors	133.016	8.93337e-75	1486	SMOG1_RA_A_H9	2.33344e-73	5
SMOG1	Control_SMOG1	RA_A	H9	Spinal Cord Progenitors	Inf	0.138832	1486	SMOG1_RA_A_H9	0.246106	0
SMOG1	Control_SMOG1	RA_A	H9	FOXA2+ Cells	Inf	4.9273e-05	1486	SMOG1_RA_A_H9	0.000158964	5
SMOG1	Control_SMOG1	RA_A	H9	Neural Crest	0.1318	2.0095e-05	1486	SMOG1_RA_A_H9	6.72316e-05	-2.92357
SMOG1	Control_SMOG1	RA_A	H9	PNS Progenitors	Inf	0.138832	1486	SMOG1_RA_A_H9	0.246106	0
SMOG1	Control_SMOG1	RA_A	H9	PNS Neurons	0.166836	0.0621863	1486	SMOG1_RA_A_H9	0.124258	0
SMOG1	Control_SMOG1	RA_A	H9	CNS Neurons	2.26931	0.069457	1486	SMOG1_RA_A_H9	0.136151	0
SMOG1	Control_SMOG1	RA_E	H9	Pluripotent Stem Cells	0.0586127	3.7291e-10	2589	SMOG1_RA_E_H9	1.80462e-09	-4.09264
SMOG1	Control_SMOG1	RA_E	H9	Neuroectoderm	0.221608	1.00125e-10	2589	SMOG1_RA_E_H9	4.93342e-10	-2.17392
SMOG1	Control_SMOG1	RA_E	H9	Neuroepithelium	0.0760354	1.10398e-32	2589	SMOG1_RA_E_H9	1.07813e-31	-3.71719
SMOG1	Control_SMOG1	RA_E	H9	Telencephalic Progenitors	0.0220583	1.53046e-156	2589	SMOG1_RA_E_H9	4.14755e-154	-5
SMOG1	Control_SMOG1	RA_E	H9	Diencephalic Progenitors	0.0263882	7.80514e-24	2589	SMOG1_RA_E_H9	6.24411e-23	-5
SMOG1	Control_SMOG1	RA_E	H9	Retinal Progenitors	0.978739	0.816407	2589	SMOG1_RA_E_H9	0.957584	0
SMOG1	Control_SMOG1	RA_E	H9	Hypothalamic Progenitors	Inf	1	2589	SMOG1_RA_E_H9	1	0
SMOG1	Control_SMOG1	RA_E	H9	Hindbrain Progenitors	252.64	4.06663e-173	2589	SMOG1_RA_E_H9	2.20411e-170	5
SMOG1	Control_SMOG1	RA_E	H9	Spinal Cord Progenitors	Inf	0.557384	2589	SMOG1_RA_E_H9	0.708087	0
SMOG1	Control_SMOG1	RA_E	H9	FOXA2+ Cells	Inf	2.30812e-70	2589	SMOG1_RA_E_H9	5.56e-69	5
SMOG1	Control_SMOG1	RA_E	H9	Neural Crest	0.0585876	4.57116e-13	2589	SMOG1_RA_E_H9	2.5217e-12	-4.09326
SMOG1	Control_SMOG1	RA_E	H9	PNS Progenitors	Inf	0.0172204	2589	SMOG1_RA_E_H9	0.038608	0
SMOG1	Control_SMOG1	RA_E	H9	PNS Neurons	0.0557272	0.000263057	2589	SMOG1_RA_E_H9	0.000783391	-4.16547
SMOG1	Control_SMOG1	RA_E	H9	CNS Neurons	3.65212	7.09391e-05	2589	SMOG1_RA_E_H9	0.000226838	1.86873
SMOG1	Control_SMOG1	RA_E	H9	Non-Neural Ectoderm	Inf	0.539031	2589	SMOG1_RA_E_H9	0.688232	0
SMOG1	Control_SMOG1	CHIR_A	WTC	Pluripotent Stem Cells	Inf	0.0663542	840	SMOG1_CHIR_A_WTC	0.131255	0
SMOG1	Control_SMOG1	CHIR_A	WTC	Neuroectoderm	15.8483	6.51525e-08	840	SMOG1_CHIR_A_WTC	2.74273e-07	3.98626
SMOG1	Control_SMOG1	CHIR_A	WTC	Neuroepithelium	2.6424	0.00483292	840	SMOG1_CHIR_A_WTC	0.011849	0
SMOG1	Control_SMOG1	CHIR_A	WTC	Telencephalic Progenitors	0.0525427	7.05061e-49	840	SMOG1_CHIR_A_WTC	1.09184e-47	-4.25037
SMOG1	Control_SMOG1	CHIR_A	WTC	Diencephalic Progenitors	Inf	3.62386e-06	840	SMOG1_CHIR_A_WTC	1.30942e-05	5
SMOG1	Control_SMOG1	CHIR_A	WTC	Retinal Progenitors	Inf	1.89217e-34	840	SMOG1_CHIR_A_WTC	1.92593e-33	5
SMOG1	Control_SMOG1	CHIR_A	WTC	CNS Neurons	0.841236	1	840	SMOG1_CHIR_A_WTC	1	0
SMOG1	Control_SMOG1	CHIR_A	WTC	Non-Neural Ectoderm	1.68621	1	840	SMOG1_CHIR_A_WTC	1	0
SMOG1	Control_SMOG1	CHIR_A	H9	Pluripotent Stem Cells	1.76041	0.0445116	1454	SMOG1_CHIR_A_H9	0.0921691	0
SMOG1	Control_SMOG1	CHIR_A	H9	Neuroectoderm	0.234714	1.71489e-05	1454	SMOG1_CHIR_A_H9	5.7821e-05	-2.09102
SMOG1	Control_SMOG1	CHIR_A	H9	Neuroepithelium	0.262516	2.04559e-08	1454	SMOG1_CHIR_A_H9	8.83433e-08	-1.92952
SMOG1	Control_SMOG1	CHIR_A	H9	Telencephalic Progenitors	0.502337	8.2896e-09	1454	SMOG1_CHIR_A_H9	3.72088e-08	-0.993271
SMOG1	Control_SMOG1	CHIR_A	H9	Diencephalic Progenitors	8.23477	7.39574e-46	1454	SMOG1_CHIR_A_H9	1.05487e-44	3.04173
SMOG1	Control_SMOG1	CHIR_A	H9	Retinal Progenitors	0.392489	1.22693e-10	1454	SMOG1_CHIR_A_H9	6.01807e-10	-1.34927
SMOG1	Control_SMOG1	CHIR_A	H9	Hypothalamic Progenitors	Inf	0.35901	1454	SMOG1_CHIR_A_H9	0.531285	0
SMOG1	Control_SMOG1	CHIR_A	H9	Hindbrain Progenitors	1.78913	0.672988	1454	SMOG1_CHIR_A_H9	0.814196	0
SMOG1	Control_SMOG1	CHIR_A	H9	Spinal Cord Progenitors	Inf	0.35901	1454	SMOG1_CHIR_A_H9	0.531285	0
SMOG1	Control_SMOG1	CHIR_A	H9	Neural Crest	3.37724	9.34474e-09	1454	SMOG1_CHIR_A_H9	4.1686e-08	1.75584
SMOG1	Control_SMOG1	CHIR_A	H9	PNS Progenitors	Inf	0.12873	1454	SMOG1_CHIR_A_H9	0.231031	0
SMOG1	Control_SMOG1	CHIR_A	H9	PNS Neurons	0.533155	0.398813	1454	SMOG1_CHIR_A_H9	0.575592	0
SMOG1	Control_SMOG1	CHIR_A	H9	CNS Neurons	2.00207	0.149622	1454	SMOG1_CHIR_A_H9	0.262232	0
SMOG1	Control_SMOG1	CHIR_A	H9	Non-Neural Ectoderm	Inf	0.35901	1454	SMOG1_CHIR_A_H9	0.531285	0
SMOG1	Control_SMOG1	CHIR_E	H9	Pluripotent Stem Cells	0	6.41956e-09	1841	SMOG1_CHIR_E_H9	2.8995e-08	-5
SMOG1	Control_SMOG1	CHIR_E	H9	Neuroectoderm	0.0499412	1.79195e-14	1841	SMOG1_CHIR_E_H9	1.05283e-13	-4.32363
SMOG1	Control_SMOG1	CHIR_E	H9	Neuroepithelium	0.00859356	1.2086e-31	1841	SMOG1_CHIR_E_H9	1.14923e-30	-5
SMOG1	Control_SMOG1	CHIR_E	H9	Telencephalic Progenitors	0.0049741	8.39821e-125	1841	SMOG1_CHIR_E_H9	8.27606e-123	-5
SMOG1	Control_SMOG1	CHIR_E	H9	Diencephalic Progenitors	0.0804823	2.65116e-13	1841	SMOG1_CHIR_E_H9	1.4852e-12	-3.63518
SMOG1	Control_SMOG1	CHIR_E	H9	Retinal Progenitors	0.0276176	5.00518e-68	1841	SMOG1_CHIR_E_H9	1.13034e-66	-5
SMOG1	Control_SMOG1	CHIR_E	H9	Hypothalamic Progenitors	Inf	0.493753	1841	SMOG1_CHIR_E_H9	0.656722	0
SMOG1	Control_SMOG1	CHIR_E	H9	Hindbrain Progenitors	14.245	7.62556e-10	1841	SMOG1_CHIR_E_H9	3.62549e-09	3.83238
SMOG1	Control_SMOG1	CHIR_E	H9	Spinal Cord Progenitors	Inf	1.37371e-156	1841	SMOG1_CHIR_E_H9	4.14755e-154	5
SMOG1	Control_SMOG1	CHIR_E	H9	FOXA2+ Cells	Inf	0.120172	1841	SMOG1_CHIR_E_H9	0.218568	0
SMOG1	Control_SMOG1	CHIR_E	H9	Neural Crest	0.600125	0.0643314	1841	SMOG1_CHIR_E_H9	0.12772	0
SMOG1	Control_SMOG1	CHIR_E	H9	PNS Neurons	0.305444	0.091474	1841	SMOG1_CHIR_E_H9	0.172	0
SMOG1	Control_SMOG1	CHIR_E	H9	CNS Neurons	76.2379	8.87257e-127	1841	SMOG1_CHIR_E_H9	9.15987e-125	5
SMOG1	Control_SMOG1	CHIR_E	H9	Mesenchymal Cells	Inf	9.92282e-05	1841	SMOG1_CHIR_E_H9	0.000312684	5
SMOG1	Control_SMOG1	CycA_E_FGF8_A	WTC	Pluripotent Stem Cells	Inf	0.499408	776	SMOG1_CycA_E_FGF8_A_WTC	0.657535	0
SMOG1	Control_SMOG1	CycA_E_FGF8_A	WTC	Neuroectoderm	3.97271	0.107294	776	SMOG1_CycA_E_FGF8_A_WTC	0.197465	0
SMOG1	Control_SMOG1	CycA_E_FGF8_A	WTC	Neuroepithelium	1.16288	0.836484	776	SMOG1_CycA_E_FGF8_A_WTC	0.976049	0
SMOG1	Control_SMOG1	CycA_E_FGF8_A	WTC	Telencephalic Progenitors	0.539845	0.0523397	776	SMOG1_CycA_E_FGF8_A_WTC	0.106848	0
SMOG1	Control_SMOG1	CycA_E_FGF8_A	WTC	Retinal Progenitors	Inf	0.124113	776	SMOG1_CycA_E_FGF8_A_WTC	0.22434	0
SMOG1	Control_SMOG1	CycA_E_FGF8_A	WTC	CNS Neurons	0.979457	1	776	SMOG1_CycA_E_FGF8_A_WTC	1	0
SMOG1	Control_SMOG1	CycA_E_FGF8_A	WTC	Non-Neural Ectoderm	0.979562	1	776	SMOG1_CycA_E_FGF8_A_WTC	1	0
SMOG1	Control_SMOG1	CycA_E_FGF8_A	HES3	Pluripotent Stem Cells	1.2917	0.0410871	1439	SMOG1_CycA_E_FGF8_A_HES3	0.0861477	0
SMOG1	Control_SMOG1	CycA_E_FGF8_A	HES3	Neuroectoderm	1.28517	0.175873	1439	SMOG1_CycA_E_FGF8_A_HES3	0.301894	0
SMOG1	Control_SMOG1	CycA_E_FGF8_A	HES3	Neuroepithelium	0.701936	0.021255	1439	SMOG1_CycA_E_FGF8_A_HES3	0.0469733	0
SMOG1	Control_SMOG1	CycA_E_FGF8_A	HES3	Telencephalic Progenitors	0.568604	3.69884e-07	1439	SMOG1_CycA_E_FGF8_A_HES3	1.4741e-06	-0.814503
SMOG1	Control_SMOG1	CycA_E_FGF8_A	HES3	Diencephalic Progenitors	13.9657	7.98922e-09	1439	SMOG1_CycA_E_FGF8_A_HES3	3.59349e-08	3.80381
SMOG1	Control_SMOG1	CycA_E_FGF8_A	HES3	Retinal Progenitors	8.03346	1.35488e-11	1439	SMOG1_CycA_E_FGF8_A_HES3	7.02722e-11	3.00602
SMOG1	Control_SMOG1	CycA_E_FGF8_A	HES3	Hypothalamic Progenitors	Inf	0.436414	1439	SMOG1_CycA_E_FGF8_A_HES3	0.61438	0
SMOG1	Control_SMOG1	CycA_E_FGF8_A	HES3	Hindbrain Progenitors	Inf	0.436414	1439	SMOG1_CycA_E_FGF8_A_HES3	0.61438	0
SMOG1	Control_SMOG1	CycA_E_FGF8_A	HES3	Neural Crest	21.1456	1.57101e-05	1439	SMOG1_CycA_E_FGF8_A_HES3	5.33204e-05	4.40229
SMOG1	Control_SMOG1	CycA_E_FGF8_A	HES3	CNS Neurons	0.442428	0.0129008	1439	SMOG1_CycA_E_FGF8_A_HES3	0.0298177	0
SMOG1	Control_SMOG1	CycA_E_FGF8_A	HES3	Non-Neural Ectoderm	0.106281	0.00919128	1439	SMOG1_CycA_E_FGF8_A_HES3	0.0217778	0
SMOG1	Control_SMOG1	CycA_E_FGF8_A	H9	Pluripotent Stem Cells	3.36632	1.43932e-08	1747	SMOG1_CycA_E_FGF8_A_H9	6.27857e-08	1.75117
SMOG1	Control_SMOG1	CycA_E_FGF8_A	H9	Neuroectoderm	1.57181	0.0150598	1747	SMOG1_CycA_E_FGF8_A_H9	0.0342599	0
SMOG1	Control_SMOG1	CycA_E_FGF8_A	H9	Neuroepithelium	1.54662	0.00175325	1747	SMOG1_CycA_E_FGF8_A_H9	0.00463542	0.629115
SMOG1	Control_SMOG1	CycA_E_FGF8_A	H9	Telencephalic Progenitors	1.40915	0.000419697	1747	SMOG1_CycA_E_FGF8_A_H9	0.00120998	0.49482
SMOG1	Control_SMOG1	CycA_E_FGF8_A	H9	Diencephalic Progenitors	0.479112	0.00180659	1747	SMOG1_CycA_E_FGF8_A_H9	0.00475338	-1.06157
SMOG1	Control_SMOG1	CycA_E_FGF8_A	H9	Retinal Progenitors	0.251257	3.17367e-24	1747	SMOG1_CycA_E_FGF8_A_H9	2.55781e-23	-1.99276
SMOG1	Control_SMOG1	CycA_E_FGF8_A	H9	Hindbrain Progenitors	1.52695	0.711609	1747	SMOG1_CycA_E_FGF8_A_H9	0.852403	0
SMOG1	Control_SMOG1	CycA_E_FGF8_A	H9	Neural Crest	0.484581	0.0169451	1747	SMOG1_CycA_E_FGF8_A_H9	0.038109	0
SMOG1	Control_SMOG1	CycA_E_FGF8_A	H9	PNS Progenitors	Inf	0.217493	1747	SMOG1_CycA_E_FGF8_A_H9	0.357215	0
SMOG1	Control_SMOG1	CycA_E_FGF8_A	H9	PNS Neurons	0.569314	0.436806	1747	SMOG1_CycA_E_FGF8_A_H9	0.614533	0
SMOG1	Control_SMOG1	CycA_E_FGF8_A	H9	CNS Neurons	0.888546	1	1747	SMOG1_CycA_E_FGF8_A_H9	1	0
SMOG1	Control_SMOG1	CycA_E_FGF8_A	H9	Non-Neural Ectoderm	Inf	0.466514	1747	SMOG1_CycA_E_FGF8_A_H9	0.637706	0
SMOG1	Control_SMOG1	CycA_E_FGF8_A	H9	Extraembryonic Tissue	Inf	0.217493	1747	SMOG1_CycA_E_FGF8_A_H9	0.357215	0
AT1	Control_AT1	RA_tA	HES3	Pluripotent Stem Cells	2.35323	0.0530464	983	AT1_RA_tA_HES3	0.108189	0
AT1	Control_AT1	RA_tA	HES3	Neuroectoderm	2.71148	0.000655611	983	AT1_RA_tA_HES3	0.00184593	1.43908
AT1	Control_AT1	RA_tA	HES3	Neuroepithelium	0.289339	0.0157932	983	AT1_RA_tA_HES3	0.0356292	0
AT1	Control_AT1	RA_tA	HES3	Telencephalic Progenitors	0.0147466	4.88665e-52	983	AT1_RA_tA_HES3	8.08721e-51	-5
AT1	Control_AT1	RA_tA	HES3	Diencephalic Progenitors	0.0173933	4.19037e-67	983	AT1_RA_tA_HES3	9.36569e-66	-5
AT1	Control_AT1	RA_tA	HES3	Retinal Progenitors	0.668985	0.280553	983	AT1_RA_tA_HES3	0.435077	0
AT1	Control_AT1	RA_tA	HES3	FOXA2+ Cells	Inf	0.13719	983	AT1_RA_tA_HES3	0.244194	0
AT1	Control_AT1	RA_tA	HES3	Neural Crest	3.60831	7.5381e-10	983	AT1_RA_tA_HES3	3.59178e-09	1.85133
AT1	Control_AT1	RA_tA	HES3	PNS Neurons	5.14052	3.02904e-05	983	AT1_RA_tA_HES3	9.96503e-05	2.36191
AT1	Control_AT1	RA_tA	HES3	CNS Neurons	0.036749	5.54987e-07	983	AT1_RA_tA_HES3	2.17186e-06	-4.76615
AT1	Control_AT1	RA_tA	HES3	Non-Neural Ectoderm	Inf	1.71475e-97	983	AT1_RA_tA_HES3	7.28935e-96	5
AT1	Control_AT1	RA_tB	HES3	Pluripotent Stem Cells	4.58778	7.65088e-05	905	AT1_RA_tB_HES3	0.000243928	2.1978
AT1	Control_AT1	RA_tB	HES3	Neuroectoderm	3.27667	3.09826e-05	905	AT1_RA_tB_HES3	0.000101619	1.71223
AT1	Control_AT1	RA_tB	HES3	Neuroepithelium	0.611458	0.285391	905	AT1_RA_tB_HES3	0.441318	0
AT1	Control_AT1	RA_tB	HES3	Telencephalic Progenitors	0.0128268	5.24732e-48	905	AT1_RA_tB_HES3	8.0114e-47	-5
AT1	Control_AT1	RA_tB	HES3	Diencephalic Progenitors	0.00574066	4.37206e-67	905	AT1_RA_tB_HES3	9.67207e-66	-5
AT1	Control_AT1	RA_tB	HES3	Retinal Progenitors	1.90414	0.0324247	905	AT1_RA_tB_HES3	0.0694631	0
AT1	Control_AT1	RA_tB	HES3	FOXA2+ Cells	Inf	0.0637934	905	AT1_RA_tB_HES3	0.126877	0
AT1	Control_AT1	RA_tB	HES3	Neural Crest	0.887037	0.676099	905	AT1_RA_tB_HES3	0.817048	0
AT1	Control_AT1	RA_tB	HES3	PNS Neurons	1.04278	1	905	AT1_RA_tB_HES3	1	0
AT1	Control_AT1	RA_tB	HES3	CNS Neurons	0	2.35055e-07	905	AT1_RA_tB_HES3	9.50744e-07	-5
AT1	Control_AT1	RA_tB	HES3	Non-Neural Ectoderm	Inf	9.6713e-115	905	AT1_RA_tB_HES3	6.98913e-113	5
AT1	Control_AT1	RA_tB	HES3	Mesenchymal Cells	Inf	0.501037	905	AT1_RA_tB_HES3	0.657535	0
AT1	Control_AT1	RA_tC	HES3	Pluripotent Stem Cells	0.38374	0.131035	1057	AT1_RA_tC_HES3	0.234586	0
AT1	Control_AT1	RA_tC	HES3	Neuroectoderm	3.59593	1.29768e-06	1057	AT1_RA_tC_HES3	4.84229e-06	1.84637
AT1	Control_AT1	RA_tC	HES3	Neuroepithelium	1.15214	0.729713	1057	AT1_RA_tC_HES3	0.871155	0
AT1	Control_AT1	RA_tC	HES3	Telencephalic Progenitors	0.262083	1.7328e-17	1057	AT1_RA_tC_HES3	1.1384e-16	-1.9319
AT1	Control_AT1	RA_tC	HES3	Diencephalic Progenitors	0.54396	4.83303e-06	1057	AT1_RA_tC_HES3	1.73765e-05	-0.878427
AT1	Control_AT1	RA_tC	HES3	Retinal Progenitors	4.7625	5.26297e-11	1057	AT1_RA_tC_HES3	2.63513e-10	2.25172
AT1	Control_AT1	RA_tC	HES3	Hypothalamic Progenitors	Inf	1	1057	AT1_RA_tC_HES3	1	0
AT1	Control_AT1	RA_tC	HES3	Hindbrain Progenitors	Inf	1.01924e-05	1057	AT1_RA_tC_HES3	3.54119e-05	5
AT1	Control_AT1	RA_tC	HES3	Spinal Cord Progenitors	Inf	1	1057	AT1_RA_tC_HES3	1	0
AT1	Control_AT1	RA_tC	HES3	FOXA2+ Cells	Inf	2.65364e-07	1057	AT1_RA_tC_HES3	1.06935e-06	5
AT1	Control_AT1	RA_tC	HES3	Neural Crest	1.08518	0.801721	1057	AT1_RA_tC_HES3	0.942587	0
AT1	Control_AT1	RA_tC	HES3	PNS Neurons	0.448694	0.215134	1057	AT1_RA_tC_HES3	0.354415	0
AT1	Control_AT1	RA_tC	HES3	CNS Neurons	0.361987	0.00828529	1057	AT1_RA_tC_HES3	0.0198262	0
AT1	Control_AT1	RA_tC	HES3	Non-Neural Ectoderm	Inf	2.06102e-15	1057	AT1_RA_tC_HES3	1.26223e-14	5
AT1	Control_AT1	RA_tD	HES3	Pluripotent Stem Cells	0.0810115	0.00457284	1170	AT1_RA_tD_HES3	0.0112915	0
AT1	Control_AT1	RA_tD	HES3	Neuroectoderm	1.60357	0.154308	1170	AT1_RA_tD_HES3	0.269139	0
AT1	Control_AT1	RA_tD	HES3	Neuroepithelium	0.881045	0.71734	1170	AT1_RA_tD_HES3	0.857802	0
AT1	Control_AT1	RA_tD	HES3	Telencephalic Progenitors	1.02238	0.897548	1170	AT1_RA_tD_HES3	1	0
AT1	Control_AT1	RA_tD	HES3	Diencephalic Progenitors	0.190003	6.58623e-31	1170	AT1_RA_tD_HES3	6.12831e-30	-2.3959
AT1	Control_AT1	RA_tD	HES3	Retinal Progenitors	9.17648	2.69278e-27	1170	AT1_RA_tD_HES3	2.37315e-26	3.19794
AT1	Control_AT1	RA_tD	HES3	Hypothalamic Progenitors	Inf	1	1170	AT1_RA_tD_HES3	1	0
AT1	Control_AT1	RA_tD	HES3	Hindbrain Progenitors	Inf	5.79455e-08	1170	AT1_RA_tD_HES3	2.44408e-07	5
AT1	Control_AT1	RA_tD	HES3	Neural Crest	1.37219	0.21023	1170	AT1_RA_tD_HES3	0.347657	0
AT1	Control_AT1	RA_tD	HES3	PNS Neurons	0.667615	0.564413	1170	AT1_RA_tD_HES3	0.714086	0
AT1	Control_AT1	RA_tD	HES3	CNS Neurons	0.738156	0.349315	1170	AT1_RA_tD_HES3	0.519776	0
AT1	Control_AT1	RA_tD	HES3	Non-Neural Ectoderm	Inf	1	1170	AT1_RA_tD_HES3	1	0
AT1	Control_AT1	RA_tD	HES3	Extraembryonic Tissue	Inf	1	1170	AT1_RA_tD_HES3	1	0
AT1	Control_AT1	RA_tE	HES3	Pluripotent Stem Cells	0.107346	0.0242732	988	AT1_RA_tE_HES3	0.0531022	0
AT1	Control_AT1	RA_tE	HES3	Neuroectoderm	3.04252	9.09443e-05	988	AT1_RA_tE_HES3	0.000287416	1.60527
AT1	Control_AT1	RA_tE	HES3	Neuroepithelium	3.24983	7.78772e-05	988	AT1_RA_tE_HES3	0.000247926	1.70036
AT1	Control_AT1	RA_tE	HES3	Telencephalic Progenitors	0.998003	1	988	AT1_RA_tE_HES3	1	0
AT1	Control_AT1	RA_tE	HES3	Diencephalic Progenitors	0.328145	5.20936e-15	988	AT1_RA_tE_HES3	3.1285e-14	-1.60759
AT1	Control_AT1	RA_tE	HES3	Retinal Progenitors	4.42059	1.1034e-09	988	AT1_RA_tE_HES3	5.20035e-09	2.14424
AT1	Control_AT1	RA_tE	HES3	Hindbrain Progenitors	Inf	0.000907019	988	AT1_RA_tE_HES3	0.00251139	5
AT1	Control_AT1	RA_tE	HES3	FOXA2+ Cells	Inf	1	988	AT1_RA_tE_HES3	1	0
AT1	Control_AT1	RA_tE	HES3	Neural Crest	0.379544	0.00345724	988	AT1_RA_tE_HES3	0.00866508	-1.39766
AT1	Control_AT1	RA_tE	HES3	PNS Neurons	2.59168	0.0437742	988	AT1_RA_tE_HES3	0.0908158	0
AT1	Control_AT1	RA_tE	HES3	CNS Neurons	0.870107	0.753313	988	AT1_RA_tE_HES3	0.896368	0
AT1	Control_AT1	XAV939_tA	HES3	Pluripotent Stem Cells	0.397708	0.216171	1035	AT1_XAV939_tA_HES3	0.355787	0
AT1	Control_AT1	XAV939_tA	HES3	Neuroectoderm	1.42513	0.283665	1035	AT1_XAV939_tA_HES3	0.439276	0
AT1	Control_AT1	XAV939_tA	HES3	Neuroepithelium	1.88527	0.067821	1035	AT1_XAV939_tA_HES3	0.133669	0
AT1	Control_AT1	XAV939_tA	HES3	Telencephalic Progenitors	6.82969	2.20122e-46	1035	AT1_XAV939_tA_HES3	3.20285e-45	2.77182
AT1	Control_AT1	XAV939_tA	HES3	Diencephalic Progenitors	0.0757222	2.55451e-49	1035	AT1_XAV939_tA_HES3	4.10235e-48	-3.72314
AT1	Control_AT1	XAV939_tA	HES3	Retinal Progenitors	0.119823	8.62636e-05	1035	AT1_XAV939_tA_HES3	0.000273475	-3.06102
AT1	Control_AT1	XAV939_tA	HES3	Spinal Cord Progenitors	Inf	1	1035	AT1_XAV939_tA_HES3	1	0
AT1	Control_AT1	XAV939_tA	HES3	Neural Crest	0	2.52406e-11	1035	AT1_XAV939_tA_HES3	1.28154e-10	-5
AT1	Control_AT1	XAV939_tA	HES3	PNS Neurons	0	0.00482957	1035	AT1_XAV939_tA_HES3	0.011849	0
AT1	Control_AT1	XAV939_tA	HES3	CNS Neurons	1.24276	0.484283	1035	AT1_XAV939_tA_HES3	0.651254	0
AT1	Control_AT1	XAV939_tB	HES3	Pluripotent Stem Cells	0.693896	0.593473	1127	AT1_XAV939_tB_HES3	0.736913	0
AT1	Control_AT1	XAV939_tB	HES3	Neuroectoderm	1.70809	0.0900854	1127	AT1_XAV939_tB_HES3	0.169536	0
AT1	Control_AT1	XAV939_tB	HES3	Neuroepithelium	1.3266	0.512259	1127	AT1_XAV939_tB_HES3	0.665813	0
AT1	Control_AT1	XAV939_tB	HES3	Telencephalic Progenitors	1.31215	0.0359005	1127	AT1_XAV939_tB_HES3	0.0763062	0
AT1	Control_AT1	XAV939_tB	HES3	Diencephalic Progenitors	0.328083	2.17711e-16	1127	AT1_XAV939_tB_HES3	1.38416e-15	-1.60787
AT1	Control_AT1	XAV939_tB	HES3	Retinal Progenitors	1.57787	0.133002	1127	AT1_XAV939_tB_HES3	0.237911	0
AT1	Control_AT1	XAV939_tB	HES3	Hypothalamic Progenitors	Inf	1	1127	AT1_XAV939_tB_HES3	1	0
AT1	Control_AT1	XAV939_tB	HES3	Hindbrain Progenitors	Inf	0.00268331	1127	AT1_XAV939_tB_HES3	0.00686827	5
AT1	Control_AT1	XAV939_tB	HES3	FOXA2+ Cells	Inf	0.293382	1127	AT1_XAV939_tB_HES3	0.4511	0
AT1	Control_AT1	XAV939_tB	HES3	Neural Crest	0.324751	0.000520864	1127	AT1_XAV939_tB_HES3	0.00147805	-1.62259
AT1	Control_AT1	XAV939_tB	HES3	PNS Neurons	4.47417	0.000106372	1127	AT1_XAV939_tB_HES3	0.000333739	2.16162
AT1	Control_AT1	XAV939_tB	HES3	CNS Neurons	1.29864	0.419349	1127	AT1_XAV939_tB_HES3	0.597338	0
AT1	Control_AT1	XAV939_tB	HES3	Non-Neural Ectoderm	Inf	1.00043e-11	1127	AT1_XAV939_tB_HES3	5.20126e-11	5
AT1	Control_AT1	XAV939_tB	HES3	Endoderm-derived Tissue	Inf	1	1127	AT1_XAV939_tB_HES3	1	0
AT1	Control_AT1	XAV939_tC	HES3	Pluripotent Stem Cells	1.02562	1	1260	AT1_XAV939_tC_HES3	1	0
AT1	Control_AT1	XAV939_tC	HES3	Neuroectoderm	1.75323	0.0605024	1260	AT1_XAV939_tC_HES3	0.121116	0
AT1	Control_AT1	XAV939_tC	HES3	Neuroepithelium	1.43808	0.286151	1260	AT1_XAV939_tC_HES3	0.442178	0
AT1	Control_AT1	XAV939_tC	HES3	Telencephalic Progenitors	5.85756	1.24994e-45	1260	AT1_XAV939_tC_HES3	1.7483e-44	2.5503
AT1	Control_AT1	XAV939_tC	HES3	Diencephalic Progenitors	0.0759775	2.29153e-57	1260	AT1_XAV939_tC_HES3	4.32003e-56	-3.71828
AT1	Control_AT1	XAV939_tC	HES3	Retinal Progenitors	0.175237	0.000155656	1260	AT1_XAV939_tC_HES3	0.000475968	-2.51262
AT1	Control_AT1	XAV939_tC	HES3	Hypothalamic Progenitors	Inf	0.551558	1260	AT1_XAV939_tC_HES3	0.702572	0
AT1	Control_AT1	XAV939_tC	HES3	Neural Crest	0.180278	1.12515e-06	1260	AT1_XAV939_tC_HES3	4.2423e-06	-2.4717
AT1	Control_AT1	XAV939_tC	HES3	PNS Neurons	0	0.00147979	1260	AT1_XAV939_tC_HES3	0.00398037	-5
AT1	Control_AT1	XAV939_tC	HES3	CNS Neurons	1.35462	0.305378	1260	AT1_XAV939_tC_HES3	0.464929	0
AT1	Control_AT1	XAV939_tD	HES3	Pluripotent Stem Cells	0.0748575	0.00327475	1231	AT1_XAV939_tD_HES3	0.00825542	-3.73971
AT1	Control_AT1	XAV939_tD	HES3	Neuroectoderm	1.3999	0.308501	1231	AT1_XAV939_tD_HES3	0.468697	0
AT1	Control_AT1	XAV939_tD	HES3	Neuroepithelium	1.23419	0.625806	1231	AT1_XAV939_tD_HES3	0.767826	0
AT1	Control_AT1	XAV939_tD	HES3	Telencephalic Progenitors	2.02722	9.57766e-09	1231	AT1_XAV939_tD_HES3	4.25499e-08	1.0195
AT1	Control_AT1	XAV939_tD	HES3	Diencephalic Progenitors	0.558217	3.59714e-06	1231	AT1_XAV939_tD_HES3	1.30194e-05	-0.841103
AT1	Control_AT1	XAV939_tD	HES3	Retinal Progenitors	0.0602637	9.78183e-07	1231	AT1_XAV939_tD_HES3	3.74021e-06	-4.05257
AT1	Control_AT1	XAV939_tD	HES3	Hypothalamic Progenitors	Inf	0.546528	1231	AT1_XAV939_tD_HES3	0.697394	0
AT1	Control_AT1	XAV939_tD	HES3	Hindbrain Progenitors	Inf	1	1231	AT1_XAV939_tD_HES3	1	0
AT1	Control_AT1	XAV939_tD	HES3	Spinal Cord Progenitors	Inf	1	1231	AT1_XAV939_tD_HES3	1	0
AT1	Control_AT1	XAV939_tD	HES3	Neural Crest	0.714838	0.2246	1231	AT1_XAV939_tD_HES3	0.365292	0
AT1	Control_AT1	XAV939_tD	HES3	PNS Neurons	1.6063	0.389849	1231	AT1_XAV939_tD_HES3	0.566104	0
AT1	Control_AT1	XAV939_tD	HES3	CNS Neurons	0.981687	1	1231	AT1_XAV939_tD_HES3	1	0
AT1	Control_AT1	XAV939_tE	HES3	Pluripotent Stem Cells	0	0.00104062	1134	AT1_XAV939_tE_HES3	0.00285579	-5
AT1	Control_AT1	XAV939_tE	HES3	Neuroectoderm	1.2593	0.536164	1134	AT1_XAV939_tE_HES3	0.685641	0
AT1	Control_AT1	XAV939_tE	HES3	Neuroepithelium	0.643643	0.314801	1134	AT1_XAV939_tE_HES3	0.475934	0
AT1	Control_AT1	XAV939_tE	HES3	Telencephalic Progenitors	1.28325	0.0563488	1134	AT1_XAV939_tE_HES3	0.113959	0
AT1	Control_AT1	XAV939_tE	HES3	Diencephalic Progenitors	1.00761	1	1134	AT1_XAV939_tE_HES3	1	0
AT1	Control_AT1	XAV939_tE	HES3	Retinal Progenitors	0.452099	0.0354589	1134	AT1_XAV939_tE_HES3	0.0755157	0
AT1	Control_AT1	XAV939_tE	HES3	Hypothalamic Progenitors	Inf	0.530069	1134	AT1_XAV939_tE_HES3	0.678903	0
AT1	Control_AT1	XAV939_tE	HES3	Neural Crest	0.56594	0.0432094	1134	AT1_XAV939_tE_HES3	0.0899885	0
AT1	Control_AT1	XAV939_tE	HES3	PNS Neurons	1.31406	0.641691	1134	AT1_XAV939_tE_HES3	0.783767	0
AT1	Control_AT1	XAV939_tE	HES3	CNS Neurons	0.964744	0.884724	1134	AT1_XAV939_tE_HES3	1	0
AT1	Control_AT1	XAV939_tE	HES3	Non-Neural Ectoderm	Inf	1	1134	AT1_XAV939_tE_HES3	1	0
AT2	Control_AT2	FGF8_tA	HES3	Pluripotent Stem Cells	Inf	0.571784	322	AT2_FGF8_tA_HES3	0.720294	0
AT2	Control_AT2	FGF8_tA	HES3	Neuroectoderm	0.628783	0.325317	322	AT2_FGF8_tA_HES3	0.490465	0
AT2	Control_AT2	FGF8_tA	HES3	Neuroepithelium	2.46852	0.685092	322	AT2_FGF8_tA_HES3	0.826073	0
AT2	Control_AT2	FGF8_tA	HES3	Telencephalic Progenitors	4.41997	1.85205e-08	322	AT2_FGF8_tA_HES3	8.01444e-08	2.14404
AT2	Control_AT2	FGF8_tA	HES3	Diencephalic Progenitors	0.248364	2.25158e-05	322	AT2_FGF8_tA_HES3	7.49836e-05	-2.00947
AT2	Control_AT2	FGF8_tA	HES3	Retinal Progenitors	0.509778	0.288218	322	AT2_FGF8_tA_HES3	0.444421	0
AT2	Control_AT2	FGF8_tA	HES3	Spinal Cord Progenitors	0	0.257764	322	AT2_FGF8_tA_HES3	0.405833	0
AT2	Control_AT2	FGF8_tA	HES3	Neural Crest	0.199568	0.0293251	322	AT2_FGF8_tA_HES3	0.0633234	0
AT2	Control_AT2	FGF8_tA	HES3	CNS Neurons	0.453585	0.10699	322	AT2_FGF8_tA_HES3	0.19724	0
AT2	Control_AT2	FGF8_tA	HES3	Non-Neural Ectoderm	0	0.257764	322	AT2_FGF8_tA_HES3	0.405833	0
AT2	Control_AT2	FGF8_tB	HES3	Pluripotent Stem Cells	Inf	1	208	AT2_FGF8_tB_HES3	1	0
AT2	Control_AT2	FGF8_tB	HES3	Neuroectoderm	1.18149	0.820091	208	AT2_FGF8_tB_HES3	0.961058	0
AT2	Control_AT2	FGF8_tB	HES3	Neuroepithelium	0	0.399038	208	AT2_FGF8_tB_HES3	0.575592	0
AT2	Control_AT2	FGF8_tB	HES3	Telencephalic Progenitors	3.46879	2.00231e-05	208	AT2_FGF8_tB_HES3	6.70945e-05	1.79443
AT2	Control_AT2	FGF8_tB	HES3	Diencephalic Progenitors	0.367066	0.00470236	208	AT2_FGF8_tB_HES3	0.0115849	0
AT2	Control_AT2	FGF8_tB	HES3	Retinal Progenitors	0.487395	0.44048	208	AT2_FGF8_tB_HES3	0.6169	0
AT2	Control_AT2	FGF8_tB	HES3	Spinal Cord Progenitors	0	0.399038	208	AT2_FGF8_tB_HES3	0.575592	0
AT2	Control_AT2	FGF8_tB	HES3	Neural Crest	0.126936	0.0383128	208	AT2_FGF8_tB_HES3	0.0809572	0
AT2	Control_AT2	FGF8_tB	HES3	PNS Neurons	Inf	1	208	AT2_FGF8_tB_HES3	1	0
AT2	Control_AT2	FGF8_tB	HES3	CNS Neurons	0.392458	0.142394	208	AT2_FGF8_tB_HES3	0.251393	0
AT2	Control_AT2	FGF8_tB	HES3	Non-Neural Ectoderm	0	0.399038	208	AT2_FGF8_tB_HES3	0.575592	0
AT2	Control_AT2	FGF8_tC	HES3	Pluripotent Stem Cells	Inf	0.610586	864	AT2_FGF8_tC_HES3	0.753416	0
AT2	Control_AT2	FGF8_tC	HES3	Neuroectoderm	0.440405	0.0570772	864	AT2_FGF8_tC_HES3	0.115325	0
AT2	Control_AT2	FGF8_tC	HES3	Neuroepithelium	2.3751	0.716634	864	AT2_FGF8_tC_HES3	0.85743	0
AT2	Control_AT2	FGF8_tC	HES3	Telencephalic Progenitors	3.47413	1.34033e-07	864	AT2_FGF8_tC_HES3	5.53494e-07	1.79665
AT2	Control_AT2	FGF8_tC	HES3	Diencephalic Progenitors	0.257986	1.93104e-06	864	AT2_FGF8_tC_HES3	7.11989e-06	-1.95463
AT2	Control_AT2	FGF8_tC	HES3	Retinal Progenitors	0.12786	0.00686897	864	AT2_FGF8_tC_HES3	0.0165834	0
AT2	Control_AT2	FGF8_tC	HES3	Hypothalamic Progenitors	Inf	1	864	AT2_FGF8_tC_HES3	1	0
AT2	Control_AT2	FGF8_tC	HES3	Hindbrain Progenitors	Inf	1	864	AT2_FGF8_tC_HES3	1	0
AT2	Control_AT2	FGF8_tC	HES3	Spinal Cord Progenitors	0	0.0960648	864	AT2_FGF8_tC_HES3	0.179697	0
AT2	Control_AT2	FGF8_tC	HES3	Neural Crest	0.953847	0.807766	864	AT2_FGF8_tC_HES3	0.948665	0
AT2	Control_AT2	FGF8_tC	HES3	PNS Neurons	Inf	1	864	AT2_FGF8_tC_HES3	1	0
AT2	Control_AT2	FGF8_tC	HES3	CNS Neurons	0.696687	0.36861	864	AT2_FGF8_tC_HES3	0.543637	0
AT2	Control_AT2	FGF8_tC	HES3	Non-Neural Ectoderm	0.105699	0.183002	864	AT2_FGF8_tC_HES3	0.312154	0
AT2	Control_AT2	FGF8_tD	HES3	Pluripotent Stem Cells	Inf	1	447	AT2_FGF8_tD_HES3	1	0
AT2	Control_AT2	FGF8_tD	HES3	Neuroectoderm	0.662446	0.345791	447	AT2_FGF8_tD_HES3	0.514887	0
AT2	Control_AT2	FGF8_tD	HES3	Neuroepithelium	2.07614	0.696447	447	AT2_FGF8_tD_HES3	0.837435	0
AT2	Control_AT2	FGF8_tD	HES3	Telencephalic Progenitors	8.38543	2.45194e-16	447	AT2_FGF8_tD_HES3	1.5498e-15	3.06788
AT2	Control_AT2	FGF8_tD	HES3	Diencephalic Progenitors	0.0261309	2.47076e-16	447	AT2_FGF8_tD_HES3	1.55716e-15	-5
AT2	Control_AT2	FGF8_tD	HES3	Retinal Progenitors	0.0549305	0.00479958	447	AT2_FGF8_tD_HES3	0.0117976	0
AT2	Control_AT2	FGF8_tD	HES3	Hypothalamic Progenitors	Inf	1	447	AT2_FGF8_tD_HES3	1	0
AT2	Control_AT2	FGF8_tD	HES3	Spinal Cord Progenitors	0	0.185682	447	AT2_FGF8_tD_HES3	0.315485	0
AT2	Control_AT2	FGF8_tD	HES3	Neural Crest	0.0434115	0.00102182	447	AT2_FGF8_tD_HES3	0.00280774	-4.52578
AT2	Control_AT2	FGF8_tD	HES3	CNS Neurons	0.603849	0.230211	447	AT2_FGF8_tD_HES3	0.372739	0
AT2	Control_AT2	FGF8_tD	HES3	Non-Neural Ectoderm	0	0.185682	447	AT2_FGF8_tD_HES3	0.315485	0
AT2	Control_AT2	FGF8_tE	HES3	Neuroectoderm	1.69532	0.475012	109	AT2_FGF8_tE_HES3	0.643909	0
AT2	Control_AT2	FGF8_tE	HES3	Neuroepithelium	0	1	109	AT2_FGF8_tE_HES3	1	0
AT2	Control_AT2	FGF8_tE	HES3	Telencephalic Progenitors	1.50832	0.36717	109	AT2_FGF8_tE_HES3	0.541882	0
AT2	Control_AT2	FGF8_tE	HES3	Diencephalic Progenitors	0.195585	0.0204527	109	AT2_FGF8_tE_HES3	0.0452925	0
AT2	Control_AT2	FGF8_tE	HES3	Retinal Progenitors	0	0.570592	109	AT2_FGF8_tE_HES3	0.719211	0
AT2	Control_AT2	FGF8_tE	HES3	Spinal Cord Progenitors	0	1	109	AT2_FGF8_tE_HES3	1	0
AT2	Control_AT2	FGF8_tE	HES3	Neural Crest	5.62634	0.00710857	109	AT2_FGF8_tE_HES3	0.0171428	0
AT2	Control_AT2	FGF8_tE	HES3	CNS Neurons	0.377665	0.6835	109	AT2_FGF8_tE_HES3	0.824724	0
AT2	Control_AT2	FGF8_tE	HES3	Non-Neural Ectoderm	0	1	109	AT2_FGF8_tE_HES3	1	0
AT2	Control_AT2	SHH_tA	HES3	Pluripotent Stem Cells	Inf	1	638	AT2_SHH_tA_HES3	1	0
AT2	Control_AT2	SHH_tA	HES3	Neuroectoderm	0.424454	0.054259	638	AT2_SHH_tA_HES3	0.110558	0
AT2	Control_AT2	SHH_tA	HES3	Neuroepithelium	2.2756	0.70785	638	AT2_SHH_tA_HES3	0.849168	0
AT2	Control_AT2	SHH_tA	HES3	Telencephalic Progenitors	2.85346	1.36271e-05	638	AT2_SHH_tA_HES3	4.66986e-05	1.51271
AT2	Control_AT2	SHH_tA	HES3	Diencephalic Progenitors	0.420272	0.00167349	638	AT2_SHH_tA_HES3	0.0044517	-1.25061
AT2	Control_AT2	SHH_tA	HES3	Retinal Progenitors	0.58686	0.314627	638	AT2_SHH_tA_HES3	0.475934	0
AT2	Control_AT2	SHH_tA	HES3	Spinal Cord Progenitors	0.148759	0.243441	638	AT2_SHH_tA_HES3	0.389515	0
AT2	Control_AT2	SHH_tA	HES3	Neural Crest	0.891565	0.796	638	AT2_SHH_tA_HES3	0.936877	0
AT2	Control_AT2	SHH_tA	HES3	PNS Neurons	Inf	1	638	AT2_SHH_tA_HES3	1	0
AT2	Control_AT2	SHH_tA	HES3	CNS Neurons	0.631538	0.244736	638	AT2_SHH_tA_HES3	0.390712	0
AT2	Control_AT2	SHH_tA	HES3	Non-Neural Ectoderm	0.148759	0.243441	638	AT2_SHH_tA_HES3	0.389515	0
AT2	Control_AT2	SHH_tB	HES3	Pluripotent Stem Cells	Inf	0.60112	569	AT2_SHH_tB_HES3	0.744276	0
AT2	Control_AT2	SHH_tB	HES3	Neuroectoderm	0.48777	0.115972	569	AT2_SHH_tB_HES3	0.211817	0
AT2	Control_AT2	SHH_tB	HES3	Neuroepithelium	3.33152	0.336065	569	AT2_SHH_tB_HES3	0.503169	0
AT2	Control_AT2	SHH_tB	HES3	Telencephalic Progenitors	7.23662	2.11162e-15	569	AT2_SHH_tB_HES3	1.28958e-14	2.85532
AT2	Control_AT2	SHH_tB	HES3	Diencephalic Progenitors	0.00486098	8.86059e-22	569	AT2_SHH_tB_HES3	6.7879e-21	-5
AT2	Control_AT2	SHH_tB	HES3	Retinal Progenitors	0.0411263	0.00188825	569	AT2_SHH_tB_HES3	0.00495845	-4.6038
AT2	Control_AT2	SHH_tB	HES3	Hypothalamic Progenitors	Inf	1	569	AT2_SHH_tB_HES3	1	0
AT2	Control_AT2	SHH_tB	HES3	Spinal Cord Progenitors	0	0.14587	569	AT2_SHH_tB_HES3	0.256485	0
AT2	Control_AT2	SHH_tB	HES3	Neural Crest	0.0324972	0.000315615	569	AT2_SHH_tB_HES3	0.000925919	-4.94354
AT2	Control_AT2	SHH_tB	HES3	PNS Neurons	Inf	0.36991	569	AT2_SHH_tB_HES3	0.545183	0
AT2	Control_AT2	SHH_tB	HES3	CNS Neurons	0.639312	0.343581	569	AT2_SHH_tB_HES3	0.511948	0
AT2	Control_AT2	SHH_tB	HES3	Non-Neural Ectoderm	0	0.14587	569	AT2_SHH_tB_HES3	0.256485	0
AT2	Control_AT2	SHH_tC	HES3	Neuroectoderm	0.543976	0.280334	211	AT2_SHH_tC_HES3	0.435049	0
AT2	Control_AT2	SHH_tC	HES3	Neuroepithelium	1.96228	1	211	AT2_SHH_tC_HES3	1	0
AT2	Control_AT2	SHH_tC	HES3	Telencephalic Progenitors	1.32924	0.388881	211	AT2_SHH_tC_HES3	0.565834	0
AT2	Control_AT2	SHH_tC	HES3	Diencephalic Progenitors	0.537022	0.0668542	211	AT2_SHH_tC_HES3	0.132003	0
AT2	Control_AT2	SHH_tC	HES3	Retinal Progenitors	1.85178	0.413375	211	AT2_SHH_tC_HES3	0.591158	0
AT2	Control_AT2	SHH_tC	HES3	Spinal Cord Progenitors	0	0.393365	211	AT2_SHH_tC_HES3	0.569683	0
AT2	Control_AT2	SHH_tC	HES3	Neural Crest	3.58082	0.00811682	211	AT2_SHH_tC_HES3	0.019466	0
AT2	Control_AT2	SHH_tC	HES3	PNS Neurons	Inf	0.520469	211	AT2_SHH_tC_HES3	0.673256	0
AT2	Control_AT2	SHH_tC	HES3	CNS Neurons	0.150119	0.0152498	211	AT2_SHH_tC_HES3	0.0345833	0
AT2	Control_AT2	SHH_tC	HES3	Non-Neural Ectoderm	0	0.393365	211	AT2_SHH_tC_HES3	0.569683	0
AT2	Control_AT2	SHH_tD	HES3	Pluripotent Stem Cells	Inf	1	223	AT2_SHH_tD_HES3	1	0
AT2	Control_AT2	SHH_tD	HES3	Neuroectoderm	0.137085	0.00632908	223	AT2_SHH_tD_HES3	0.0153484	0
AT2	Control_AT2	SHH_tD	HES3	Neuroepithelium	0	0.372197	223	AT2_SHH_tD_HES3	0.546696	0
AT2	Control_AT2	SHH_tD	HES3	Telencephalic Progenitors	1.14245	0.670831	223	AT2_SHH_tD_HES3	0.812492	0
AT2	Control_AT2	SHH_tD	HES3	Diencephalic Progenitors	0.994311	1	223	AT2_SHH_tD_HES3	1	0
AT2	Control_AT2	SHH_tD	HES3	Retinal Progenitors	0.582393	0.474224	223	AT2_SHH_tD_HES3	0.643909	0
AT2	Control_AT2	SHH_tD	HES3	Spinal Cord Progenitors	0	0.372197	223	AT2_SHH_tD_HES3	0.546696	0
AT2	Control_AT2	SHH_tD	HES3	Neural Crest	3.37526	0.0141089	223	AT2_SHH_tD_HES3	0.0323342	0
AT2	Control_AT2	SHH_tD	HES3	PNS Neurons	Inf	0.0866149	223	AT2_SHH_tD_HES3	0.163858	0
AT2	Control_AT2	SHH_tD	HES3	CNS Neurons	0.348974	0.0778284	223	AT2_SHH_tD_HES3	0.150519	0
AT2	Control_AT2	SHH_tD	HES3	Non-Neural Ectoderm	0	0.372197	223	AT2_SHH_tD_HES3	0.546696	0
AT2	Control_AT2	SHH_tE	HES3	Neuroectoderm	0.198067	0.00217847	520	AT2_SHH_tE_HES3	0.00566717	-2.33594
AT2	Control_AT2	SHH_tE	HES3	Neuroepithelium	2.71024	0.484752	520	AT2_SHH_tE_HES3	0.651254	0
AT2	Control_AT2	SHH_tE	HES3	Telencephalic Progenitors	1.96046	0.0081544	520	AT2_SHH_tE_HES3	0.0195345	0
AT2	Control_AT2	SHH_tE	HES3	Diencephalic Progenitors	0.341889	0.000212183	520	AT2_SHH_tE_HES3	0.000638021	-1.5484
AT2	Control_AT2	SHH_tE	HES3	Retinal Progenitors	4.21656	0.00252484	520	AT2_SHH_tE_HES3	0.00647792	2.07607
AT2	Control_AT2	SHH_tE	HES3	Spinal Cord Progenitors	0.188996	0.294012	520	AT2_SHH_tE_HES3	0.45111	0
AT2	Control_AT2	SHH_tE	HES3	Neural Crest	1.06787	1	520	AT2_SHH_tE_HES3	1	0
AT2	Control_AT2	SHH_tE	HES3	PNS Neurons	Inf	1	520	AT2_SHH_tE_HES3	1	0
AT2	Control_AT2	SHH_tE	HES3	CNS Neurons	0.380401	0.0435569	520	AT2_SHH_tE_HES3	0.0904515	0
AT2	Control_AT2	SHH_tE	HES3	Non-Neural Ectoderm	0	0.159615	520	AT2_SHH_tE_HES3	0.277281	0
AT3	Control_AT3_1	BMP4_tA	WTC	Pluripotent Stem Cells	Inf	1	1673	AT3_BMP4_tA_WTC	1	0
AT3	Control_AT3_1	BMP4_tA	WTC	Neuroectoderm	1.50628	1	1673	AT3_BMP4_tA_WTC	1	0
AT3	Control_AT3_1	BMP4_tA	WTC	Neuroepithelium	0	0.00282921	1673	AT3_BMP4_tA_WTC	0.00719921	-5
AT3	Control_AT3_1	BMP4_tA	WTC	Telencephalic Progenitors	0	2.16599e-318	1673	AT3_BMP4_tA_WTC	4.69586357e-315	-5
AT3	Control_AT3_1	BMP4_tA	WTC	Diencephalic Progenitors	0	4.00808e-07	1673	AT3_BMP4_tA_WTC	1.59149e-06	-5
AT3	Control_AT3_1	BMP4_tA	WTC	Retinal Progenitors	0	4.64092e-09	1673	AT3_BMP4_tA_WTC	2.11376e-08	-5
AT3	Control_AT3_1	BMP4_tA	WTC	Hypothalamic Progenitors	0	0.231321	1673	AT3_BMP4_tA_WTC	0.373386	0
AT3	Control_AT3_1	BMP4_tA	WTC	FOXA2+ Cells	Inf	1	1673	AT3_BMP4_tA_WTC	1	0
AT3	Control_AT3_1	BMP4_tA	WTC	Neural Crest	0.902615	1	1673	AT3_BMP4_tA_WTC	1	0
AT3	Control_AT3_1	BMP4_tA	WTC	CNS Neurons	0	0.000148688	1673	AT3_BMP4_tA_WTC	0.000457241	-5
AT3	Control_AT3_1	BMP4_tA	WTC	Non-Neural Ectoderm	65.5723	4.60413e-39	1673	AT3_BMP4_tA_WTC	5.30944e-38	5
AT3	Control_AT3_1	BMP4_tA	WTC	Mesenchymal Cells	Inf	4.95677e-134	1673	AT3_BMP4_tA_WTC	6.71643e-132	5
AT3	Control_AT3_1	BMP4_tA	WTC	Endoderm-derived Tissue	Inf	0.000627626	1673	AT3_BMP4_tA_WTC	0.00177174	5
AT3	Control_AT3_1	BMP4_tA	WTC	Extraembryonic Tissue	Inf	4.263e-14	1673	AT3_BMP4_tA_WTC	2.47117e-13	5
AT3	Control_AT3_1	BMP4_tB	WTC	Neuroectoderm	0	1	540	AT3_BMP4_tB_WTC	1	0
AT3	Control_AT3_1	BMP4_tB	WTC	Neuroepithelium	0	0.581427	540	AT3_BMP4_tB_WTC	0.72794	0
AT3	Control_AT3_1	BMP4_tB	WTC	Telencephalic Progenitors	0.000742893	2.10228e-96	540	AT3_BMP4_tB_WTC	8.7649e-95	-5
AT3	Control_AT3_1	BMP4_tB	WTC	Diencephalic Progenitors	0	0.0693704	540	AT3_BMP4_tB_WTC	0.136104	0
AT3	Control_AT3_1	BMP4_tB	WTC	Retinal Progenitors	91.5869	7.1304e-70	540	AT3_BMP4_tB_WTC	1.69876e-68	5
AT3	Control_AT3_1	BMP4_tB	WTC	Hypothalamic Progenitors	0	1	540	AT3_BMP4_tB_WTC	1	0
AT3	Control_AT3_1	BMP4_tB	WTC	Neural Crest	7.68632	0.0709105	540	AT3_BMP4_tB_WTC	0.138874	0
AT3	Control_AT3_1	BMP4_tB	WTC	PNS Neurons	Inf	0.0799011	540	AT3_BMP4_tB_WTC	0.153569	0
AT3	Control_AT3_1	BMP4_tB	WTC	CNS Neurons	0	0.190984	540	AT3_BMP4_tB_WTC	0.322723	0
AT3	Control_AT3_1	BMP4_tB	WTC	Non-Neural Ectoderm	37.3409	9.10574e-13	540	AT3_BMP4_tB_WTC	4.98516e-12	5
AT3	Control_AT3_1	BMP4_tB	WTC	Mesenchymal Cells	Inf	0.00174135	540	AT3_BMP4_tB_WTC	0.00460958	5
AT3	Control_AT3_1	BMP4_tB	HES3	Pluripotent Stem Cells	0	1	522	AT3_BMP4_tB_HES3	1	0
AT3	Control_AT3_1	BMP4_tB	HES3	Neuroectoderm	3.10052	0.0325788	522	AT3_BMP4_tB_HES3	0.0697243	0
AT3	Control_AT3_1	BMP4_tB	HES3	Neuroepithelium	0.523138	1	522	AT3_BMP4_tB_HES3	1	0
AT3	Control_AT3_1	BMP4_tB	HES3	Telencephalic Progenitors	0	6.25003e-15	522	AT3_BMP4_tB_HES3	3.74311e-14	-5
AT3	Control_AT3_1	BMP4_tB	HES3	Diencephalic Progenitors	0.0981708	1.09252e-05	522	AT3_BMP4_tB_HES3	3.78366e-05	-3.34856
AT3	Control_AT3_1	BMP4_tB	HES3	Retinal Progenitors	0	4.39216e-07	522	AT3_BMP4_tB_HES3	1.73763e-06	-5
AT3	Control_AT3_1	BMP4_tB	HES3	Hindbrain Progenitors	0	1	522	AT3_BMP4_tB_HES3	1	0
AT3	Control_AT3_1	BMP4_tB	HES3	Neural Crest	1.12599	0.744328	522	AT3_BMP4_tB_HES3	0.886163	0
AT3	Control_AT3_1	BMP4_tB	HES3	PNS Progenitors	0	1	522	AT3_BMP4_tB_HES3	1	0
AT3	Control_AT3_1	BMP4_tB	HES3	PNS Neurons	2.1457	0.298318	522	AT3_BMP4_tB_HES3	0.455461	0
AT3	Control_AT3_1	BMP4_tB	HES3	CNS Neurons	0	0.385082	522	AT3_BMP4_tB_HES3	0.561438	0
AT3	Control_AT3_1	BMP4_tB	HES3	Non-Neural Ectoderm	192.39	1.32295e-45	522	AT3_BMP4_tB_HES3	1.83856e-44	5
AT3	Control_AT3_1	BMP4_tB	HES3	Mesenchymal Cells	56.4232	6.5859e-07	522	AT3_BMP4_tB_HES3	2.55882e-06	5
AT3	Control_AT3_1	BMP4_tB	H9	Pluripotent Stem Cells	1.42709	0.79066	1000	AT3_BMP4_tB_H9	0.931098	0
AT3	Control_AT3_1	BMP4_tB	H9	Neuroectoderm	Inf	0.00285135	1000	AT3_BMP4_tB_H9	0.00723856	5
AT3	Control_AT3_1	BMP4_tB	H9	Neuroepithelium	0.828867	0.696289	1000	AT3_BMP4_tB_H9	0.837435	0
AT3	Control_AT3_1	BMP4_tB	H9	Telencephalic Progenitors	0.732964	0.0413057	1000	AT3_BMP4_tB_H9	0.0865225	0
AT3	Control_AT3_1	BMP4_tB	H9	Diencephalic Progenitors	0.00492672	2.79234e-37	1000	AT3_BMP4_tB_H9	3.12051e-36	-5
AT3	Control_AT3_1	BMP4_tB	H9	Retinal Progenitors	3.12744	1.69286e-14	1000	AT3_BMP4_tB_H9	9.97314e-14	1.64498
AT3	Control_AT3_1	BMP4_tB	H9	FOXA2+ Cells	Inf	0.557521	1000	AT3_BMP4_tB_H9	0.708087	0
AT3	Control_AT3_1	BMP4_tB	H9	Neural Crest	0.0122498	2.06829e-16	1000	AT3_BMP4_tB_H9	1.31884e-15	-5
AT3	Control_AT3_1	BMP4_tB	H9	PNS Neurons	0	0.000762445	1000	AT3_BMP4_tB_H9	0.00213013	-5
AT3	Control_AT3_1	BMP4_tB	H9	CNS Neurons	0.945394	1	1000	AT3_BMP4_tB_H9	1	0
AT3	Control_AT3_1	BMP4_tB	H9	Non-Neural Ectoderm	Inf	2.72894e-15	1000	AT3_BMP4_tB_H9	1.66189e-14	5
AT3	Control_AT3_1	BMP4_tB	H9	Mesenchymal Cells	1.31131	1	1000	AT3_BMP4_tB_H9	1	0
AT3	Control_AT3_1	BMP4_tB	H9	Endoderm-derived Tissue	Inf	1	1000	AT3_BMP4_tB_H9	1	0
AT3	Control_AT3_1	BMP4_tC	WTC	Neuroectoderm	0	1	545	AT3_BMP4_tC_WTC	1	0
AT3	Control_AT3_1	BMP4_tC	WTC	Neuroepithelium	0	0.328629	545	AT3_BMP4_tC_WTC	0.494083	0
AT3	Control_AT3_1	BMP4_tC	WTC	Telencephalic Progenitors	0	4.3613e-101	545	AT3_BMP4_tC_WTC	1.96985e-99	-5
AT3	Control_AT3_1	BMP4_tC	WTC	Diencephalic Progenitors	0.483877	0.523178	545	AT3_BMP4_tC_WTC	0.675148	0
AT3	Control_AT3_1	BMP4_tC	WTC	Retinal Progenitors	56.1831	1.22783e-56	545	AT3_BMP4_tC_WTC	2.27516e-55	5
AT3	Control_AT3_1	BMP4_tC	WTC	Hypothalamic Progenitors	0	1	545	AT3_BMP4_tC_WTC	1	0
AT3	Control_AT3_1	BMP4_tC	WTC	Neural Crest	2.45399	0.496148	545	AT3_BMP4_tC_WTC	0.657089	0
AT3	Control_AT3_1	BMP4_tC	WTC	CNS Neurons	0	0.188449	545	AT3_BMP4_tC_WTC	0.319425	0
AT3	Control_AT3_1	BMP4_tC	WTC	Non-Neural Ectoderm	85.8057	7.68842e-27	545	AT3_BMP4_tC_WTC	6.72116e-26	5
AT3	Control_AT3_1	BMP4_tC	WTC	Mesenchymal Cells	Inf	0.289908	545	AT3_BMP4_tC_WTC	0.446076	0
AT3	Control_AT3_1	BMP4_tC	HES3	Pluripotent Stem Cells	1.89996	0.609367	610	AT3_BMP4_tC_HES3	0.75234	0
AT3	Control_AT3_1	BMP4_tC	HES3	Neuroectoderm	0.869675	1	610	AT3_BMP4_tC_HES3	1	0
AT3	Control_AT3_1	BMP4_tC	HES3	Neuroepithelium	0	0.0426879	610	AT3_BMP4_tC_HES3	0.0889878	0
AT3	Control_AT3_1	BMP4_tC	HES3	Telencephalic Progenitors	0.0189152	1.79102e-26	610	AT3_BMP4_tC_HES3	1.54084e-25	-5
AT3	Control_AT3_1	BMP4_tC	HES3	Diencephalic Progenitors	0.786044	0.316807	610	AT3_BMP4_tC_HES3	0.478632	0
AT3	Control_AT3_1	BMP4_tC	HES3	Retinal Progenitors	1.01927	0.910646	610	AT3_BMP4_tC_HES3	1	0
AT3	Control_AT3_1	BMP4_tC	HES3	Hindbrain Progenitors	0	1	610	AT3_BMP4_tC_HES3	1	0
AT3	Control_AT3_1	BMP4_tC	HES3	Neural Crest	5.43755	1.09062e-07	610	AT3_BMP4_tC_HES3	4.52095e-07	2.44296
AT3	Control_AT3_1	BMP4_tC	HES3	PNS Progenitors	0	1	610	AT3_BMP4_tC_HES3	1	0
AT3	Control_AT3_1	BMP4_tC	HES3	PNS Neurons	0.944893	1	610	AT3_BMP4_tC_HES3	1	0
AT3	Control_AT3_1	BMP4_tC	HES3	CNS Neurons	0	0.0426879	610	AT3_BMP4_tC_HES3	0.0889878	0
AT3	Control_AT3_1	BMP4_tC	HES3	Non-Neural Ectoderm	49.4483	1.86522e-31	610	AT3_BMP4_tC_HES3	1.75817e-30	5
AT3	Control_AT3_1	BMP4_tC	HES3	Mesenchymal Cells	0	1	610	AT3_BMP4_tC_HES3	1	0
AT3	Control_AT3_1	BMP4_tC	H9	Pluripotent Stem Cells	1.10285	1	1201	AT3_BMP4_tC_H9	1	0
AT3	Control_AT3_1	BMP4_tC	H9	Neuroectoderm	Inf	0.075402	1201	AT3_BMP4_tC_H9	0.146218	0
AT3	Control_AT3_1	BMP4_tC	H9	Neuroepithelium	0.545786	0.12981	1201	AT3_BMP4_tC_H9	0.232777	0
AT3	Control_AT3_1	BMP4_tC	H9	Telencephalic Progenitors	0.517754	9.38214e-06	1201	AT3_BMP4_tC_H9	3.27544e-05	-0.949661
AT3	Control_AT3_1	BMP4_tC	H9	Diencephalic Progenitors	0.0191623	5.8565e-38	1201	AT3_BMP4_tC_H9	6.5787e-37	-5
AT3	Control_AT3_1	BMP4_tC	H9	Retinal Progenitors	4.37851	2.41144e-25	1201	AT3_BMP4_tC_H9	2.01077e-24	2.13044
AT3	Control_AT3_1	BMP4_tC	H9	FOXA2+ Cells	Inf	1	1201	AT3_BMP4_tC_H9	1	0
AT3	Control_AT3_1	BMP4_tC	H9	Neural Crest	0.0766975	2.2322e-13	1201	AT3_BMP4_tC_H9	1.26026e-12	-3.70468
AT3	Control_AT3_1	BMP4_tC	H9	PNS Neurons	0	0.000253429	1201	AT3_BMP4_tC_H9	0.000756797	-5
AT3	Control_AT3_1	BMP4_tC	H9	CNS Neurons	0.222831	0.0205104	1201	AT3_BMP4_tC_H9	0.0453739	0
AT3	Control_AT3_1	BMP4_tC	H9	Non-Neural Ectoderm	Inf	4.59415e-18	1201	AT3_BMP4_tC_H9	3.1223e-17	5
AT3	Control_AT3_1	BMP4_tC	H9	Mesenchymal Cells	0.338549	0.442331	1201	AT3_BMP4_tC_H9	0.617896	0
AT3	Control_AT3_1	BMP4_tC	H9	Extraembryonic Tissue	Inf	1	1201	AT3_BMP4_tC_H9	1	0
AT3	Control_AT3_1	BMP4_tD	WTC	Neuroectoderm	8.15898	0.022742	821	AT3_BMP4_tD_WTC	0.0499035	0
AT3	Control_AT3_1	BMP4_tD	WTC	Neuroepithelium	1.1158	1	821	AT3_BMP4_tD_WTC	1	0
AT3	Control_AT3_1	BMP4_tD	WTC	Telencephalic Progenitors	0.0259174	2.78815e-102	821	AT3_BMP4_tD_WTC	1.3738e-100	-5
AT3	Control_AT3_1	BMP4_tD	WTC	Diencephalic Progenitors	0	0.000508929	821	AT3_BMP4_tD_WTC	0.00144798	-5
AT3	Control_AT3_1	BMP4_tD	WTC	Retinal Progenitors	99.2085	1.25973e-119	821	AT3_BMP4_tD_WTC	9.75393e-118	5
AT3	Control_AT3_1	BMP4_tD	WTC	Hypothalamic Progenitors	0	0.471376	821	AT3_BMP4_tD_WTC	0.642732	0
AT3	Control_AT3_1	BMP4_tD	WTC	Neural Crest	0	0.471376	821	AT3_BMP4_tD_WTC	0.642732	0
AT3	Control_AT3_1	BMP4_tD	WTC	CNS Neurons	0	0.010746	821	AT3_BMP4_tD_WTC	0.0251319	0
AT3	Control_AT3_1	BMP4_tD	WTC	Non-Neural Ectoderm	0	0.221892	821	AT3_BMP4_tD_WTC	0.363339	0
AT3	Control_AT3_1	BMP4_tD	HES3	Pluripotent Stem Cells	0.598857	0.672145	952	AT3_BMP4_tD_HES3	0.81363	0
AT3	Control_AT3_1	BMP4_tD	HES3	Neuroectoderm	1.76852	0.134703	952	AT3_BMP4_tD_HES3	0.240557	0
AT3	Control_AT3_1	BMP4_tD	HES3	Neuroepithelium	1.75927	0.123469	952	AT3_BMP4_tD_HES3	0.223484	0
AT3	Control_AT3_1	BMP4_tD	HES3	Telencephalic Progenitors	0.232487	3.44288e-21	952	AT3_BMP4_tD_HES3	2.60075e-20	-2.10478
AT3	Control_AT3_1	BMP4_tD	HES3	Diencephalic Progenitors	0.0549582	4.29892e-27	952	AT3_BMP4_tD_HES3	3.7733e-26	-4.18552
AT3	Control_AT3_1	BMP4_tD	HES3	Retinal Progenitors	5.67553	1.72817e-35	952	AT3_BMP4_tD_HES3	1.85479e-34	2.50476
AT3	Control_AT3_1	BMP4_tD	HES3	Hindbrain Progenitors	0	0.473739	952	AT3_BMP4_tD_HES3	0.643909	0
AT3	Control_AT3_1	BMP4_tD	HES3	Neural Crest	0.102512	0.000220248	952	AT3_BMP4_tD_HES3	0.000660439	-3.28614
AT3	Control_AT3_1	BMP4_tD	HES3	PNS Progenitors	0	0.473739	952	AT3_BMP4_tD_HES3	0.643909	0
AT3	Control_AT3_1	BMP4_tD	HES3	PNS Neurons	0	0.0111068	952	AT3_BMP4_tD_HES3	0.0258921	0
AT3	Control_AT3_1	BMP4_tD	HES3	CNS Neurons	0.669495	0.385676	952	AT3_BMP4_tD_HES3	0.561926	0
AT3	Control_AT3_1	BMP4_tD	HES3	Non-Neural Ectoderm	12.5718	3.27331e-13	952	AT3_BMP4_tD_HES3	1.8243e-12	3.65212
AT3	Control_AT3_1	BMP4_tD	HES3	Mesenchymal Cells	0	0.473739	952	AT3_BMP4_tD_HES3	0.643909	0
AT3	Control_AT3_1	BMP4_tD	H9	Pluripotent Stem Cells	0.289018	0.380048	565	AT3_BMP4_tD_H9	0.556344	0
AT3	Control_AT3_1	BMP4_tD	H9	Neuroectoderm	Inf	0.00429647	565	AT3_BMP4_tD_H9	0.0106576	0
AT3	Control_AT3_1	BMP4_tD	H9	Neuroepithelium	0.415188	0.188293	565	AT3_BMP4_tD_H9	0.31942	0
AT3	Control_AT3_1	BMP4_tD	H9	Telencephalic Progenitors	0.312866	2.92999e-08	565	AT3_BMP4_tD_H9	1.24798e-07	-1.67638
AT3	Control_AT3_1	BMP4_tD	H9	Diencephalic Progenitors	0.0397539	4.60727e-17	565	AT3_BMP4_tD_H9	2.99957e-16	-4.65276
AT3	Control_AT3_1	BMP4_tD	H9	Retinal Progenitors	5.80021	1.09547e-22	565	AT3_BMP4_tD_H9	8.54307e-22	2.5361
AT3	Control_AT3_1	BMP4_tD	H9	FOXA2+ Cells	Inf	0.461947	565	AT3_BMP4_tD_H9	0.63306	0
AT3	Control_AT3_1	BMP4_tD	H9	Neural Crest	0	1.36777e-09	565	AT3_BMP4_tD_H9	6.43236e-09	-5
AT3	Control_AT3_1	BMP4_tD	H9	PNS Neurons	0	0.03313	565	AT3_BMP4_tD_H9	0.0708342	0
AT3	Control_AT3_1	BMP4_tD	H9	CNS Neurons	0.9701	1	565	AT3_BMP4_tD_H9	1	0
AT3	Control_AT3_1	BMP4_tD	H9	Non-Neural Ectoderm	Inf	1.14798e-12	565	AT3_BMP4_tD_H9	6.22205e-12	5
AT3	Control_AT3_1	BMP4_tD	H9	Mesenchymal Cells	2.33635	0.597985	565	AT3_BMP4_tD_H9	0.741242	0
AT3	Control_AT3_1	BMP4_tE	WTC	Pluripotent Stem Cells	Inf	0.422388	670	AT3_BMP4_tE_WTC	0.599697	0
AT3	Control_AT3_1	BMP4_tE	WTC	Neuroectoderm	0	1	670	AT3_BMP4_tE_WTC	1	0
AT3	Control_AT3_1	BMP4_tE	WTC	Neuroepithelium	1.02586	1	670	AT3_BMP4_tE_WTC	1	0
AT3	Control_AT3_1	BMP4_tE	WTC	Telencephalic Progenitors	0.0295553	1.28941e-78	670	AT3_BMP4_tE_WTC	3.63045e-77	-5
AT3	Control_AT3_1	BMP4_tE	WTC	Diencephalic Progenitors	0.133986	0.0294095	670	AT3_BMP4_tE_WTC	0.0634426	0
AT3	Control_AT3_1	BMP4_tE	WTC	Retinal Progenitors	91.5229	2.46968e-96	670	AT3_BMP4_tE_WTC	1.01024e-94	5
AT3	Control_AT3_1	BMP4_tE	WTC	Hypothalamic Progenitors	0	1	670	AT3_BMP4_tE_WTC	1	0
AT3	Control_AT3_1	BMP4_tE	WTC	Neural Crest	0	1	670	AT3_BMP4_tE_WTC	1	0
AT3	Control_AT3_1	BMP4_tE	WTC	CNS Neurons	0.452446	0.477912	670	AT3_BMP4_tE_WTC	0.646359	0
AT3	Control_AT3_1	BMP4_tE	WTC	Non-Neural Ectoderm	0	0.511318	670	AT3_BMP4_tE_WTC	0.66572	0
AT3	Control_AT3_1	BMP4_tE	HES3	Pluripotent Stem Cells	2.21747	0.343183	929	AT3_BMP4_tE_HES3	0.511707	0
AT3	Control_AT3_1	BMP4_tE	HES3	Neuroectoderm	0.646854	0.389687	929	AT3_BMP4_tE_HES3	0.566104	0
AT3	Control_AT3_1	BMP4_tE	HES3	Neuroepithelium	2.18838	0.0321526	929	AT3_BMP4_tE_HES3	0.0690166	0
AT3	Control_AT3_1	BMP4_tE	HES3	Telencephalic Progenitors	0.570127	5.77261e-05	929	AT3_BMP4_tE_HES3	0.000185683	-0.810646
AT3	Control_AT3_1	BMP4_tE	HES3	Diencephalic Progenitors	0.325854	4.31265e-09	929	AT3_BMP4_tE_HES3	1.96838e-08	-1.6177
AT3	Control_AT3_1	BMP4_tE	HES3	Retinal Progenitors	2.93289	8.80097e-14	929	AT3_BMP4_tE_HES3	5.03443e-13	1.55232
AT3	Control_AT3_1	BMP4_tE	HES3	Hindbrain Progenitors	0	0.485468	929	AT3_BMP4_tE_HES3	0.651254	0
AT3	Control_AT3_1	BMP4_tE	HES3	FOXA2+ Cells	Inf	0.249826	929	AT3_BMP4_tE_HES3	0.397509	0
AT3	Control_AT3_1	BMP4_tE	HES3	Neural Crest	0.545855	0.170683	929	AT3_BMP4_tE_HES3	0.294565	0
AT3	Control_AT3_1	BMP4_tE	HES3	PNS Progenitors	0	0.485468	929	AT3_BMP4_tE_HES3	0.651254	0
AT3	Control_AT3_1	BMP4_tE	HES3	PNS Neurons	0.626197	0.536368	929	AT3_BMP4_tE_HES3	0.685641	0
AT3	Control_AT3_1	BMP4_tE	HES3	CNS Neurons	0.465411	0.153809	929	AT3_BMP4_tE_HES3	0.268701	0
AT3	Control_AT3_1	BMP4_tE	HES3	Non-Neural Ectoderm	5.33192	0.000106003	929	AT3_BMP4_tE_HES3	0.000333066	2.41466
AT3	Control_AT3_1	BMP4_tE	HES3	Mesenchymal Cells	0	0.485468	929	AT3_BMP4_tE_HES3	0.651254	0
AT3	Control_AT3_1	BMP4_tE	H9	Pluripotent Stem Cells	0.545274	0.463482	720	AT3_BMP4_tE_H9	0.634362	0
AT3	Control_AT3_1	BMP4_tE	H9	Neuroectoderm	Inf	0.0768981	720	AT3_BMP4_tE_H9	0.148853	0
AT3	Control_AT3_1	BMP4_tE	H9	Neuroepithelium	0.193898	0.0108608	720	AT3_BMP4_tE_H9	0.025373	0
AT3	Control_AT3_1	BMP4_tE	H9	Telencephalic Progenitors	0.202353	5.79457e-16	720	AT3_BMP4_tE_H9	3.60995e-15	-2.30506
AT3	Control_AT3_1	BMP4_tE	H9	Diencephalic Progenitors	1.67118	0.00268018	720	AT3_BMP4_tE_H9	0.00686827	0.740869
AT3	Control_AT3_1	BMP4_tE	H9	Retinal Progenitors	2.29139	4.8973e-07	720	AT3_BMP4_tE_H9	1.92692e-06	1.19622
AT3	Control_AT3_1	BMP4_tE	H9	FOXA2+ Cells	Inf	0.26713	720	AT3_BMP4_tE_H9	0.417036	0
AT3	Control_AT3_1	BMP4_tE	H9	Neural Crest	0.590433	0.0549793	720	AT3_BMP4_tE_H9	0.111606	0
AT3	Control_AT3_1	BMP4_tE	H9	PNS Neurons	0.727167	0.573376	720	AT3_BMP4_tE_H9	0.721881	0
AT3	Control_AT3_1	BMP4_tE	H9	CNS Neurons	0.240391	0.0760212	720	AT3_BMP4_tE_H9	0.147287	0
AT3	Control_AT3_1	BMP4_tE	H9	Non-Neural Ectoderm	Inf	9.06767e-05	720	AT3_BMP4_tE_H9	0.000286988	5
AT3	Control_AT3_1	BMP4_tE	H9	Mesenchymal Cells	0	0.422222	720	AT3_BMP4_tE_H9	0.599697	0
AT3	Control_AT3_2	BMP7_tA	WTC	Neuroectoderm	0	1	358	AT3_BMP7_tA_WTC	1	0
AT3	Control_AT3_2	BMP7_tA	WTC	Telencephalic Progenitors	0	2.97135e-58	358	AT3_BMP7_tA_WTC	5.70078e-57	-5
AT3	Control_AT3_2	BMP7_tA	WTC	Diencephalic Progenitors	0	1	358	AT3_BMP7_tA_WTC	1	0
AT3	Control_AT3_2	BMP7_tA	WTC	Retinal Progenitors	0	0.206398	358	AT3_BMP7_tA_WTC	0.343153	0
AT3	Control_AT3_2	BMP7_tA	WTC	Hypothalamic Progenitors	0	1	358	AT3_BMP7_tA_WTC	1	0
AT3	Control_AT3_2	BMP7_tA	WTC	Neural Crest	0.8399	1	358	AT3_BMP7_tA_WTC	1	0
AT3	Control_AT3_2	BMP7_tA	WTC	CNS Neurons	0	0.124839	358	AT3_BMP7_tA_WTC	0.225168	0
AT3	Control_AT3_2	BMP7_tA	WTC	Non-Neural Ectoderm	Inf	0.0116785	358	AT3_BMP7_tA_WTC	0.0271082	0
AT3	Control_AT3_2	BMP7_tA	WTC	Mesenchymal Cells	Inf	1.15106e-69	358	AT3_BMP7_tA_WTC	2.7125e-68	5
AT3	Control_AT3_2	BMP7_tA	WTC	Extraembryonic Tissue	Inf	0.0116785	358	AT3_BMP7_tA_WTC	0.0271082	0
AT3	Control_AT3_2	BMP7_tA	HES3	Neuroectoderm	0.100201	0.000156627	918	AT3_BMP7_tA_HES3	0.000478263	-3.31904
AT3	Control_AT3_2	BMP7_tA	HES3	Neuroepithelium	0	0.000768242	918	AT3_BMP7_tA_HES3	0.00214081	-5
AT3	Control_AT3_2	BMP7_tA	HES3	Telencephalic Progenitors	0	1.97892e-56	918	AT3_BMP7_tA_HES3	3.63585e-55	-5
AT3	Control_AT3_2	BMP7_tA	HES3	Diencephalic Progenitors	0	3.22326e-30	918	AT3_BMP7_tA_HES3	2.94853e-29	-5
AT3	Control_AT3_2	BMP7_tA	HES3	Retinal Progenitors	0	4.93745e-35	918	AT3_BMP7_tA_HES3	5.1712e-34	-5
AT3	Control_AT3_2	BMP7_tA	HES3	Hypothalamic Progenitors	0	0.453159	918	AT3_BMP7_tA_HES3	0.62568	0
AT3	Control_AT3_2	BMP7_tA	HES3	Neural Crest	0	2.02239e-16	918	AT3_BMP7_tA_HES3	1.29337e-15	-5
AT3	Control_AT3_2	BMP7_tA	HES3	PNS Neurons	0	1.19425e-06	918	AT3_BMP7_tA_HES3	4.47172e-06	-5
AT3	Control_AT3_2	BMP7_tA	HES3	CNS Neurons	0	0.000153804	918	AT3_BMP7_tA_HES3	0.000470972	-5
AT3	Control_AT3_2	BMP7_tA	HES3	Non-Neural Ectoderm	5.61768	0.000260561	918	AT3_BMP7_tA_HES3	0.000777024	2.48997
AT3	Control_AT3_2	BMP7_tA	HES3	Mesenchymal Cells	Inf	5.83828e-226	918	AT3_BMP7_tA_HES3	6.32869e-223	5
AT3	Control_AT3_2	BMP7_tA	HES3	Endoderm-derived Tissue	Inf	0.255772	918	AT3_BMP7_tA_HES3	0.403282	0
AT3	Control_AT3_2	BMP7_tB	WTC	Pluripotent Stem Cells	Inf	0.383929	448	AT3_BMP7_tB_WTC	0.560133	0
AT3	Control_AT3_2	BMP7_tB	WTC	Neuroectoderm	0	1	448	AT3_BMP7_tB_WTC	1	0
AT3	Control_AT3_2	BMP7_tB	WTC	Neuroepithelium	Inf	0.146872	448	AT3_BMP7_tB_WTC	0.25762	0
AT3	Control_AT3_2	BMP7_tB	WTC	Telencephalic Progenitors	0.493076	0.0181107	448	AT3_BMP7_tB_WTC	0.0404784	0
AT3	Control_AT3_2	BMP7_tB	WTC	Diencephalic Progenitors	0	0.525887	448	AT3_BMP7_tB_WTC	0.676229	0
AT3	Control_AT3_2	BMP7_tB	WTC	Retinal Progenitors	2.73256	0.0361837	448	AT3_BMP7_tB_WTC	0.0768308	0
AT3	Control_AT3_2	BMP7_tB	WTC	Hypothalamic Progenitors	0	1	448	AT3_BMP7_tB_WTC	1	0
AT3	Control_AT3_2	BMP7_tB	WTC	Neural Crest	5.08135	0.00316887	448	AT3_BMP7_tB_WTC	0.00800712	2.34521
AT3	Control_AT3_2	BMP7_tB	WTC	CNS Neurons	0	0.00844698	448	AT3_BMP7_tB_WTC	0.0201686	0
AT3	Control_AT3_2	BMP7_tB	WTC	Non-Neural Ectoderm	Inf	0.146872	448	AT3_BMP7_tB_WTC	0.25762	0
AT3	Control_AT3_2	BMP7_tB	HES3	Pluripotent Stem Cells	Inf	3.86581e-21	734	AT3_BMP7_tB_HES3	2.91009e-20	5
AT3	Control_AT3_2	BMP7_tB	HES3	Neuroectoderm	1.94739	0.0471057	734	AT3_BMP7_tB_HES3	0.096985	0
AT3	Control_AT3_2	BMP7_tB	HES3	Neuroepithelium	4.52889	3.1551e-05	734	AT3_BMP7_tB_HES3	0.000103327	2.17916
AT3	Control_AT3_2	BMP7_tB	HES3	Telencephalic Progenitors	2.75028	3.46289e-11	734	AT3_BMP7_tB_HES3	1.74594e-10	1.45958
AT3	Control_AT3_2	BMP7_tB	HES3	Diencephalic Progenitors	0.0132924	3.1985e-20	734	AT3_BMP7_tB_HES3	2.31918e-19	-5
AT3	Control_AT3_2	BMP7_tB	HES3	Retinal Progenitors	0.0336355	4.31237e-21	734	AT3_BMP7_tB_HES3	3.23503e-20	-4.89387
AT3	Control_AT3_2	BMP7_tB	HES3	Hypothalamic Progenitors	1.30865	1	734	AT3_BMP7_tB_HES3	1	0
AT3	Control_AT3_2	BMP7_tB	HES3	FOXA2+ Cells	Inf	0.433243	734	AT3_BMP7_tB_HES3	0.611504	0
AT3	Control_AT3_2	BMP7_tB	HES3	Neural Crest	0	5.77955e-12	734	AT3_BMP7_tB_HES3	3.03392e-11	-5
AT3	Control_AT3_2	BMP7_tB	HES3	PNS Neurons	0	6.82929e-05	734	AT3_BMP7_tB_HES3	0.000218699	-5
AT3	Control_AT3_2	BMP7_tB	HES3	CNS Neurons	1.82113	0.159094	734	AT3_BMP7_tB_HES3	0.276819	0
AT3	Control_AT3_2	BMP7_tB	HES3	Non-Neural Ectoderm	0.980977	1	734	AT3_BMP7_tB_HES3	1	0
AT3	Control_AT3_2	BMP7_tB	HES3	Extraembryonic Tissue	Inf	0.187364	734	AT3_BMP7_tB_HES3	0.318093	0
AT3	Control_AT3_2	BMP7_tB	H9	Pluripotent Stem Cells	1.97456	0.474361	725	AT3_BMP7_tB_H9	0.643909	0
AT3	Control_AT3_2	BMP7_tB	H9	Neuroectoderm	1.6803	0.215032	725	AT3_BMP7_tB_H9	0.354415	0
AT3	Control_AT3_2	BMP7_tB	H9	Neuroepithelium	1.03601	1	725	AT3_BMP7_tB_H9	1	0
AT3	Control_AT3_2	BMP7_tB	H9	Telencephalic Progenitors	0.659359	0.00659093	725	AT3_BMP7_tB_H9	0.0159655	0
AT3	Control_AT3_2	BMP7_tB	H9	Diencephalic Progenitors	0.19345	0.000162572	725	AT3_BMP7_tB_H9	0.000495022	-2.36997
AT3	Control_AT3_2	BMP7_tB	H9	Retinal Progenitors	2.39044	2.08728e-06	725	AT3_BMP7_tB_H9	7.66988e-06	1.25728
AT3	Control_AT3_2	BMP7_tB	H9	Neural Crest	5.56893	0.0846255	725	AT3_BMP7_tB_H9	0.160937	0
AT3	Control_AT3_2	BMP7_tB	H9	PNS Neurons	0.388837	0.192053	725	AT3_BMP7_tB_H9	0.324025	0
AT3	Control_AT3_2	BMP7_tB	H9	CNS Neurons	0	0.00133669	725	AT3_BMP7_tB_H9	0.00361339	-5
AT3	Control_AT3_2	BMP7_tC	WTC	Neuroectoderm	4.97606	0.201193	388	AT3_BMP7_tC_WTC	0.335728	0
AT3	Control_AT3_2	BMP7_tC	WTC	Neuroepithelium	Inf	0.28866	388	AT3_BMP7_tC_WTC	0.444786	0
AT3	Control_AT3_2	BMP7_tC	WTC	Telencephalic Progenitors	0.867005	0.708163	388	AT3_BMP7_tC_WTC	0.849168	0
AT3	Control_AT3_2	BMP7_tC	WTC	Diencephalic Progenitors	0	1	388	AT3_BMP7_tC_WTC	1	0
AT3	Control_AT3_2	BMP7_tC	WTC	Retinal Progenitors	2.56974	0.086384	388	AT3_BMP7_tC_WTC	0.163707	0
AT3	Control_AT3_2	BMP7_tC	WTC	Hypothalamic Progenitors	0	1	388	AT3_BMP7_tC_WTC	1	0
AT3	Control_AT3_2	BMP7_tC	WTC	Neural Crest	0	0.582478	388	AT3_BMP7_tC_WTC	0.728685	0
AT3	Control_AT3_2	BMP7_tC	WTC	CNS Neurons	0.240234	0.18859	388	AT3_BMP7_tC_WTC	0.319425	0
AT3	Control_AT3_2	BMP7_tC	HES3	Pluripotent Stem Cells	Inf	1.88209e-60	667	AT3_BMP7_tC_HES3	3.64318e-59	5
AT3	Control_AT3_2	BMP7_tC	HES3	Neuroectoderm	2.39843	0.009632	667	AT3_BMP7_tC_HES3	0.0227475	0
AT3	Control_AT3_2	BMP7_tC	HES3	Neuroepithelium	3.27924	0.00605508	667	AT3_BMP7_tC_HES3	0.0147168	0
AT3	Control_AT3_2	BMP7_tC	HES3	Telencephalic Progenitors	0.902869	0.554207	667	AT3_BMP7_tC_HES3	0.705118	0
AT3	Control_AT3_2	BMP7_tC	HES3	Diencephalic Progenitors	0.0168482	6.45753e-17	667	AT3_BMP7_tC_HES3	4.19159e-16	-5
AT3	Control_AT3_2	BMP7_tC	HES3	Retinal Progenitors	0.0427176	2.75968e-17	667	AT3_BMP7_tC_HES3	1.80755e-16	-4.54903
AT3	Control_AT3_2	BMP7_tC	HES3	Hypothalamic Progenitors	1.65861	1	667	AT3_BMP7_tC_HES3	1	0
AT3	Control_AT3_2	BMP7_tC	HES3	Neural Crest	0	4.60233e-10	667	AT3_BMP7_tC_HES3	2.21238e-09	-5
AT3	Control_AT3_2	BMP7_tC	HES3	PNS Neurons	0	0.000466628	667	AT3_BMP7_tC_HES3	0.00133816	-5
AT3	Control_AT3_2	BMP7_tC	HES3	CNS Neurons	1.05617	1	667	AT3_BMP7_tC_HES3	1	0
AT3	Control_AT3_2	BMP7_tC	HES3	Non-Neural Ectoderm	0	0.302792	667	AT3_BMP7_tC_HES3	0.461316	0
AT3	Control_AT3_2	BMP7_tC	HES3	Extraembryonic Tissue	Inf	0.141258	667	AT3_BMP7_tC_HES3	0.249998	0
AT3	Control_AT3_2	BMP7_tC	H9	Pluripotent Stem Cells	5.25643	0.0222017	661	AT3_BMP7_tC_H9	0.048916	0
AT3	Control_AT3_2	BMP7_tC	H9	Neuroectoderm	1.64583	0.261687	661	AT3_BMP7_tC_H9	0.411114	0
AT3	Control_AT3_2	BMP7_tC	H9	Neuroepithelium	1.46208	0.232397	661	AT3_BMP7_tC_H9	0.374599	0
AT3	Control_AT3_2	BMP7_tC	H9	Telencephalic Progenitors	0.924733	0.632315	661	AT3_BMP7_tC_H9	0.77406	0
AT3	Control_AT3_2	BMP7_tC	H9	Diencephalic Progenitors	0.468507	0.0374787	661	AT3_BMP7_tC_H9	0.0794269	0
AT3	Control_AT3_2	BMP7_tC	H9	Retinal Progenitors	0.857354	0.51039	661	AT3_BMP7_tC_H9	0.66572	0
AT3	Control_AT3_2	BMP7_tC	H9	Neural Crest	16.5916	0.000139013	661	AT3_BMP7_tC_H9	0.000429317	4.05238
AT3	Control_AT3_2	BMP7_tC	H9	PNS Neurons	0	0.0123276	661	AT3_BMP7_tC_H9	0.0285232	0
AT3	Control_AT3_2	BMP7_tC	H9	CNS Neurons	0	0.00281034	661	AT3_BMP7_tC_H9	0.00715959	-5
AT3	Control_AT3_2	BMP7_tD	WTC	Neuroectoderm	2.24154	0.604588	523	AT3_BMP7_tD_WTC	0.748143	0
AT3	Control_AT3_2	BMP7_tD	WTC	Neuroepithelium	Inf	0.104662	523	AT3_BMP7_tD_WTC	0.193937	0
AT3	Control_AT3_2	BMP7_tD	WTC	Telencephalic Progenitors	1.86982	0.0945297	523	AT3_BMP7_tD_WTC	0.177131	0
AT3	Control_AT3_2	BMP7_tD	WTC	Diencephalic Progenitors	0	0.500582	523	AT3_BMP7_tD_WTC	0.657535	0
AT3	Control_AT3_2	BMP7_tD	WTC	Retinal Progenitors	0.274072	0.111422	523	AT3_BMP7_tD_WTC	0.204368	0
AT3	Control_AT3_2	BMP7_tD	WTC	Hypothalamic Progenitors	1.11765	1	523	AT3_BMP7_tD_WTC	1	0
AT3	Control_AT3_2	BMP7_tD	WTC	Neural Crest	0	0.125872	523	AT3_BMP7_tD_WTC	0.226465	0
AT3	Control_AT3_2	BMP7_tD	WTC	CNS Neurons	0	0.00204942	523	AT3_BMP7_tD_WTC	0.0053532	-5
AT3	Control_AT3_2	BMP7_tD	WTC	Non-Neural Ectoderm	Inf	0.022994	523	AT3_BMP7_tD_WTC	0.0504053	0
AT3	Control_AT3_2	BMP7_tD	HES3	Pluripotent Stem Cells	Inf	8.3357e-15	839	AT3_BMP7_tD_HES3	4.96478e-14	5
AT3	Control_AT3_2	BMP7_tD	HES3	Neuroectoderm	1.77095	0.0879345	839	AT3_BMP7_tD_HES3	0.16592	0
AT3	Control_AT3_2	BMP7_tD	HES3	Neuroepithelium	2.59751	0.0179165	839	AT3_BMP7_tD_HES3	0.0400856	0
AT3	Control_AT3_2	BMP7_tD	HES3	Telencephalic Progenitors	1.19741	0.222384	839	AT3_BMP7_tD_HES3	0.363597	0
AT3	Control_AT3_2	BMP7_tD	HES3	Diencephalic Progenitors	0.550666	0.00219432	839	AT3_BMP7_tD_HES3	0.00569735	-0.860751
AT3	Control_AT3_2	BMP7_tD	HES3	Retinal Progenitors	0.759251	0.119947	839	AT3_BMP7_tD_HES3	0.218341	0
AT3	Control_AT3_2	BMP7_tD	HES3	Hypothalamic Progenitors	0	0.495828	839	AT3_BMP7_tD_HES3	0.657089	0
AT3	Control_AT3_2	BMP7_tD	HES3	Neural Crest	0.419999	0.00164985	839	AT3_BMP7_tD_HES3	0.00439418	-1.25154
AT3	Control_AT3_2	BMP7_tD	HES3	PNS Neurons	0.338112	0.0199739	839	AT3_BMP7_tD_HES3	0.0443682	0
AT3	Control_AT3_2	BMP7_tD	HES3	CNS Neurons	0.800609	0.657398	839	AT3_BMP7_tD_HES3	0.798453	0
AT3	Control_AT3_2	BMP7_tD	HES3	Non-Neural Ectoderm	0.983311	1	839	AT3_BMP7_tD_HES3	1	0
AT3	Control_AT3_2	BMP7_tD	HES3	Mesenchymal Cells	Inf	1	839	AT3_BMP7_tD_HES3	1	0
AT3	Control_AT3_2	BMP7_tD	H9	Pluripotent Stem Cells	26.7671	4.24667e-13	678	AT3_BMP7_tD_H9	2.35468e-12	4.74239
AT3	Control_AT3_2	BMP7_tD	H9	Neuroectoderm	2.18379	0.0408581	678	AT3_BMP7_tD_H9	0.0857506	0
AT3	Control_AT3_2	BMP7_tD	H9	Neuroepithelium	1.18156	0.641533	678	AT3_BMP7_tD_H9	0.783767	0
AT3	Control_AT3_2	BMP7_tD	H9	Telencephalic Progenitors	0.404439	7.25214e-09	678	AT3_BMP7_tD_H9	3.26874e-08	-1.30601
[truncated: 169 more rows]
