# Supplementary material for: Systematic scRNA-seq screens profile neural organoid response to morphogens
Source: Nat Methods. 2025 Dec 15;23(2):465–78. doi: 10.1038/s41592-025-02927-5 (PMC12904787; doi:10.1038/s41592-025-02927-5)
Supplement: Supplementary file 6 — List of regulons associated with each morphogen treatment with corresponding details (HES3 cell line). [file 41592_2025_2927_MOESM6_ESM.xlsx]

## Sheet: Table_3_Regulon_analysis_HES3
	morph	gene	w	context	morph-TF	comb	timing	top_cluster	conc_corr	tim_corr	nmorph-TF	gene_name	regulon_size
2718	SHH	NKX2-8(+)	1260.686260398285	frozenset({'activating', 'weight>90.0%'})	SHH_NKX2-8(+)	single	t-independent	Hypothalamic Progenitors	0.4584333217307521	0.0355837	SHH_NKX2-8(+)	NKX2-8	15
1077	SHH	NKX6-2(+)	1140.9021800383275	frozenset({'activating', 'weight>75.0%'})	SHH_NKX6-2(+)	single	t-independent	Hypothalamic Progenitors	0.5827038357443379	0.0505691	SHH_NKX6-2(+)	NKX6-2	60
736	RA	HOXC4(+)	1130.3919185668522	frozenset({'activating', 'weight>75.0%'})	RA_HOXC4(+)	single	t-independent	FOXA2+ Cells	0.4975869877614898	0.0514912	RA_HOXC4(+)	HOXC4	125
2531	RA	HOXB4(+)	1089.0633783045214	frozenset({'activating', 'weight>90.0%'})	RA_HOXB4(+)	single	t-independent	Hindbrain Progenitors	0.482536	0.0828996	RA_HOXB4(+)	HOXB4	75
3971	RA	HOXA4(+)	1042.2964599805214	frozenset({'activating', 'top50'})	RA_HOXA4(+)	single	t-independent	PNS Progenitors	0.4873901891070511	0.0895522	RA_HOXA4(+)	HOXA4	87
220	CHIR	SMAD1(+)	1031.7943962943666	frozenset({'activating', 'weight>75.0%'})	CHIR_SMAD1(+)	single	t-independent	PNS Neurons	-0.286554		CHIR_SMAD1(+)	SMAD1	57
3972	RA	HOXB5(+)	1024.323624164333	frozenset({'activating', 'top50'})	RA_HOXB5(+)	single	t-independent	Hindbrain Progenitors	0.4637701603232666	0.1060297276453802	RA_HOXB5(+)	HOXB5	67
5873	RA	HOXC5(+)	1018.7183855756804	frozenset({'activating', 'top5perTarget'})	RA_HOXC5(+)	single	t-independent	FOXA2+ Cells	0.4935040579909802	0.00915368	RA_HOXC5(+)	HOXC5	74
3974	RA	HOXB3(+)	1017.5307605053016	frozenset({'activating', 'top50'})	RA_HOXB3(+)	single	t-independent	Hindbrain Progenitors	0.4803753954130938	0.1107051885741123	RA_HOXB3(+)	HOXB3	89
11566	RA	HOXA5(+)	1015.0330084969756	frozenset({'activating', 'top50perTarget'})	RA_HOXA5(+)	single	t-independent	FOXA2+ Cells	0.4960769381824828	0.0914937	RA_HOXA5(+)	HOXA5	25
3265	BMP4	MSX2(+)	895.2604121433906	frozenset({'activating', 'top50'})	BMP4_MSX2(+)	single	t-independent	FOXA2+ Cells	0.259889	-0.116549	BMP4_MSX2(+)	MSX2	186
8193	RA	HOXA1(+)	878.3225979143702	frozenset({'activating', 'top10perTarget'})	RA_HOXA1(+)	single	t-independent	FOXA2+ Cells	0.4066412496460043	0.0109733	RA_HOXA1(+)	HOXA1	57
2252	CHIR	ZBTB20(+)	869.8391531380146	frozenset({'activating', 'weight>90.0%'})	CHIR_ZBTB20(+)	single	t-independent	PNS Neurons	-0.322663		CHIR_ZBTB20(+)	ZBTB20	290
744	RA	RARB(+)	859.8507308124753	frozenset({'activating', 'weight>75.0%'})	RA_RARB(+)	single	t-independent	Hindbrain Progenitors	0.1811499822350337	0.00222214	RA_RARB(+)	RARB	116
12284	SHH	NKX2-1(+)	842.5690004561699	frozenset({'activating', 'top50perTarget'})	SHH_NKX2-1(+)	single	t-independent	Hypothalamic Progenitors	0.3246425796071643	-0.0739519	SHH_NKX2-1(+)	NKX2-1	12
5225	BMP4	SMAD9(+)	790.5646832797676	frozenset({'activating', 'top5perTarget'})	BMP4_SMAD9(+)	single	t-independent	Retinal Progenitors	0.2893990101141133	-0.230067	BMP4_SMAD9(+)	SMAD9	236
3979	RA	HOXA2(+)	786.2273162169249	frozenset({'activating', 'top50'})	RA_HOXA2(+)	single	t-independent	Hindbrain Progenitors	0.3650005901091146	0.0818424	RA_HOXA2(+)	HOXA2	15
10445	CHIR	JUN(+)	765.8495708657687	frozenset({'activating', 'top50perTarget'})	CHIR_JUN(+)	single	t-independent	FOXA2+ Cells	-0.341669		CHIR_JUN(+)	JUN	716
7417	CHIR	ERF(+)	759.2021358186979	frozenset({'activating', 'top10perTarget'})	CHIR_ERF(+)	single	t-independent	Neural Crest	-0.259548		CHIR_ERF(+)	ERF	102
5437	CHIR	ATF3(+)	743.5881072107654	frozenset({'activating', 'top5perTarget'})	CHIR_ATF3(+)	single	t-independent	PNS Neurons	-0.336851		CHIR_ATF3(+)	ATF3	938
2722	SHH	HESX1(+)	740.7643988508537	frozenset({'activating', 'weight>90.0%'})	SHH_HESX1(+)	single	t-independent	Hypothalamic Progenitors	0.456293	0.0505784	SHH_HESX1(+)	HESX1	27
5438	CHIR	TFAP2A(+)	735.4433285632433	frozenset({'activating', 'top5perTarget'})	CHIR_TFAP2A(+)	single	t-independent	Neural Crest	-0.00831559		CHIR_TFAP2A(+)	TFAP2A	347
2541	RA	HOXB7(+)	731.1053544185226	frozenset({'activating', 'weight>90.0%'})	RA_HOXB7(+)	single	t-independent	FOXA2+ Cells	0.3237546044744924	-0.203365	RA_HOXB7(+)	HOXB7	47
2542	RA	NR3C1(+)	719.2966570716304	frozenset({'activating', 'weight>90.0%'})	RA_NR3C1(+)	single	t-independent	PNS Progenitors	0.3383648137582559	-0.185703	RA_NR3C1(+)	NR3C1	188
11573	RA	FOXA2(+)	714.4022631906785	frozenset({'activating', 'top50perTarget'})	RA_FOXA2(+)	single	t-independent	FOXA2+ Cells	0.1907671959601505	-0.158397	RA_FOXA2(+)	FOXA2	294
8200	RA	HNF1B(+)	678.2975278117926	frozenset({'activating', 'top10perTarget'})	RA_HNF1B(+)	single	t-independent	FOXA2+ Cells	0.2739442688314799	-0.000812834	RA_HNF1B(+)	HNF1B	567
2723	SHH	TCF7L2(+)	677.5596010555984	frozenset({'activating', 'weight>90.0%'})	SHH_TCF7L2(+)	single	t-independent	Hypothalamic Progenitors	0.6360698257201274	0.2937535629912086	SHH_TCF7L2(+)	TCF7L2	79
2153	BMP4	NFKB1(+)	676.057	frozenset({'activating', 'weight>90.0%'})	BMP4_NFKB1(+)	single	t-independent	FOXA2+ Cells	0.1087964597211746	-0.192181	BMP4_NFKB1(+)	NFKB1	120
5439	CHIR	KLF6(+)	666.3516057791368	frozenset({'activating', 'top5perTarget'})	CHIR_KLF6(+)	single	t-independent	PNS Neurons	-0.303194		CHIR_KLF6(+)	KLF6	675
7421	CHIR	KLF7(+)	657.6305319364374	frozenset({'activating', 'top10perTarget'})	CHIR_KLF7(+)	single	t-independent	PNS Neurons	-0.274932		CHIR_KLF7(+)	KLF7	520
3268	BMP4	MITF(+)	655.9673504951421	frozenset({'activating', 'top50'})	BMP4_MITF(+)	single	t-independent	Retinal Progenitors	0.2595050244198155	-0.341139	BMP4_MITF(+)	MITF	181
2155	BMP4	NR1H4(+)	645.4990654402193	frozenset({'activating', 'weight>90.0%'})	BMP4_NR1H4(+)	single	t-independent	Retinal Progenitors	0.2705985490023278	-0.179735	BMP4_NR1H4(+)	NR1H4	10
5441	CHIR	SOX10(+)	640.4304211145592	frozenset({'activating', 'top5perTarget'})	CHIR_SOX10(+)	single	t-independent	PNS Progenitors	0.0561439		CHIR_SOX10(+)	SOX10	489
2260	CHIR	ATF4(+)	638.8478471333033	frozenset({'activating', 'weight>90.0%'})	CHIR_ATF4(+)	single	t-independent	Neural Crest	-0.168039		CHIR_ATF4(+)	ATF4	293
2156	BMP4	PITX3(+)	638.2855072761628	frozenset({'activating', 'weight>90.0%'})	BMP4_PITX3(+)	single	t-independent	Diencephalic Progenitors	0.2337083745014558	-0.0999464	BMP4_PITX3(+)	PITX3	16
7	BMP4	PAX6(+)	633.1462591255249	frozenset({'activating', 'weight>75.0%'})	BMP4_PAX6(+)	single	t-independent	Retinal Progenitors	0.2475043294322392	-0.240571	BMP4_PAX6(+)	PAX6	676
5884	RA	GATA6(+)	630.7474141196536	frozenset({'activating', 'top5perTarget'})	RA_GATA6(+)	single	t-independent	FOXA2+ Cells	0.1309750095593653	-0.183127	RA_GATA6(+)	GATA6	294
230	CHIR	RXRG(+)	625.236	frozenset({'activating', 'weight>75.0%'})	CHIR_RXRG(+)	single	t-independent	Neural Crest	-0.0181871		CHIR_RXRG(+)	RXRG	303
2262	CHIR	TLX2(+)	610.5364059846833	frozenset({'activating', 'weight>90.0%'})	CHIR_TLX2(+)	single	t-independent	PNS Neurons	-0.230996		CHIR_TLX2(+)	TLX2	6
752	RA	FOXD1(+)	604.7650712959387	frozenset({'activating', 'weight>75.0%'})	RA_FOXD1(+)	single	t-independent	Hindbrain Progenitors	-0.0939764	0.1137298244559923	RA_FOXD1(+)	FOXD1	127
753	RA	PHOX2B(+)	604.0558849519136	frozenset({'activating', 'weight>75.0%'})	RA_PHOX2B(+)	single	t-independent	PNS Progenitors	0.1746549653236557	-0.0604149	RA_PHOX2B(+)	PHOX2B	16
2263	CHIR	JUND(+)	600.3262195321723	frozenset({'activating', 'weight>90.0%'})	CHIR_JUND(+)	single	t-independent	CNS Neurons	-0.297671		CHIR_JUND(+)	JUND	3099
2548	RA	HOXB8(+)	598.4461886408303	frozenset({'activating', 'weight>90.0%'})	RA_HOXB8(+)	single	t-independent	Hindbrain Progenitors	0.3887995499705327	0.0415317	RA_HOXB8(+)	HOXB8	38
2264	CHIR	ETS1(+)	597.0583334314475	frozenset({'activating', 'weight>90.0%'})	CHIR_ETS1(+)	single	t-independent	Neural Crest	0.0780825		CHIR_ETS1(+)	ETS1	261
2724	SHH	MAF(+)	596.0449075950912	frozenset({'activating', 'weight>90.0%'})	SHH_MAF(+)	single	t-independent	Hypothalamic Progenitors	0.1515725604711318	-0.141404	SHH_MAF(+)	MAF	367
5447	CHIR	JUNB(+)	589.132	frozenset({'activating', 'top5perTarget'})	CHIR_JUNB(+)	single	t-independent	Neural Crest	-0.14211		CHIR_JUNB(+)	JUNB	174
2158	BMP4	CRX(+)	581.211	frozenset({'activating', 'weight>90.0%'})	BMP4_CRX(+)	single	t-independent	Retinal Progenitors	0.293896	-0.319379	BMP4_CRX(+)	CRX	123
5232	BMP4	TBX3(+)	574.5041329870311	frozenset({'activating', 'top5perTarget'})	BMP4_TBX3(+)	single	t-independent	PNS Neurons	0.1033933900560221	0.0362255	BMP4_TBX3(+)	TBX3	7
2725	SHH	VAX1(+)	571.6022163781698	frozenset({'activating', 'weight>90.0%'})	SHH_VAX1(+)	single	t-independent	Hypothalamic Progenitors	-0.259387	-0.306021	SHH_VAX1(+)	VAX1	61
5888	RA	ASCL1(+)	569.4071756198211	frozenset({'activating', 'top5perTarget'})	RA_ASCL1(+)	single	t-independent	PNS Progenitors	0.1231196414829633	0.0113305	RA_ASCL1(+)	ASCL1	10
11580	RA	RARA(+)	568.7752141753369	frozenset({'activating', 'top50perTarget'})	RA_RARA(+)	single	t-independent	PNS Progenitors	0.1593820691036911	0.0557658	RA_RARA(+)	RARA	110
3381	CHIR	CREB5(+)	564.2717296913818	frozenset({'activating', 'top50'})	CHIR_CREB5(+)	single	t-independent	PNS Neurons	-0.303397		CHIR_CREB5(+)	CREB5	713
7168	BMP4	SP3(+)	558.2696205871246	frozenset({'activating', 'top10perTarget'})	BMP4_SP3(+)	single	t-independent	Retinal Progenitors	0.1583169848036764	-0.183477	BMP4_SP3(+)	SP3	241
5891	RA	HNF4A(+)	552.4899136282484	frozenset({'activating', 'top5perTarget'})	RA_HNF4A(+)	single	t-independent	FOXA2+ Cells	0.1918979392379892	-0.0566697	RA_HNF4A(+)	HNF4A	75
5892	RA	FOXA1(+)	543.9379597719038	frozenset({'activating', 'top5perTarget'})	RA_FOXA1(+)	single	t-independent	FOXA2+ Cells	0.1864749557749889	-0.0419781	RA_FOXA1(+)	FOXA1	649
10459	CHIR	NHLH1(+)	543.1979883979449	frozenset({'activating', 'top50perTarget'})	CHIR_NHLH1(+)	single	t-independent	PNS Neurons	-0.243802		CHIR_NHLH1(+)	NHLH1	194
2268	CHIR	TCF15(+)	536.7944169817595	frozenset({'activating', 'weight>90.0%'})	CHIR_TCF15(+)	single	t-independent	PNS Neurons	-0.231423		CHIR_TCF15(+)	TCF15	104
5234	BMP4	PURA(+)	534.7208808237675	frozenset({'activating', 'top5perTarget'})	BMP4_PURA(+)	single	t-independent	FOXA2+ Cells	0.3058866303523084	-0.301051	BMP4_PURA(+)	PURA	123
10197	BMP4	ETV1(+)	519.2326530012028	frozenset({'activating', 'top50perTarget'})	BMP4_ETV1(+)	single	t-independent	Telencephalic Progenitors	0.121803	-0.186028	BMP4_ETV1(+)	ETV1	18
5893	RA	SP5(+)	517.7919181411569	frozenset({'activating', 'top5perTarget'})	RA_SP5(+)	single	t-independent	PNS Progenitors	-0.0484749	0.0111821	RA_SP5(+)	SP5	16
3277	BMP4	FOXP2(+)	500.4853772589913	frozenset({'activating', 'top50'})	BMP4_FOXP2(+)	single	t-independent	PNS Progenitors	0.2046528470538498	-0.226432	BMP4_FOXP2(+)	FOXP2	25
2555	RA	PBX1(+)	500.3505993399415	frozenset({'activating', 'weight>90.0%'})	RA_PBX1(+)	single	t-independent	FOXA2+ Cells	0.1979173488750132	0.1555916650704159	RA_PBX1(+)	PBX1	85
2556	RA	RUNX1(+)	499.3027314780001	frozenset({'activating', 'weight>90.0%'})	RA_RUNX1(+)	single	t-independent	FOXA2+ Cells	0.2160899247024357	-0.0943501	RA_RUNX1(+)	RUNX1	180
238	CHIR	SOX4(+)	499.2132117244796	frozenset({'activating', 'weight>75.0%'})	CHIR_SOX4(+)	single	t-independent	CNS Neurons	-0.166327		CHIR_SOX4(+)	SOX4	11
5452	CHIR	NKX1-1(+)	484.3390208722415	frozenset({'activating', 'top5perTarget'})	CHIR_NKX1-1(+)	single	t-independent	CNS Neurons	-0.181207		CHIR_NKX1-1(+)	NKX1-1	18
7434	CHIR	EGR1(+)	475.25443011633297	frozenset({'activating', 'top10perTarget'})	CHIR_EGR1(+)	single	t-independent	Neural Crest	-0.091934		CHIR_EGR1(+)	EGR1	448
2272	CHIR	FOS(+)	472.5401661252593	frozenset({'activating', 'weight>90.0%'})	CHIR_FOS(+)	single	t-independent	Neural Crest	-0.122834		CHIR_FOS(+)	FOS	330
6206	SHH	ETV4(+)	471.8004150751193	frozenset({'activating', 'top5perTarget'})	SHH_ETV4(+)	single	t-independent	Hypothalamic Progenitors	0.2516085031468124	-0.0729479	SHH_ETV4(+)	ETV4	59
10465	CHIR	CBFB(+)	467.17697452782727	frozenset({'activating', 'top50perTarget'})	CHIR_CBFB(+)	single	t-independent	PNS Neurons	-0.238437		CHIR_CBFB(+)	CBFB	33
7437	CHIR	EGR2(+)	464.48618987349175	frozenset({'activating', 'top10perTarget'})	CHIR_EGR2(+)	single	t-independent	Neural Crest	-0.175159		CHIR_EGR2(+)	EGR2	22
7060	XAV939	EMX2(+)	457.9413003396932	frozenset({'activating', 'top5perTarget'})	tXAV939_EMX2(+)	single	t-dependent	Diencephalic Progenitors		0.2862813830350602	XAV939_EMX2(+)	EMX2	41
11588	RA	FOXP1(+)	454.28570057311214	frozenset({'activating', 'top50perTarget'})	RA_FOXP1(+)	single	t-independent	FOXA2+ Cells	0.1865824084425641	0.0836108	RA_FOXP1(+)	FOXP1	164
765	RA	NR2F6(+)	449.3246959288257	frozenset({'activating', 'weight>75.0%'})	RA_NR2F6(+)	single	t-independent	FOXA2+ Cells	-0.0186693	-0.174879	RA_NR2F6(+)	NR2F6	20
11590	RA	PITX1(+)	448.6764655368825	frozenset({'activating', 'top50perTarget'})	RA_PITX1(+)	single	t-independent	FOXA2+ Cells	0.1726198402697928	0.00477823	RA_PITX1(+)	PITX1	6
3278	BMP4	GATA2(+)	447.59486989794016	frozenset({'activating', 'top50'})	BMP4_GATA2(+)	single	t-independent	Neural Crest	0.1121061277431139	-0.00316297	BMP4_GATA2(+)	GATA2	73
2047	XAV939	POU3F3(+)	445.8797324480546	frozenset({'activating', 'weight>75.0%'})	tXAV939_POU3F3(+)	single	t-dependent	Telencephalic Progenitors		-0.11192	XAV939_POU3F3(+)	POU3F3	102
11591	RA	GATA4(+)	445.35632684877584	frozenset({'activating', 'top50perTarget'})	RA_GATA4(+)	single	t-independent	FOXA2+ Cells	0.2200864130799656	-0.0414499	RA_GATA4(+)	GATA4	140
4001	RA	BCL11A(+)	440.9991731664565	frozenset({'activating', 'top50'})	RA_BCL11A(+)	single	t-independent	Neural Crest	0.1673295672883633	-0.242027	RA_BCL11A(+)	BCL11A	119
8793	SHH	DLX6(+)	433.4565137332112	frozenset({'activating', 'top10perTarget'})	SHH_DLX6(+)	single	t-independent	FOXA2+ Cells	-0.0756933	-0.130669	SHH_DLX6(+)	DLX6	44
8219	RA	CDX2(+)	431.979	frozenset({'activating', 'top10perTarget'})	RA_CDX2(+)	single	t-independent	FOXA2+ Cells	0.2197059619480368	-0.139206	RA_CDX2(+)	CDX2	174
2564	RA	POU3F2(+)	428.2899267417532	frozenset({'activating', 'weight>90.0%'})	RA_POU3F2(+)	single	t-independent	Hindbrain Progenitors	0.2842968513999873	0.3898065740006916	RA_POU3F2(+)	POU3F2	96
11367	FGF8	NFIC(+)	424.4439538866938	frozenset({'activating', 'top50perTarget'})	FGF8_early_NFIC(+)	single	FGF8_early	Telencephalic Progenitors	0.4897612299342342	-0.00921221	FGF8_NFIC(+)	NFIC	32
13965	XAV939	ARX(+)	420.7182377495206	frozenset({'activating', 'top50perTarget'})	tXAV939_ARX(+)	single	t-dependent	Diencephalic Progenitors		0.2839277107733419	XAV939_ARX(+)	ARX	31
771	RA	ELF3(+)	405.7127362039216	frozenset({'activating', 'weight>75.0%'})	RA_ELF3(+)	single	t-independent	FOXA2+ Cells	0.0880557	-0.176343	RA_ELF3(+)	ELF3	39
11596	RA	MEIS2(+)	404.2972891979687	frozenset({'activating', 'top50perTarget'})	RA_MEIS2(+)	single	t-independent	FOXA2+ Cells	-0.0869762	0.1393767986093122	RA_MEIS2(+)	MEIS2	32
5906	RA	KLF5(+)	399.8248100450603	frozenset({'activating', 'top5perTarget'})	RA_KLF5(+)	single	t-independent	FOXA2+ Cells	0.1090845470580617	-0.184355	RA_KLF5(+)	KLF5	459
11598	RA	TRPS1(+)	398.7307498781283	frozenset({'activating', 'top50perTarget'})	RA_TRPS1(+)	single	t-independent	FOXA2+ Cells	0.1752532874848139	0.0711989	RA_TRPS1(+)	TRPS1	26
5908	RA	OVOL2(+)	396.99339781425925	frozenset({'activating', 'top5perTarget'})	RA_OVOL2(+)	single	t-independent	FOXA2+ Cells	0.0883643	-0.25922	RA_OVOL2(+)	OVOL2	21
4237	SHH	GLI1(+)	394.7245406101028	frozenset({'activating', 'top50'})	SHH_GLI1(+)	single	t-independent	PNS Progenitors	0.4446353531887165	0.0723266	SHH_GLI1(+)	GLI1	29
3215	XAV939	RFX4(+)	394.32769350882194	frozenset({'activating', 'weight>90.0%'})	tXAV939_RFX4(+)	single	t-dependent	Hindbrain Progenitors		0.2995507061288057	XAV939_RFX4(+)	RFX4	237
11600	RA	ELF1(+)	392.65471384318926	frozenset({'activating', 'top50perTarget'})	RA_ELF1(+)	single	t-independent	FOXA2+ Cells	0.1478758240433194	-0.0523144	RA_ELF1(+)	ELF1	342
3390	CHIR	NFIA(+)	390.2095961849193	frozenset({'activating', 'top50'})	CHIR_NFIA(+)	single	t-independent	PNS Neurons	0.0320331		CHIR_NFIA(+)	NFIA	22
5458	CHIR	ZNF836(+)	387.636	frozenset({'activating', 'top5perTarget'})	CHIR_ZNF836(+)	single	t-independent	FOXA2+ Cells	-0.213373		CHIR_ZNF836(+)	ZNF836	8
777	RA	GRHL2(+)	383.6215201422702	frozenset({'activating', 'weight>75.0%'})	RA_GRHL2(+)	single	t-independent	FOXA2+ Cells	0.0896367	-0.184352	RA_GRHL2(+)	GRHL2	96
2277	CHIR	DDIT3(+)	380.4753889343933	frozenset({'activating', 'weight>90.0%'})	CHIR_DDIT3(+)	single	t-independent	PNS Neurons	-0.145817		CHIR_DDIT3(+)	DDIT3	326
10077	XAV939	ZNF689(+)	377.29456255989527	frozenset({'activating', 'top10perTarget'})	tXAV939_ZNF689(+)	single	t-dependent	PNS Progenitors		0.2346746733006052	XAV939_ZNF689(+)	ZNF689	13
6567	time	FOXP2(+)	376.9814446332179	frozenset({'activating', 'top5perTarget'})	t_FOXP2(+)	single	t-independent	PNS Progenitors	0	0	time_FOXP2(+)	FOXP2	25
8228	RA	NFE2L3(+)	374.1749949022302	frozenset({'activating', 'top10perTarget'})	RA_NFE2L3(+)	single	t-independent	FOXA2+ Cells	0.1159414081292536	0.0362768	RA_NFE2L3(+)	NFE2L3	7
2732	SHH	GBX2(+)	370.997	frozenset({'activating', 'weight>90.0%'})	SHH_GBX2(+)	single	t-independent	Spinal Cord Progenitors	0.3010336638107201	-0.0459168	SHH_GBX2(+)	GBX2	193
10470	CHIR	XBP1(+)	369.7807694303735	frozenset({'activating', 'top50perTarget'})	CHIR_XBP1(+)	single	t-independent	Spinal Cord Progenitors	-0.0656836		CHIR_XBP1(+)	XBP1	815
13294	time	FOXD1(+)	366.975	frozenset({'activating', 'top50perTarget'})	t_FOXD1(+)	single	t-independent	Hindbrain Progenitors	0	0	time_FOXD1(+)	FOXD1	127
9799	FGF8	POU3F3(+)	365.37946175417983	frozenset({'activating', 'top10perTarget'})	tFGF8_POU3F3(+)	single	t-dependent	Telencephalic Progenitors	-0.355498	0.00342907	FGF8_POU3F3(+)	POU3F3	102
2964	time	LEF1(+)	357.9490950854508	frozenset({'activating', 'weight>90.0%'})	t_LEF1(+)	single	t-independent	Neural Crest	0	0	time_LEF1(+)	LEF1	135
5461	CHIR	TFAP2C(+)	356.84068356864736	frozenset({'activating', 'top5perTarget'})	CHIR_TFAP2C(+)	single	t-independent	FOXA2+ Cells	0.1339232728517203		CHIR_TFAP2C(+)	TFAP2C	14
2051	XAV939	FOXG1(+)	356.4104670599204	frozenset({'activating', 'weight>75.0%'})	tXAV939_FOXG1(+)	single	t-dependent	Telencephalic Progenitors		-0.12793	XAV939_FOXG1(+)	FOXG1	49
2733	SHH	PAX2(+)	352.59345435712254	frozenset({'activating', 'weight>90.0%'})	SHH_PAX2(+)	single	t-independent	Telencephalic Progenitors	0.0631991	0.1565502880461038	SHH_PAX2(+)	PAX2	182
5462	CHIR	DMBX1(+)	349.597	frozenset({'activating', 'top5perTarget'})	CHIR_DMBX1(+)	single	t-independent	Spinal Cord Progenitors	0.1280035403353248		CHIR_DMBX1(+)	DMBX1	29
2281	CHIR	TCF7(+)	349.2312201309263	frozenset({'activating', 'weight>90.0%'})	CHIR_TCF7(+)	single	t-independent	PNS Neurons	-0.0382994		CHIR_TCF7(+)	TCF7	25
5464	CHIR	ATF5(+)	348.7673100694876	frozenset({'activating', 'top5perTarget'})	CHIR_ATF5(+)	single	t-independent	CNS Neurons	-0.17208		CHIR_ATF5(+)	ATF5	354
3280	BMP4	TCF12(+)	346.2024740134638	frozenset({'activating', 'top50'})	BMP4_TCF12(+)	single	t-independent	Hypothalamic Progenitors	0.0507614	-0.0468889	BMP4_TCF12(+)	TCF12	12
8229	RA	PDX1(+)	339.3847409037461	frozenset({'activating', 'top10perTarget'})	RA_PDX1(+)	single	t-independent	FOXA2+ Cells	0.2131755034995379	0.0192766	RA_PDX1(+)	PDX1	139
10079	XAV939	BARHL1(+)	336.75844952966395	frozenset({'activating', 'top10perTarget'})	tXAV939_BARHL1(+)	single	t-dependent	Diencephalic Progenitors		0.2755509241872021	XAV939_BARHL1(+)	BARHL1	9
10475	CHIR	AHDC1(+)	336.3775951955081	frozenset({'activating', 'top50perTarget'})	CHIR_AHDC1(+)	single	t-independent	PNS Neurons	-0.0223611		CHIR_AHDC1(+)	AHDC1	5
4013	RA	TFEC(+)	335.907	frozenset({'activating', 'top50'})	RA_TFEC(+)	single	t-independent	Retinal Progenitors	-0.297033	0.1087910798654268	RA_TFEC(+)	TFEC	9
17	BMP4	MAFB(+)	334.894	frozenset({'activating', 'weight>75.0%'})	BMP4_MAFB(+)	single	t-independent	FOXA2+ Cells	0.104023	0.0803084	BMP4_MAFB(+)	MAFB	123
9420	time	TCF7L2(+)	333.72073965930645	frozenset({'activating', 'top10perTarget'})	t_TCF7L2(+)	single	t-independent	Hypothalamic Progenitors	0	0	time_TCF7L2(+)	TCF7L2	79
11605	RA	FLI1(+)	333.0639154006757	frozenset({'activating', 'top50perTarget'})	RA_FLI1(+)	single	t-independent	Neural Crest	-0.182651	-0.243337	RA_FLI1(+)	FLI1	79
2966	time	MEIS2(+)	331.90118192143126	frozenset({'activating', 'weight>90.0%'})	t_MEIS2(+)	single	t-independent	FOXA2+ Cells	0	0	time_MEIS2(+)	MEIS2	32
2284	CHIR	HDAC2(+)	331.5063164577954	frozenset({'activating', 'weight>90.0%'})	CHIR_HDAC2(+)	single	t-independent	PNS Neurons	0.3477527821828933		CHIR_HDAC2(+)	HDAC2	648
7067	XAV939	SOX3(+)	331.22153858543913	frozenset({'activating', 'top5perTarget'})	tXAV939_SOX3(+)	single	t-dependent	Diencephalic Progenitors		-0.0218475	XAV939_SOX3(+)	SOX3	6
13298	time	MITF(+)	330.75029909260803	frozenset({'activating', 'top50perTarget'})	t_MITF(+)	single	t-independent	Retinal Progenitors	0	0	time_MITF(+)	MITF	181
2576	RA	NR2F2(+)	329.0765101323213	frozenset({'activating', 'weight>90.0%'})	RA_NR2F2(+)	single	t-independent	Neural Crest	-0.0239129	-0.0366473	RA_NR2F2(+)	NR2F2	320
3400	CHIR	CEBPB(+)	327.9905613513798	frozenset({'activating', 'top50'})	CHIR_CEBPB(+)	single	t-independent	CNS Neurons	-0.0279987		CHIR_CEBPB(+)	CEBPB	736
4016	RA	TEAD4(+)	326.5809133944236	frozenset({'activating', 'top50'})	RA_TEAD4(+)	single	t-independent	Neural Crest	-0.0143154	-0.239101	RA_TEAD4(+)	TEAD4	37
8234	RA	GATA5(+)	325.18014420482046	frozenset({'activating', 'top10perTarget'})	RA_GATA5(+)	single	t-independent	FOXA2+ Cells	0.1509776870515488	-0.0211011	RA_GATA5(+)	GATA5	51
2286	CHIR	NKX2-5(+)	324.25567440047723	frozenset({'activating', 'weight>90.0%'})	CHIR_NKX2-5(+)	single	t-independent	PNS Neurons	0.1335228062679753		CHIR_NKX2-5(+)	NKX2-5	13
5072	RA	RFX1(+)	322.1723617917589	frozenset({'activating', 'top50'})	tRA_RFX1(+)	single	t-dependent	Telencephalic Progenitors	0.0380511	0.027373	RA_RFX1(+)	RFX1	7
256	CHIR	BCL11A(+)	320.88987960427033	frozenset({'activating', 'weight>75.0%'})	CHIR_BCL11A(+)	single	t-independent	Neural Crest	-0.163205		CHIR_BCL11A(+)	BCL11A	119
7997	FGF8	SALL4(+)	320.7144006916678	frozenset({'activating', 'top10perTarget'})	FGF8_early_SALL4(+)	single	FGF8_early	Diencephalic Progenitors	0.2446066332268485	-0.0122226	FGF8_SALL4(+)	SALL4	331
580	FGF8	ELK4(+)	315.5839666540263	frozenset({'activating', 'weight>75.0%'})	FGF8_early_ELK4(+)	single	FGF8_early	Telencephalic Progenitors	0.1583966377259359	0.014324	FGF8_ELK4(+)	ELK4	132
2288	CHIR	ELK3(+)	315.1191843084989	frozenset({'activating', 'weight>90.0%'})	CHIR_ELK3(+)	single	t-independent	Neural Crest	-0.0154418		CHIR_ELK3(+)	ELK3	130
5725	FGF8	TAL2(+)	313.02581624100395	frozenset({'activating', 'top5perTarget'})	FGF8_early_TAL2(+)	single	FGF8_early	Spinal Cord Progenitors	-0.204785	-0.0590457	FGF8_TAL2(+)	TAL2	30
5073	RA	CEBPA(+)	312.69316429573854	frozenset({'activating', 'top50'})	tRA_CEBPA(+)	single	t-dependent	FOXA2+ Cells	0.0487858	-0.0514655	RA_CEBPA(+)	CEBPA	101
258	CHIR	KLF4(+)	312.23320870185603	frozenset({'activating', 'weight>75.0%'})	CHIR_KLF4(+)	single	t-independent	FOXA2+ Cells	-0.119825		CHIR_KLF4(+)	KLF4	36
2969	time	RARB(+)	309.0018804670867	frozenset({'activating', 'weight>90.0%'})	t_RARB(+)	single	t-independent	Hindbrain Progenitors	0	0	time_RARB(+)	RARB	116
2579	RA	ZNF444(+)	308.57732064025885	frozenset({'activating', 'weight>90.0%'})	RA_ZNF444(+)	single	t-independent	FOXA2+ Cells	0.1430143152981129	-0.0382249	RA_ZNF444(+)	ZNF444	19
5919	RA	NFIB(+)	306.1121248548852	frozenset({'activating', 'top5perTarget'})	RA_NFIB(+)	single	t-independent	FOXA2+ Cells	0.1171860011245137	-0.177455	RA_NFIB(+)	NFIB	127
11611	RA	GLI1(+)	305.82266925250536	frozenset({'activating', 'top50perTarget'})	RA_GLI1(+)	single	t-independent	PNS Progenitors	0.0780761	-0.0185547	RA_GLI1(+)	GLI1	29
7176	BMP4	TFEC(+)	304.108	frozenset({'activating', 'top10perTarget'})	BMP4_TFEC(+)	single	t-independent	Retinal Progenitors	0.1544491662494008	-0.200932	BMP4_TFEC(+)	TFEC	9
3283	BMP4	VENTX(+)	303.94569428931965	frozenset({'activating', 'top50'})	BMP4_VENTX(+)	single	t-independent	Diencephalic Progenitors	0.0571382	0.0181438	BMP4_VENTX(+)	VENTX	18
259	CHIR	MXI1(+)	303.6808837479199	frozenset({'activating', 'weight>75.0%'})	CHIR_MXI1(+)	single	t-independent	PNS Neurons	-0.157059		CHIR_MXI1(+)	MXI1	8
5473	CHIR	ARID3A(+)	301.395	frozenset({'activating', 'top5perTarget'})	CHIR_ARID3A(+)	single	t-independent	PNS Neurons	-0.0495042		CHIR_ARID3A(+)	ARID3A	11
13301	time	HOXA1(+)	300.8852911362768	frozenset({'activating', 'top50perTarget'})	t_HOXA1(+)	single	t-independent	FOXA2+ Cells	0	0	time_HOXA1(+)	HOXA1	57
5921	RA	GATA3(+)	300.5493442774448	frozenset({'activating', 'top5perTarget'})	RA_GATA3(+)	single	t-independent	FOXA2+ Cells	-0.0118554	-0.283327	RA_GATA3(+)	GATA3	183
9426	time	CRX(+)	299.027	frozenset({'activating', 'top10perTarget'})	t_CRX(+)	single	t-independent	Retinal Progenitors	0	0	time_CRX(+)	CRX	123
1529	time	SP5(+)	295.548	frozenset({'activating', 'weight>75.0%'})	t_SP5(+)	single	t-independent	PNS Progenitors	0	0	time_SP5(+)	SP5	16
10484	CHIR	MYCN(+)	293.72936762842005	frozenset({'activating', 'top50perTarget'})	CHIR_MYCN(+)	single	t-independent	Neural Crest	0.1962585624755505		CHIR_MYCN(+)	MYCN	110
11371	FGF8	ZNF286A(+)	292.89342902069825	frozenset({'activating', 'top50perTarget'})	FGF8_early_ZNF286A(+)	single	FGF8_early	PNS Neurons	0.3090982773309434	0.0350972	FGF8_ZNF286A(+)	ZNF286A	7
2293	CHIR	NR3C1(+)	292.0847281788837	frozenset({'activating', 'weight>90.0%'})	CHIR_NR3C1(+)	single	t-independent	PNS Progenitors	-0.259584		CHIR_NR3C1(+)	NR3C1	188
5243	BMP4	ZNF770(+)	291.72526713023376	frozenset({'activating', 'top5perTarget'})	BMP4_ZNF770(+)	single	t-independent	FOXA2+ Cells	0.2029164286905421	-0.0921485	BMP4_ZNF770(+)	ZNF770	506
1530	time	HOXB4(+)	290.4677823731191	frozenset({'activating', 'weight>75.0%'})	t_HOXB4(+)	single	t-independent	Hindbrain Progenitors	0	0	time_HOXB4(+)	HOXB4	75
5181	XAV939	SOX1(+)	289.67737835180293	frozenset({'activating', 'top50'})	tXAV939_SOX1(+)	single	t-dependent	Spinal Cord Progenitors		-0.108481	XAV939_SOX1(+)	SOX1	66
8240	RA	LEF1(+)	285.1936943757399	frozenset({'activating', 'top10perTarget'})	RA_LEF1(+)	single	t-independent	Neural Crest	-0.133385	0.1067862806292663	RA_LEF1(+)	LEF1	135
8001	FGF8	ZNF521(+)	283.4752032450673	frozenset({'activating', 'top10perTarget'})	FGF8_early_ZNF521(+)	single	FGF8_early	Telencephalic Progenitors	0.0520144	0.0324275	FGF8_ZNF521(+)	ZNF521	31
6211	SHH	ETS2(+)	282.7073102453914	frozenset({'activating', 'top5perTarget'})	SHH_ETS2(+)	single	t-independent	PNS Progenitors	0.2173128962294968	0.00903617	SHH_ETS2(+)	ETS2	135
6579	time	VAX2(+)	282.2880107674943	frozenset({'activating', 'top5perTarget'})	t_VAX2(+)	single	t-independent	Retinal Progenitors	0	0	time_VAX2(+)	VAX2	54
5923	RA	OLIG3(+)	282.10262979569137	frozenset({'activating', 'top5perTarget'})	RA_OLIG3(+)	single	t-independent	Hindbrain Progenitors	0.0627079	-0.0404166	RA_OLIG3(+)	OLIG3	8
6580	time	PAX6(+)	281.9463862716536	frozenset({'activating', 'top5perTarget'})	t_PAX6(+)	single	t-independent	Retinal Progenitors	0	0	time_PAX6(+)	PAX6	676
8242	RA	ZNF300(+)	280.8726357974554	frozenset({'activating', 'top10perTarget'})	RA_ZNF300(+)	single	t-independent	PNS Progenitors	0.1251990672562152	-0.0133522	RA_ZNF300(+)	ZNF300	33
3873	FGF8	CCNT2(+)	279.7351435772871	frozenset({'activating', 'top50'})	FGF8_early_CCNT2(+)	single	FGF8_early	Telencephalic Progenitors	0.0745123	0.00185385	FGF8_CCNT2(+)	CCNT2	34
793	RA	TWIST1(+)	278.32542110802075	frozenset({'activating', 'weight>75.0%'})	RA_TWIST1(+)	single	t-independent	Neural Crest	-0.203676	-0.24583	RA_TWIST1(+)	TWIST1	258
8244	RA	GLI2(+)	275.1384616272271	frozenset({'activating', 'top10perTarget'})	RA_GLI2(+)	single	t-independent	Telencephalic Progenitors	0.1792084497951695	0.0244562	RA_GLI2(+)	GLI2	12
2459	FGF8	NFYB(+)	274.1432160127256	frozenset({'activating', 'weight>90.0%'})	FGF8_early_NFYB(+)	single	FGF8_early	Telencephalic Progenitors	0.3665543637405221	-0.0950822	FGF8_NFYB(+)	NFYB	645
2294	CHIR	PPARD(+)	273.4402134287828	frozenset({'activating', 'weight>90.0%'})	CHIR_PPARD(+)	single	t-independent	PNS Neurons	-0.113109		CHIR_PPARD(+)	PPARD	14
5927	RA	ILF2(+)	272.7752093366011	frozenset({'activating', 'top5perTarget'})	RA_ILF2(+)	single	t-independent	Neural Crest	0.0476548	-0.148771	RA_ILF2(+)	ILF2	1131
264	CHIR	HMX2(+)	272.2320840655097	frozenset({'activating', 'weight>75.0%'})	CHIR_HMX2(+)	single	t-independent	Neural Crest	0.0858928		CHIR_HMX2(+)	HMX2	17
2055	XAV939	RB1(+)	271.8928122044907	frozenset({'activating', 'weight>75.0%'})	tXAV939_RB1(+)	single	t-dependent	Neural Crest		-0.0114861	XAV939_RB1(+)	RB1	91
9431	time	NR2F2(+)	270.49888269666576	frozenset({'activating', 'top10perTarget'})	t_NR2F2(+)	single	t-independent	Neural Crest	0	0	time_NR2F2(+)	NR2F2	320
4887	time	HOXC4(+)	269.5203881676095	frozenset({'activating', 'top50'})	t_HOXC4(+)	single	t-independent	FOXA2+ Cells	0	0	time_HOXC4(+)	HOXC4	125
10083	XAV939	PLAGL1(+)	269.4844552255932	frozenset({'activating', 'top10perTarget'})	tXAV939_PLAGL1(+)	single	t-dependent	Hindbrain Progenitors		0.2049880672838171	XAV939_PLAGL1(+)	PLAGL1	96
5244	BMP4	BACH1(+)	267.8960476918772	frozenset({'activating', 'top5perTarget'})	BMP4_BACH1(+)	single	t-independent	FOXA2+ Cells	0.169466	-0.152553	BMP4_BACH1(+)	BACH1	27
2978	time	NFKB1(+)	266.7194019538122	frozenset({'activating', 'weight>90.0%'})	t_NFKB1(+)	single	t-independent	FOXA2+ Cells	0	0	time_NFKB1(+)	NFKB1	120
9434	time	FOXP4(+)	266.63835718453413	frozenset({'activating', 'top10perTarget'})	t_FOXP4(+)	single	t-independent	FOXA2+ Cells	0	0	time_FOXP4(+)	FOXP4	42
2590	RA	MSX1(+)	266.3117939046943	frozenset({'activating', 'weight>90.0%'})	RA_MSX1(+)	single	t-independent	Hindbrain Progenitors	-0.0843711	-0.0684689	RA_MSX1(+)	MSX1	36
7180	BMP4	ZNF37A(+)	265.9866898157369	frozenset({'activating', 'top10perTarget'})	BMP4_ZNF37A(+)	single	t-independent	PNS Neurons	0.1295188910953885	-0.0768636	BMP4_ZNF37A(+)	ZNF37A	126
5478	CHIR	STAT6(+)	264.692	frozenset({'activating', 'top5perTarget'})	CHIR_STAT6(+)	single	t-independent	Neural Crest	0.0535913		CHIR_STAT6(+)	STAT6	36
4890	time	HOXB3(+)	262.4705566884766	frozenset({'activating', 'top50'})	t_HOXB3(+)	single	t-independent	Hindbrain Progenitors	0	0	time_HOXB3(+)	HOXB3	89
7460	CHIR	TBX6(+)	262.4072852135791	frozenset({'activating', 'top10perTarget'})	CHIR_TBX6(+)	single	t-independent	PNS Neurons	-0.0334962		CHIR_TBX6(+)	TBX6	6
5929	RA	ZNF205(+)	261.3560151447249	frozenset({'activating', 'top5perTarget'})	RA_ZNF205(+)	single	t-independent	FOXA2+ Cells	0.0819634	-0.0385152	RA_ZNF205(+)	ZNF205	7
2735	SHH	EMX1(+)	260.5489102892521	frozenset({'activating', 'weight>90.0%'})	SHH_EMX1(+)	single	t-independent	CNS Neurons	-0.188422	-0.160625	SHH_EMX1(+)	EMX1	25
5930	RA	FOXF1(+)	260.4161785962411	frozenset({'activating', 'top5perTarget'})	RA_FOXF1(+)	single	t-independent	FOXA2+ Cells	0.0303539	0.0238681	RA_FOXF1(+)	FOXF1	10
799	RA	NFE2L2(+)	260.1977096635435	frozenset({'activating', 'weight>75.0%'})	RA_NFE2L2(+)	single	t-independent	FOXA2+ Cells	0.093007	0.0430965	RA_NFE2L2(+)	NFE2L2	95
13974	XAV939	ZNF704(+)	260.03527758476383	frozenset({'activating', 'top50perTarget'})	tXAV939_ZNF704(+)	single	t-dependent	Neural Crest		-0.0309938	XAV939_ZNF704(+)	ZNF704	274
6586	time	FOXP1(+)	259.1954129264767	frozenset({'activating', 'top5perTarget'})	t_FOXP1(+)	single	t-independent	FOXA2+ Cells	0	0	time_FOXP1(+)	FOXP1	164
12300	SHH	SP8(+)	257.7686725854813	frozenset({'activating', 'top50perTarget'})	SHH_SP8(+)	single	t-independent	Telencephalic Progenitors	-0.269847	-0.240628	SHH_SP8(+)	SP8	171
1539	time	GATA2(+)	257.6926376101014	frozenset({'activating', 'weight>75.0%'})	t_GATA2(+)	single	t-independent	Neural Crest	0	0	time_GATA2(+)	GATA2	73
7181	BMP4	VAX2(+)	256.7393508726126	frozenset({'activating', 'top10perTarget'})	BMP4_VAX2(+)	single	t-independent	Retinal Progenitors	-0.0243937	-0.00111311	BMP4_VAX2(+)	VAX2	54
1540	time	HOXA4(+)	255.4193679921528	frozenset({'activating', 'weight>75.0%'})	t_HOXA4(+)	single	t-independent	PNS Progenitors	0	0	time_HOXA4(+)	HOXA4	87
13315	time	NR2F1(+)	254.0908684352811	frozenset({'activating', 'top50perTarget'})	t_NR2F1(+)	single	t-independent	Neural Crest	0	0	time_NR2F1(+)	NR2F1	324
3875	FGF8	SOX11(+)	253.7756778613656	frozenset({'activating', 'top50'})	FGF8_early_SOX11(+)	single	FGF8_early	CNS Neurons	0.0303484	0.00925147	FGF8_SOX11(+)	SOX11	8
3224	XAV939	CEBPA(+)	253.2517940380557	frozenset({'activating', 'weight>90.0%'})	tXAV939_CEBPA(+)	single	t-dependent	FOXA2+ Cells		-0.00681814	XAV939_CEBPA(+)	CEBPA	101
5731	FGF8	GATAD1(+)	252.95506080487567	frozenset({'activating', 'top5perTarget'})	FGF8_early_GATAD1(+)	single	FGF8_early	Diencephalic Progenitors	0.0468313	0.0363961	FGF8_GATAD1(+)	GATAD1	2038
3877	FGF8	ZSCAN18(+)	252.5171672747512	frozenset({'activating', 'top50'})	FGF8_early_ZSCAN18(+)	single	FGF8_early	Diencephalic Progenitors	0.0141922	0.0340422	FGF8_ZSCAN18(+)	ZSCAN18	95
10086	XAV939	RFX1(+)	251.3561703527671	frozenset({'activating', 'top10perTarget'})	tXAV939_RFX1(+)	single	t-dependent	Telencephalic Progenitors		-0.00300171	XAV939_RFX1(+)	RFX1	7
3226	XAV939	SOX9(+)	250.89567325547264	frozenset({'activating', 'weight>90.0%'})	tXAV939_SOX9(+)	single	t-dependent	Hypothalamic Progenitors		-0.0509453	XAV939_SOX9(+)	SOX9	127
10490	CHIR	YY1(+)	249.87999414650685	frozenset({'activating', 'top50perTarget'})	CHIR_YY1(+)	single	t-independent	Neural Crest	0.2432542921969418		CHIR_YY1(+)	YY1	2637
2985	time	TFEC(+)	248.31162440121685	frozenset({'activating', 'weight>90.0%'})	t_TFEC(+)	single	t-independent	Retinal Progenitors	0	0	time_TFEC(+)	TFEC	9
5932	RA	ZBTB7A(+)	247.623	frozenset({'activating', 'top5perTarget'})	RA_ZBTB7A(+)	single	t-independent	PNS Neurons	0.127192	-0.0976484	RA_ZBTB7A(+)	ZBTB7A	8
2986	time	LHX2(+)	244.1854297215584	frozenset({'activating', 'weight>90.0%'})	t_LHX2(+)	single	t-independent	Retinal Progenitors	0	0	time_LHX2(+)	LHX2	320
5933	RA	CHURC1(+)	243.3795765498309	frozenset({'activating', 'top5perTarget'})	RA_CHURC1(+)	single	t-independent	FOXA2+ Cells	0.1657554200886962	-0.00200571	RA_CHURC1(+)	CHURC1	8
8800	SHH	SOX14(+)	241.9138553120368	frozenset({'activating', 'top10perTarget'})	SHH_SOX14(+)	single	t-independent	CNS Neurons	0.1969568594242833	-0.0161815	SHH_SOX14(+)	SOX14	9
3227	XAV939	LHX1(+)	238.87284264416252	frozenset({'activating', 'weight>90.0%'})	tXAV939_LHX1(+)	single	t-dependent	CNS Neurons		0.052866	XAV939_LHX1(+)	LHX1	98
8253	RA	TFAP4(+)	237.74771130970777	frozenset({'activating', 'top10perTarget'})	RA_TFAP4(+)	single	t-independent	Hindbrain Progenitors	0.0652612	-0.0768015	RA_TFAP4(+)	TFAP4	7
2598	RA	DRAP1(+)	236.37154478908684	frozenset({'activating', 'weight>90.0%'})	RA_DRAP1(+)	single	t-independent	Hindbrain Progenitors	-0.00268073	0.0317275	RA_DRAP1(+)	DRAP1	1244
2599	RA	FOXP4(+)	233.92609878044937	frozenset({'activating', 'weight>90.0%'})	RA_FOXP4(+)	single	t-independent	FOXA2+ Cells	-0.0609457	0.1873322754959173	RA_FOXP4(+)	FOXP4	42
3878	FGF8	ZNF518A(+)	233.3631396629381	frozenset({'activating', 'top50'})	FGF8_early_ZNF518A(+)	single	FGF8_early	Telencephalic Progenitors	0.0750538	0.034993	FGF8_ZNF518A(+)	ZNF518A	300
268	CHIR	NCOA1(+)	232.76985335891865	frozenset({'activating', 'weight>75.0%'})	CHIR_NCOA1(+)	single	t-independent	CNS Neurons	-0.153419		CHIR_NCOA1(+)	NCOA1	27
2987	time	FOXA2(+)	232.15855141444985	frozenset({'activating', 'weight>90.0%'})	t_FOXA2(+)	single	t-independent	FOXA2+ Cells	0	0	time_FOXA2(+)	FOXA2	294
2300	CHIR	ZNF287(+)	231.9096045014664	frozenset({'activating', 'weight>90.0%'})	CHIR_ZNF287(+)	single	t-independent	Hindbrain Progenitors	0.0828936		CHIR_ZNF287(+)	ZNF287	29
3879	FGF8	PHF20(+)	231.75052165734428	frozenset({'activating', 'top50'})	FGF8_early_PHF20(+)	single	FGF8_early	PNS Neurons	0.3669453177928908	0.0340701	FGF8_PHF20(+)	PHF20	461
9443	time	GATA6(+)	230.22541771959152	frozenset({'activating', 'top10perTarget'})	t_GATA6(+)	single	t-independent	FOXA2+ Cells	0	0	time_GATA6(+)	GATA6	294
5937	RA	NFATC2(+)	228.3401629428537	frozenset({'activating', 'top5perTarget'})	RA_NFATC2(+)	single	t-independent	FOXA2+ Cells	0.0988949	-0.0636505	RA_NFATC2(+)	NFATC2	12
8009	FGF8	POU3F1(+)	228.02522044191025	frozenset({'activating', 'top10perTarget'})	FGF8_early_POU3F1(+)	single	FGF8_early	Hypothalamic Progenitors	0.3275531633957049	0.0353683	FGF8_POU3F1(+)	POU3F1	13
2989	time	PURA(+)	227.305	frozenset({'activating', 'weight>90.0%'})	t_PURA(+)	single	t-independent	FOXA2+ Cells	0	0	time_PURA(+)	PURA	123
2738	SHH	ZNF521(+)	227.235	frozenset({'activating', 'weight>90.0%'})	SHH_ZNF521(+)	single	t-independent	Telencephalic Progenitors	0.0982012	0.0641679	SHH_ZNF521(+)	ZNF521	31
9445	time	MSX2(+)	226.8631322803544	frozenset({'activating', 'top10perTarget'})	t_MSX2(+)	single	t-independent	FOXA2+ Cells	0	0	time_MSX2(+)	MSX2	186
3288	BMP4	MBNL2(+)	225.87024342823744	frozenset({'activating', 'top50'})	BMP4_MBNL2(+)	single	t-independent	Neural Crest	0.2666099578526945	-0.221363	BMP4_MBNL2(+)	MBNL2	50
5189	XAV939	IRF7(+)	224.3682118950205	frozenset({'activating', 'top50'})	tXAV939_IRF7(+)	single	t-dependent	Diencephalic Progenitors		0.1393962346237185	XAV939_IRF7(+)	IRF7	43
25	BMP4	ZNF529(+)	224.19728259956503	frozenset({'activating', 'weight>75.0%'})	BMP4_ZNF529(+)	single	t-independent	Spinal Cord Progenitors	0.0708484	-0.0879135	BMP4_ZNF529(+)	ZNF529	15
384	SHH	GATA3(+)	224.03502777392643	frozenset({'activating', 'top50perTarget'})	SHH_GATA3(+)	comb	t-independent	FOXA2+ Cells	-0.110996	0.0385809	SHH_GATA3(+)	GATA3	183
4901	time	HOXC5(+)	223.21978709614612	frozenset({'activating', 'top50'})	t_HOXC5(+)	single	t-independent	FOXA2+ Cells	0	0	time_HOXC5(+)	HOXC5	74
13980	XAV939	RXRB(+)	222.3778481830199	frozenset({'activating', 'top50perTarget'})	tXAV939_RXRB(+)	single	t-dependent	Neural Crest		0.2017303005898352	XAV939_RXRB(+)	RXRB	15
1549	time	HOXA5(+)	222.0857859530778	frozenset({'activating', 'weight>75.0%'})	t_HOXA5(+)	single	t-independent	FOXA2+ Cells	0	0	time_HOXA5(+)	HOXA5	25
9448	time	PBX1(+)	221.50179287290973	frozenset({'activating', 'top10perTarget'})	t_PBX1(+)	single	t-independent	FOXA2+ Cells	0	0	time_PBX1(+)	PBX1	85
1551	time	HOXB5(+)	220.064	frozenset({'activating', 'weight>75.0%'})	t_HOXB5(+)	single	t-independent	Hindbrain Progenitors	0	0	time_HOXB5(+)	HOXB5	67
5736	FGF8	VSX2(+)	219.77105534505665	frozenset({'activating', 'top5perTarget'})	FGF8_early_VSX2(+)	single	FGF8_early	Retinal Progenitors	-0.0644874	-0.0378921	FGF8_VSX2(+)	VSX2	7
5483	CHIR	DLX2(+)	218.5901926436753	frozenset({'activating', 'top5perTarget'})	CHIR_DLX2(+)	single	t-independent	Neural Crest	0.0128459		CHIR_DLX2(+)	DLX2	39
5484	CHIR	CREB3(+)	216.4308990002858	frozenset({'activating', 'top5perTarget'})	CHIR_CREB3(+)	single	t-independent	Spinal Cord Progenitors	-0.161389		CHIR_CREB3(+)	CREB3	302
26	BMP4	MAFK(+)	215.94845095335964	frozenset({'activating', 'weight>75.0%'})	BMP4_MAFK(+)	single	t-independent	FOXA2+ Cells	0.1260187955491849	-0.136182	BMP4_MAFK(+)	MAFK	43
5191	XAV939	TCF3(+)	214.08826591887805	frozenset({'activating', 'top50'})	tXAV939_TCF3(+)	single	t-dependent	PNS Neurons		-0.00147168	XAV939_TCF3(+)	TCF3	462
4905	time	SMAD9(+)	213.54685684423544	frozenset({'activating', 'top50'})	t_SMAD9(+)	single	t-independent	Retinal Progenitors	0	0	time_SMAD9(+)	SMAD9	236
807	RA	NR2F1(+)	212.0161573990553	frozenset({'activating', 'weight>75.0%'})	RA_NR2F1(+)	single	t-independent	Neural Crest	-0.0305085	0.0502879	RA_NR2F1(+)	NR2F1	324
5737	FGF8	PLAG1(+)	210.5326903382108	frozenset({'activating', 'top5perTarget'})	FGF8_early_PLAG1(+)	single	FGF8_early	Neural Crest	0.0993208	0.0538215	FGF8_PLAG1(+)	PLAG1	58
272	CHIR	MBNL2(+)	210.01631959316217	frozenset({'activating', 'weight>75.0%'})	CHIR_MBNL2(+)	single	t-independent	Neural Crest	-0.109586		CHIR_MBNL2(+)	MBNL2	50
3231	XAV939	PRDM5(+)	209.4364079272877	frozenset({'activating', 'weight>90.0%'})	tXAV939_PRDM5(+)	single	t-dependent	Neural Crest		-0.0614629	XAV939_PRDM5(+)	PRDM5	18
404	SHH	FOXC1(+)	208.4763617254308	frozenset({'activating', 'top50perTarget'})	SHH_FOXC1(+)	comb	t-independent	Neural Crest	-0.0241062	0.0870328	SHH_FOXC1(+)	FOXC1	95
405	RA	FOXC1(+)	208.4763617254308	frozenset({'activating', 'top50perTarget'})	RA_FOXC1(+)	comb	t-independent	Neural Crest	-0.152809	-0.298891	RA_FOXC1(+)	FOXC1	95
5486	CHIR	SOX8(+)	207.702	frozenset({'activating', 'top5perTarget'})	CHIR_SOX8(+)	single	t-independent	PNS Progenitors	0.1003181531994437		CHIR_SOX8(+)	SOX8	9
1553	time	POU3F2(+)	206.8703257379466	frozenset({'activating', 'weight>75.0%'})	t_POU3F2(+)	single	t-independent	Hindbrain Progenitors	0	0	time_POU3F2(+)	POU3F2	96
5487	CHIR	CEBPG(+)	206.82594842226692	frozenset({'activating', 'top5perTarget'})	CHIR_CEBPG(+)	single	t-independent	PNS Neurons	-0.0639851		CHIR_CEBPG(+)	CEBPG	434
8802	SHH	POU3F3(+)	206.58498438612912	frozenset({'activating', 'top10perTarget'})	SHH_POU3F3(+)	single	t-independent	Telencephalic Progenitors	-0.601638	-0.282891	SHH_POU3F3(+)	POU3F3	102
13688	FGF8	SOX3(+)	206.39784904298745	frozenset({'activating', 'top50perTarget'})	tFGF8_SOX3(+)	single	t-dependent	Diencephalic Progenitors	-0.321637	-0.0310911	FGF8_SOX3(+)	SOX3	6
1376	XAV939	MYF6(+)	204.7116943369722	frozenset({'activating', 'weight>75.0%'})	XAV939_MYF6(+)	single	t-independent	Diencephalic Progenitors		0.0769629	XAV939_MYF6(+)	MYF6	11
1554	time	KLF3(+)	204.70315842452644	frozenset({'activating', 'weight>75.0%'})	t_KLF3(+)	single	t-independent	FOXA2+ Cells	0	0	time_KLF3(+)	KLF3	177
13983	XAV939	FOSL2(+)	203.3303268795348	frozenset({'activating', 'top50perTarget'})	tXAV939_FOSL2(+)	single	t-dependent	FOXA2+ Cells		0.197476	XAV939_FOSL2(+)	FOSL2	107
2468	FGF8	SMAD5(+)	201.70250798236168	frozenset({'activating', 'weight>90.0%'})	FGF8_early_SMAD5(+)	single	FGF8_early	Neural Crest	0.1492162584067883	0.0406275	FGF8_SMAD5(+)	SMAD5	457
9453	time	TRPS1(+)	201.5836362506889	frozenset({'activating', 'top10perTarget'})	t_TRPS1(+)	single	t-independent	FOXA2+ Cells	0	0	time_TRPS1(+)	TRPS1	26
8258	RA	HNF4G(+)	201.46654640192503	frozenset({'activating', 'top10perTarget'})	RA_HNF4G(+)	single	t-independent	FOXA2+ Cells	0.0966657	0.0929575	RA_HNF4G(+)	HNF4G	29
275	CHIR	NR2F1(+)	201.07886835950748	frozenset({'activating', 'weight>75.0%'})	CHIR_NR2F1(+)	single	t-independent	Neural Crest	-0.170092		CHIR_NR2F1(+)	NR2F1	324
5940	RA	PRDM1(+)	200.2045600081697	frozenset({'activating', 'top5perTarget'})	RA_PRDM1(+)	single	t-independent	FOXA2+ Cells	0.0709698	-0.116852	RA_PRDM1(+)	PRDM1	6
5941	RA	IRX4(+)	199.47180604291387	frozenset({'activating', 'top5perTarget'})	RA_IRX4(+)	single	t-independent	FOXA2+ Cells	0.0686673	-0.0995639	RA_IRX4(+)	IRX4	35
2177	BMP4	POU2F2(+)	198.27909352885183	frozenset({'activating', 'weight>90.0%'})	BMP4_POU2F2(+)	single	t-independent	CNS Neurons	0.1339003106321706	-0.24217	BMP4_POU2F2(+)	POU2F2	35
2469	FGF8	SP8(+)	197.7314891131361	frozenset({'activating', 'weight>90.0%'})	FGF8_early_SP8(+)	single	FGF8_early	Telencephalic Progenitors	0.2805751783775703	-0.0429359	FGF8_SP8(+)	SP8	171
2605	RA	FOSB(+)	197.6442334420992	frozenset({'activating', 'weight>90.0%'})	RA_FOSB(+)	single	t-independent	FOXA2+ Cells	0.00914962	-0.122935	RA_FOSB(+)	FOSB	121
8262	RA	PPARG(+)	197.5968096549448	frozenset({'activating', 'top10perTarget'})	RA_PPARG(+)	single	t-independent	FOXA2+ Cells	0.096161	-0.104201	RA_PPARG(+)	PPARG	86
2217	BMP7	POU2F1(+)	196.83817686573147	frozenset({'activating', 'weight>90.0%'})	BMP7_POU2F1(+)	single	t-independent	Telencephalic Progenitors	-0.0387139	-0.112326	BMP7_POU2F1(+)	POU2F1	327
6917	RA	HCFC1(+)	196.6504013929907	frozenset({'activating', 'top5perTarget'})	tRA_HCFC1(+)	single	t-dependent	PNS Progenitors	0.0603915	-0.0232973	RA_HCFC1(+)	HCFC1	88
28	BMP4	KLF3(+)	196.2364069948072	frozenset({'activating', 'weight>75.0%'})	BMP4_KLF3(+)	single	t-independent	FOXA2+ Cells	0.0874687	0.0654988	BMP4_KLF3(+)	KLF3	177
8014	FGF8	SOX4(+)	196.1105390214722	frozenset({'activating', 'top10perTarget'})	FGF8_early_SOX4(+)	single	FGF8_early	CNS Neurons	-0.128666	0.0310597	FGF8_SOX4(+)	SOX4	11
813	RA	MITF(+)	194.44892637446296	frozenset({'activating', 'weight>75.0%'})	RA_MITF(+)	single	t-independent	Retinal Progenitors	-0.322643	0.1307887740850322	RA_MITF(+)	MITF	181
13330	time	NR2F6(+)	193.37281085068048	frozenset({'activating', 'top50perTarget'})	t_NR2F6(+)	single	t-independent	FOXA2+ Cells	0	0	time_NR2F6(+)	NR2F6	20
8015	FGF8	ZBTB37(+)	192.77383620982545	frozenset({'activating', 'top10perTarget'})	FGF8_early_ZBTB37(+)	single	FGF8_early	Diencephalic Progenitors	0.0574716	0.00630648	FGF8_ZBTB37(+)	ZBTB37	9
6217	SHH	FEZF1(+)	192.72347449944425	frozenset({'activating', 'top5perTarget'})	SHH_FEZF1(+)	single	t-independent	CNS Neurons	-0.327405	-0.261337	SHH_FEZF1(+)	FEZF1	10
13767	RA	SRF(+)	192.5222113506635	frozenset({'activating', 'top50perTarget'})	tRA_SRF(+)	single	t-dependent	FOXA2+ Cells	-0.0930407	0.00382101	RA_SRF(+)	SRF	41
7081	XAV939	TBR1(+)	192.22457748298265	frozenset({'activating', 'top5perTarget'})	tXAV939_TBR1(+)	single	t-dependent	CNS Neurons		0.0196771	XAV939_TBR1(+)	TBR1	12
9880	RA	TP73(+)	191.59228949899432	frozenset({'activating', 'top10perTarget'})	tRA_TP73(+)	single	t-dependent	FOXA2+ Cells	-0.133367	0.3093412300141051	RA_TP73(+)	TP73	9
12305	SHH	CARF(+)	191.2715240625069	frozenset({'activating', 'top50perTarget'})	SHH_CARF(+)	single	t-independent	Spinal Cord Progenitors	-0.0731538	-0.19579	SHH_CARF(+)	CARF	13
418	SHH	FOSB(+)	191.2064823199464	frozenset({'activating', 'top50perTarget'})	SHH_FOSB(+)	comb	t-independent	FOXA2+ Cells	0.0148531	-0.0227439	SHH_FOSB(+)	FOSB	121
13331	time	PDLIM5(+)	190.23916724966605	frozenset({'activating', 'top50perTarget'})	t_PDLIM5(+)	single	t-independent	Retinal Progenitors	0	0	time_PDLIM5(+)	PDLIM5	10
5077	RA	YY1(+)	189.4755408194577	frozenset({'activating', 'top50'})	tRA_YY1(+)	single	t-dependent	Neural Crest	-0.0434927	-0.290139	RA_YY1(+)	YY1	2637
420	SHH	NFIB(+)	188.9445375760219	frozenset({'activating', 'top50perTarget'})	SHH_NFIB(+)	comb	t-independent	FOXA2+ Cells	0.1234032244535932	0.0599656	SHH_NFIB(+)	NFIB	127
13332	time	PAX2(+)	188.5731607423081	frozenset({'activating', 'top50perTarget'})	t_PAX2(+)	single	t-independent	Telencephalic Progenitors	0	0	time_PAX2(+)	PAX2	182
9457	time	DBX2(+)	188.3987124257461	frozenset({'activating', 'top10perTarget'})	t_DBX2(+)	single	t-independent	Spinal Cord Progenitors	0	0	time_DBX2(+)	DBX2	34
3887	FGF8	ZNF148(+)	188.3056582401246	frozenset({'activating', 'top50'})	FGF8_early_ZNF148(+)	single	FGF8_early	Neural Crest	0.00367425	0.0566174	FGF8_ZNF148(+)	ZNF148	334
9458	time	NR3C1(+)	187.5650811804969	frozenset({'activating', 'top10perTarget'})	t_NR3C1(+)	single	t-independent	PNS Progenitors	0	0	time_NR3C1(+)	NR3C1	188
3004	time	GATA5(+)	187.40887044866204	frozenset({'activating', 'weight>90.0%'})	t_GATA5(+)	single	t-independent	FOXA2+ Cells	0	0	time_GATA5(+)	GATA5	51
276	CHIR	ZNF467(+)	187.4005557722688	frozenset({'activating', 'weight>75.0%'})	CHIR_ZNF467(+)	single	t-independent	PNS Neurons	-0.163001		CHIR_ZNF467(+)	ZNF467	15
2473	FGF8	ZNF217(+)	186.4913275337641	frozenset({'activating', 'weight>90.0%'})	FGF8_early_ZNF217(+)	single	FGF8_early	Diencephalic Progenitors	0.1944331227132994	0.00730062	FGF8_ZNF217(+)	ZNF217	7
814	RA	FOXP2(+)	186.3353166332068	frozenset({'activating', 'weight>75.0%'})	RA_FOXP2(+)	single	t-independent	PNS Progenitors	-0.196146	0.1647186804742946	RA_FOXP2(+)	FOXP2	25
9460	time	NFE2L3(+)	186.1226264322204	frozenset({'activating', 'top10perTarget'})	t_NFE2L3(+)	single	t-independent	FOXA2+ Cells	0	0	time_NFE2L3(+)	NFE2L3	7
3293	BMP4	PDLIM5(+)	185.2374889856169	frozenset({'activating', 'top50'})	BMP4_PDLIM5(+)	single	t-independent	Retinal Progenitors	0.062123	0.057987	BMP4_PDLIM5(+)	PDLIM5	10
5744	FGF8	HDAC2(+)	184.96886600345823	frozenset({'activating', 'top5perTarget'})	FGF8_early_HDAC2(+)	single	FGF8_early	PNS Neurons	0.2575281923270106	-0.00462272	FGF8_HDAC2(+)	HDAC2	648
8265	RA	DLX3(+)	184.34320982591743	frozenset({'activating', 'top10perTarget'})	RA_DLX3(+)	single	t-independent	FOXA2+ Cells	0.00424002	-0.27434	RA_DLX3(+)	DLX3	266
9461	time	HNF1B(+)	184.3092256042351	frozenset({'activating', 'top10perTarget'})	t_HNF1B(+)	single	t-independent	FOXA2+ Cells	0	0	time_HNF1B(+)	HNF1B	567
13338	time	FOXA3(+)	183.88906609065023	frozenset({'activating', 'top50perTarget'})	t_FOXA3(+)	single	t-independent	FOXA2+ Cells	0	0	time_FOXA3(+)	FOXA3	34
6613	time	MAFK(+)	183.6825655257051	frozenset({'activating', 'top5perTarget'})	t_MAFK(+)	single	t-independent	FOXA2+ Cells	0	0	time_MAFK(+)	MAFK	43
5947	RA	FOXO3(+)	182.05259890322708	frozenset({'activating', 'top5perTarget'})	RA_FOXO3(+)	single	t-independent	FOXA2+ Cells	0.0219785	-0.0950808	RA_FOXO3(+)	FOXO3	78
6614	time	RELB(+)	181.6827508165459	frozenset({'activating', 'top5perTarget'})	t_RELB(+)	single	t-independent	FOXA2+ Cells	0	0	time_RELB(+)	RELB	77
5490	CHIR	ZBTB25(+)	181.4705294812325	frozenset({'activating', 'top5perTarget'})	CHIR_ZBTB25(+)	single	t-independent	Spinal Cord Progenitors	-0.137425		CHIR_ZBTB25(+)	ZBTB25	4
13341	time	HOXA2(+)	180.59054889081764	frozenset({'activating', 'top50perTarget'})	t_HOXA2(+)	single	t-independent	Hindbrain Progenitors	0	0	time_HOXA2(+)	HOXA2	15
6616	time	RARA(+)	179.89685857487285	frozenset({'activating', 'top5perTarget'})	t_RARA(+)	single	t-independent	PNS Progenitors	0	0	time_RARA(+)	RARA	110
3918	FGF8	NR1D1(+)	179.55453112480393	frozenset({'activating', 'top50'})	FGF8_late_NR1D1(+)	single	FGF8_late	Spinal Cord Progenitors	0.0383154	-0.0439031	FGF8_NR1D1(+)	NR1D1	18
6617	time	NFATC3(+)	179.2741048678658	frozenset({'activating', 'top5perTarget'})	t_NFATC3(+)	single	t-independent	FOXA2+ Cells	0	0	time_NFATC3(+)	NFATC3	8
7082	XAV939	POU3F2(+)	179.22619598283327	frozenset({'activating', 'top5perTarget'})	tXAV939_POU3F2(+)	single	t-dependent	Hindbrain Progenitors		0.1446358982691118	XAV939_POU3F2(+)	POU3F2	96
278	CHIR	MEOX2(+)	179.00810727207502	frozenset({'activating', 'weight>75.0%'})	CHIR_MEOX2(+)	single	t-independent	PNS Neurons	-0.053293		CHIR_MEOX2(+)	MEOX2	34
1570	time	TBP(+)	177.53989291538983	frozenset({'activating', 'weight>75.0%'})	t_TBP(+)	single	t-independent	PNS Neurons	0	0	time_TBP(+)	TBP	105
424	SHH	KLF5(+)	176.7265335655702	frozenset({'activating', 'top50perTarget'})	SHH_KLF5(+)	comb	t-independent	FOXA2+ Cells	0.0309308	-0.0260432	SHH_KLF5(+)	KLF5	459
13345	time	HOXB7(+)	176.2776453198305	frozenset({'activating', 'top50perTarget'})	t_HOXB7(+)	single	t-independent	FOXA2+ Cells	0	0	time_HOXB7(+)	HOXB7	47
5253	BMP4	ZNF641(+)	175.41848739277663	frozenset({'activating', 'top5perTarget'})	BMP4_ZNF641(+)	single	t-independent	FOXA2+ Cells	0.1143130134294409	-0.0529256	BMP4_ZNF641(+)	ZNF641	12
3015	time	FOXA1(+)	174.37292754313555	frozenset({'activating', 'weight>90.0%'})	t_FOXA1(+)	single	t-independent	FOXA2+ Cells	0	0	time_FOXA1(+)	FOXA1	649
5948	RA	DLX5(+)	174.18592917622507	frozenset({'activating', 'top5perTarget'})	RA_DLX5(+)	single	t-independent	FOXA2+ Cells	-0.0188395	-0.215409	RA_DLX5(+)	DLX5	113
3295	BMP4	ELF2(+)	174.00094511967876	frozenset({'activating', 'top50'})	BMP4_ELF2(+)	single	t-independent	Neural Crest	0.0300117	0.0406672	BMP4_ELF2(+)	ELF2	35
10502	CHIR	CLOCK(+)	173.1146503534029	frozenset({'activating', 'top50perTarget'})	CHIR_CLOCK(+)	single	t-independent	Diencephalic Progenitors	0.2037277033239952		CHIR_CLOCK(+)	CLOCK	21
280	CHIR	PLAG1(+)	172.78827998277615	frozenset({'activating', 'weight>75.0%'})	CHIR_PLAG1(+)	single	t-independent	Neural Crest	-0.0423837		CHIR_PLAG1(+)	PLAG1	58
12306	SHH	ZNF580(+)	172.22193571678724	frozenset({'activating', 'top50perTarget'})	SHH_ZNF580(+)	single	t-independent	Hindbrain Progenitors	0.1526730028617582	-0.0161664	SHH_ZNF580(+)	ZNF580	583
430	SHH	OVOL2(+)	171.98031618816748	frozenset({'activating', 'top50perTarget'})	SHH_OVOL2(+)	comb	t-independent	FOXA2+ Cells	0.0962709	-0.0374003	SHH_OVOL2(+)	OVOL2	21
435	RA	IRF1(+)	171.55421353914122	frozenset({'activating', 'top50perTarget'})	RA_IRF1(+)	comb	t-independent	FOXA2+ Cells	0.0544737	-0.083781	RA_IRF1(+)	IRF1	69
434	SHH	IRF1(+)	171.55421353914122	frozenset({'activating', 'top50perTarget'})	SHH_IRF1(+)	comb	t-independent	FOXA2+ Cells	0.2285810713842774	0.0599519	SHH_IRF1(+)	IRF1	69
818	RA	EVX1(+)	170.6966357471062	frozenset({'activating', 'weight>75.0%'})	RA_EVX1(+)	single	t-independent	CNS Neurons	-0.0238255	-0.268293	RA_EVX1(+)	EVX1	22
7475	CHIR	RARG(+)	170.25406361888415	frozenset({'activating', 'top10perTarget'})	CHIR_RARG(+)	single	t-independent	Neural Crest	0.2338183615236793		CHIR_RARG(+)	RARG	142
1573	time	HNF4A(+)	170.19675922048745	frozenset({'activating', 'weight>75.0%'})	t_HNF4A(+)	single	t-independent	FOXA2+ Cells	0	0	time_HNF4A(+)	HNF4A	75
4249	SHH	SREBF1(+)	170.1073823029575	frozenset({'activating', 'top50'})	SHH_SREBF1(+)	single	t-independent	PNS Neurons	0.148884	-0.024831	SHH_SREBF1(+)	SREBF1	34
5495	CHIR	ZNF626(+)	170.08956079033743	frozenset({'activating', 'top5perTarget'})	CHIR_ZNF626(+)	single	t-independent	PNS Neurons	-0.0795711		CHIR_ZNF626(+)	ZNF626	10
2744	SHH	DRAP1(+)	169.9621634160304	frozenset({'activating', 'weight>90.0%'})	SHH_DRAP1(+)	single	t-independent	Hindbrain Progenitors	-0.0704778	0.0770731	SHH_DRAP1(+)	DRAP1	1244
2613	RA	NFE2(+)	168.7160309287584	frozenset({'activating', 'weight>90.0%'})	RA_NFE2(+)	single	t-independent	FOXA2+ Cells	0.141879	0.0870542	RA_NFE2(+)	NFE2	11
10096	XAV939	SOX21(+)	166.4031728306442	frozenset({'activating', 'top10perTarget'})	tXAV939_SOX21(+)	single	t-dependent	Telencephalic Progenitors		-0.152604	XAV939_SOX21(+)	SOX21	145
283	CHIR	MAFG(+)	165.7616064859871	frozenset({'activating', 'weight>75.0%'})	CHIR_MAFG(+)	single	t-independent	PNS Neurons	-0.141766		CHIR_MAFG(+)	MAFG	167
9472	time	GATA3(+)	164.57007475234008	frozenset({'activating', 'top10perTarget'})	t_GATA3(+)	single	t-independent	FOXA2+ Cells	0	0	time_GATA3(+)	GATA3	183
2615	RA	ZNF580(+)	163.76936839655878	frozenset({'activating', 'weight>90.0%'})	RA_ZNF580(+)	single	t-independent	Hindbrain Progenitors	-0.0399204	0.1469915395188008	RA_ZNF580(+)	ZNF580	583
9801	FGF8	EMX2(+)	163.11284679317052	frozenset({'activating', 'top10perTarget'})	tFGF8_EMX2(+)	single	t-dependent	Diencephalic Progenitors	-0.292082	-0.0331684	FGF8_EMX2(+)	EMX2	41
3136	FGF8	FOXG1(+)	162.67120692631948	frozenset({'activating', 'weight>90.0%'})	tFGF8_FOXG1(+)	single	t-dependent	Telencephalic Progenitors	-0.150934	-0.0189407	FGF8_FOXG1(+)	FOXG1	49
11390	FGF8	RFX3(+)	162.34535905688983	frozenset({'activating', 'top50perTarget'})	FGF8_early_RFX3(+)	single	FGF8_early	Diencephalic Progenitors	0.00422514	0.00466557	FGF8_RFX3(+)	RFX3	802
5953	RA	KLF6(+)	162.21865861141148	frozenset({'activating', 'top5perTarget'})	RA_KLF6(+)	single	t-independent	PNS Neurons	0.0553337	-0.305154	RA_KLF6(+)	KLF6	675
9473	time	ELF1(+)	162.20102783529643	frozenset({'activating', 'top10perTarget'})	t_ELF1(+)	single	t-independent	FOXA2+ Cells	0	0	time_ELF1(+)	ELF1	342
440	SHH	FOXF1(+)	161.92449910233086	frozenset({'activating', 'top50perTarget'})	SHH_FOXF1(+)	comb	t-independent	FOXA2+ Cells	-0.0233786	-0.0103471	SHH_FOXF1(+)	FOXF1	10
10217	BMP4	TBP(+)	161.45567582346445	frozenset({'activating', 'top50perTarget'})	BMP4_TBP(+)	single	t-independent	PNS Neurons	0.102719	0.0015065	BMP4_TBP(+)	TBP	105
2183	BMP4	BCLAF1(+)	161.20325374298656	frozenset({'activating', 'weight>90.0%'})	BMP4_BCLAF1(+)	single	t-independent	Neural Crest	0.1570679873108681	-0.160337	BMP4_BCLAF1(+)	BCLAF1	799
8808	SHH	SREBF2(+)	160.80980126100013	frozenset({'activating', 'top10perTarget'})	SHH_SREBF2(+)	single	t-independent	PNS Neurons	0.1775119795096158	-0.0379158	SHH_SREBF2(+)	SREBF2	274
3019	time	TAL2(+)	159.6269055376804	frozenset({'activating', 'weight>90.0%'})	t_TAL2(+)	single	t-independent	Spinal Cord Progenitors	0	0	time_TAL2(+)	TAL2	30
444	SHH	GRHL2(+)	159.48954990329625	frozenset({'activating', 'top50perTarget'})	SHH_GRHL2(+)	comb	t-independent	FOXA2+ Cells	0.0628337	-0.0904433	SHH_GRHL2(+)	GRHL2	96
13351	time	ELF2(+)	159.2629981221294	frozenset({'activating', 'top50perTarget'})	t_ELF2(+)	single	t-independent	Neural Crest	0	0	time_ELF2(+)	ELF2	35
823	RA	RELB(+)	157.08691215139683	frozenset({'activating', 'weight>75.0%'})	RA_RELB(+)	single	t-independent	FOXA2+ Cells	-0.0984783	0.0494339	RA_RELB(+)	RELB	77
8020	FGF8	DBX2(+)	156.72237170323604	frozenset({'activating', 'top10perTarget'})	FGF8_early_DBX2(+)	single	FGF8_early	Spinal Cord Progenitors	-0.0783613	-0.0353109	FGF8_DBX2(+)	DBX2	34
449	SHH	ELF3(+)	156.68945520834492	frozenset({'activating', 'top50perTarget'})	SHH_ELF3(+)	comb	t-independent	FOXA2+ Cells	-0.139611	-0.148906	SHH_ELF3(+)	ELF3	39
1900	RA	CHD1(+)	156.6601995029698	frozenset({'activating', 'weight>75.0%'})	tRA_CHD1(+)	single	t-dependent	Neural Crest	0.0138202	-0.00297695	RA_CHD1(+)	CHD1	664
5955	RA	HOXB9(+)	156.05498299771628	frozenset({'activating', 'top5perTarget'})	RA_HOXB9(+)	single	t-independent	FOXA2+ Cells	0.0750316	-0.121625	RA_HOXB9(+)	HOXB9	27
10219	BMP4	ZNF148(+)	155.85939160581987	frozenset({'activating', 'top50perTarget'})	BMP4_ZNF148(+)	single	t-independent	Neural Crest	0.137136	-0.0936123	BMP4_ZNF148(+)	ZNF148	334
7478	CHIR	SOX14(+)	155.5613400927699	frozenset({'activating', 'top10perTarget'})	CHIR_SOX14(+)	single	t-independent	CNS Neurons	-0.202928		CHIR_SOX14(+)	SOX14	9
6223	SHH	SOX3(+)	155.12931459600475	frozenset({'activating', 'top5perTarget'})	SHH_SOX3(+)	single	t-independent	Diencephalic Progenitors	-0.183655	-0.117213	SHH_SOX3(+)	SOX3	6
3299	BMP4	RORA(+)	154.9156353359073	frozenset({'activating', 'top50'})	BMP4_RORA(+)	single	t-independent	FOXA2+ Cells	0.1804640902904807	-0.153165	BMP4_RORA(+)	RORA	6
5956	RA	NFATC3(+)	154.28581184206732	frozenset({'activating', 'top5perTarget'})	RA_NFATC3(+)	single	t-independent	FOXA2+ Cells	0.1124208223308128	0.0492657	RA_NFATC3(+)	NFATC3	8
13018	XAV939	EOMES(+)	153.8420057381829	frozenset({'activating', 'top50perTarget'})	XAV939_EOMES(+)	single	t-independent	CNS Neurons		0.1372043937701854	XAV939_EOMES(+)	EOMES	5
1105	SHH	CEBPA(+)	153.65423254665671	frozenset({'activating', 'weight>75.0%'})	SHH_CEBPA(+)	single	t-independent	FOXA2+ Cells	0.1089611205664757	0.0492453	SHH_CEBPA(+)	CEBPA	101
2316	CHIR	GTF2IRD1(+)	153.54927329137263	frozenset({'activating', 'weight>90.0%'})	CHIR_GTF2IRD1(+)	single	t-independent	Spinal Cord Progenitors	0.0961991		CHIR_GTF2IRD1(+)	GTF2IRD1	24
11650	RA	THRA(+)	153.33802067465766	frozenset({'activating', 'top50perTarget'})	RA_THRA(+)	single	t-independent	Neural Crest	0.0165156	-0.192069	RA_THRA(+)	THRA	56
9477	time	PHOX2B(+)	153.17509295845664	frozenset({'activating', 'top10perTarget'})	t_PHOX2B(+)	single	t-independent	PNS Progenitors	0	0	time_PHOX2B(+)	PHOX2B	16
2186	BMP4	ZNF280A(+)	153.00911923258894	frozenset({'activating', 'weight>90.0%'})	BMP4_ZNF280A(+)	single	t-independent	Diencephalic Progenitors	0.0373471	-0.0972301	BMP4_ZNF280A(+)	ZNF280A	16
13354	time	PBX4(+)	152.08346703256544	frozenset({'activating', 'top50perTarget'})	t_PBX4(+)	single	t-independent	Hypothalamic Progenitors	0	0	time_PBX4(+)	PBX4	10
13355	time	GLI1(+)	151.87369770603442	frozenset({'activating', 'top50perTarget'})	t_GLI1(+)	single	t-independent	PNS Progenitors	0	0	time_GLI1(+)	GLI1	29
455	SHH	BCL11A(+)	151.22109295366252	frozenset({'activating', 'top50perTarget'})	SHH_BCL11A(+)	comb	t-independent	Neural Crest	0.2089407023126676	0.1392635137414121	SHH_BCL11A(+)	BCL11A	119
5260	BMP4	LEF1(+)	151.1767464953257	frozenset({'activating', 'top5perTarget'})	BMP4_LEF1(+)	single	t-independent	Neural Crest	0.3637491801163995	-0.400444	BMP4_LEF1(+)	LEF1	135
666	FGF8	TP53(+)	150.2122788773298	frozenset({'activating', 'weight>75.0%'})	FGF8_late_TP53(+)	single	FGF8_late	Spinal Cord Progenitors	-0.0382652	0.079323	FGF8_TP53(+)	TP53	48
459	SHH	CEBPD(+)	149.97210753125646	frozenset({'activating', 'top50perTarget'})	SHH_CEBPD(+)	comb	t-independent	Neural Crest	-0.00804475	0.0629928	SHH_CEBPD(+)	CEBPD	45
460	RA	CEBPD(+)	149.97210753125646	frozenset({'activating', 'top50perTarget'})	RA_CEBPD(+)	comb	t-independent	Neural Crest	-0.127355	0.013426	RA_CEBPD(+)	CEBPD	45
1582	time	BACH1(+)	149.59264927808533	frozenset({'activating', 'weight>75.0%'})	t_BACH1(+)	single	t-independent	FOXA2+ Cells	0	0	time_BACH1(+)	BACH1	27
9481	time	ZNF132(+)	149.1610740572297	frozenset({'activating', 'top10perTarget'})	t_ZNF132(+)	single	t-independent	Spinal Cord Progenitors	0	0	time_ZNF132(+)	ZNF132	11
11652	RA	JDP2(+)	147.74277664581695	frozenset({'activating', 'top50perTarget'})	RA_JDP2(+)	single	t-independent	FOXA2+ Cells	-0.0347831	-0.198551	RA_JDP2(+)	JDP2	56
8279	RA	IKZF2(+)	147.3882741032192	frozenset({'activating', 'top10perTarget'})	RA_IKZF2(+)	single	t-independent	FOXA2+ Cells	0.0438034	-0.03757	RA_IKZF2(+)	IKZF2	183
462	RA	IRF6(+)	147.25236665673847	frozenset({'activating', 'top50perTarget'})	RA_IRF6(+)	comb	t-independent	FOXA2+ Cells	0.0324726	-0.0923195	RA_IRF6(+)	IRF6	6
461	SHH	IRF6(+)	147.25236665673847	frozenset({'activating', 'top50perTarget'})	SHH_IRF6(+)	comb	t-independent	FOXA2+ Cells	-0.0118039	0.0177363	SHH_IRF6(+)	IRF6	6
13987	XAV939	LHX9(+)	147.16422659704614	frozenset({'activating', 'top50perTarget'})	tXAV939_LHX9(+)	single	t-dependent	CNS Neurons		0.1220732704832069	XAV939_LHX9(+)	LHX9	73
1838	FGF8	SOX1(+)	147.05438121693243	frozenset({'activating', 'weight>75.0%'})	tFGF8_SOX1(+)	single	t-dependent	Spinal Cord Progenitors	-0.213357	0.00422098	FGF8_SOX1(+)	SOX1	66
5499	CHIR	NR2F2(+)	147.043	frozenset({'activating', 'top5perTarget'})	CHIR_NR2F2(+)	single	t-independent	Neural Crest	-0.165185		CHIR_NR2F2(+)	NR2F2	320
121	BMP7	SMAD5(+)	146.9513065344914	frozenset({'activating', 'weight>75.0%'})	BMP7_SMAD5(+)	single	t-independent	Neural Crest	-0.00106005	-0.178557	BMP7_SMAD5(+)	SMAD5	457
8092	FGF8	NEUROG3(+)	146.93374927227302	frozenset({'activating', 'top10perTarget'})	FGF8_late_NEUROG3(+)	single	FGF8_late	CNS Neurons	-0.0263367	0.0232264	FGF8_NEUROG3(+)	NEUROG3	16
8021	FGF8	HESX1(+)	146.83893523254517	frozenset({'activating', 'top10perTarget'})	FGF8_early_HESX1(+)	single	FGF8_early	Hypothalamic Progenitors	0.4454794660707489	-0.0603599	FGF8_HESX1(+)	HESX1	27
8280	RA	FOSL2(+)	146.5994961496753	frozenset({'activating', 'top10perTarget'})	RA_FOSL2(+)	single	t-independent	FOXA2+ Cells	0.1427457075912458	0.0473229	RA_FOSL2(+)	FOSL2	107
9482	time	KLF5(+)	146.2986968460924	frozenset({'activating', 'top10perTarget'})	t_KLF5(+)	single	t-independent	FOXA2+ Cells	0	0	time_KLF5(+)	KLF5	459
604	FGF8	TCF4(+)	146.22331312701803	frozenset({'activating', 'weight>75.0%'})	FGF8_early_TCF4(+)	single	FGF8_early	Telencephalic Progenitors	-0.00431851	0.0147281	FGF8_TCF4(+)	TCF4	281
4630	XAV939	YBX1(+)	146.10110106532602	frozenset({'activating', 'top50'})	XAV939_YBX1(+)	single	t-independent	Neural Crest		-0.0126426	XAV939_YBX1(+)	YBX1	1624
1901	RA	BCLAF1(+)	143.16334196021907	frozenset({'activating', 'weight>75.0%'})	tRA_BCLAF1(+)	single	t-dependent	Neural Crest	0.0065415	0.0614739	RA_BCLAF1(+)	BCLAF1	799
5808	FGF8	GTF3C2(+)	142.7220272194372	frozenset({'activating', 'top5perTarget'})	FGF8_late_GTF3C2(+)	single	FGF8_late	PNS Progenitors	0.0650776	0.0329314	FGF8_GTF3C2(+)	GTF3C2	39
12312	SHH	SOX5(+)	142.3432621925743	frozenset({'activating', 'top50perTarget'})	SHH_SOX5(+)	single	t-independent	Telencephalic Progenitors	0.0373486	-0.138501	SHH_SOX5(+)	SOX5	118
9804	FGF8	PLAGL1(+)	142.12259648154028	frozenset({'activating', 'top10perTarget'})	tFGF8_PLAGL1(+)	single	t-dependent	Hindbrain Progenitors	-0.207931	0.00176441	FGF8_PLAGL1(+)	PLAGL1	96
7481	CHIR	YBX1(+)	141.8443335979334	frozenset({'activating', 'top10perTarget'})	CHIR_YBX1(+)	single	t-independent	Neural Crest	0.3596206124270699		CHIR_YBX1(+)	YBX1	1624
5749	FGF8	POU2F1(+)	141.709	frozenset({'activating', 'top5perTarget'})	FGF8_early_POU2F1(+)	single	FGF8_early	Telencephalic Progenitors	0.1799665260639977	0.0223189	FGF8_POU2F1(+)	POU2F1	327
9483	time	ASCL1(+)	140.6160000399561	frozenset({'activating', 'top10perTarget'})	t_ASCL1(+)	single	t-independent	PNS Progenitors	0	0	time_ASCL1(+)	ASCL1	10
2625	RA	JUN(+)	140.59890383795326	frozenset({'activating', 'weight>90.0%'})	RA_JUN(+)	single	t-independent	FOXA2+ Cells	0.0951795	-0.0895346	RA_JUN(+)	JUN	716
10323	BMP7	TCF4(+)	140.5226113649343	frozenset({'activating', 'top50perTarget'})	BMP7_TCF4(+)	single	t-independent	Telencephalic Progenitors	0.0141881	-0.090594	BMP7_TCF4(+)	TCF4	281
3479	FGF8	FEZF1(+)	139.72870576436864	frozenset({'activating', 'top50'})	FGF8_FEZF1(+)	single	t-independent	CNS Neurons	0.1660916164626523	-0.0191954	FGF8_FEZF1(+)	FEZF1	10
10511	CHIR	DRGX(+)	139.5703537156502	frozenset({'activating', 'top50perTarget'})	CHIR_DRGX(+)	single	t-independent	PNS Neurons	-0.211113		CHIR_DRGX(+)	DRGX	11
7483	CHIR	ZNF217(+)	139.04729991989046	frozenset({'activating', 'top10perTarget'})	CHIR_ZNF217(+)	single	t-independent	Diencephalic Progenitors	0.1524962730057974		CHIR_ZNF217(+)	ZNF217	7
5342	BMP7	BPTF(+)	138.32201011332742	frozenset({'activating', 'top5perTarget'})	BMP7_BPTF(+)	single	t-independent	Telencephalic Progenitors	0.00546686	-0.0907775	BMP7_BPTF(+)	BPTF	289
5963	RA	ETV3(+)	137.86681091694786	frozenset({'activating', 'top5perTarget'})	RA_ETV3(+)	single	t-independent	PNS Neurons	-0.0249574	-0.0967876	RA_ETV3(+)	ETV3	12
13360	time	SP3(+)	137.65295847823285	frozenset({'activating', 'top50perTarget'})	t_SP3(+)	single	t-independent	Retinal Progenitors	0	0	time_SP3(+)	SP3	241
5080	RA	KLF11(+)	137.43831809487165	frozenset({'activating', 'top50'})	tRA_KLF11(+)	single	t-dependent	FOXA2+ Cells	-0.0534085	0.000357546	RA_KLF11(+)	KLF11	19
290	CHIR	FOXC1(+)	137.06140913028244	frozenset({'activating', 'weight>75.0%'})	CHIR_FOXC1(+)	single	t-independent	Neural Crest	0.0297303		CHIR_FOXC1(+)	FOXC1	95
5199	XAV939	ILF3(+)	136.96141068316027	frozenset({'activating', 'top50'})	tXAV939_ILF3(+)	single	t-dependent	Telencephalic Progenitors		-0.0410994	XAV939_ILF3(+)	ILF3	6
11395	FGF8	PRRX2(+)	136.94232212000432	frozenset({'activating', 'top50perTarget'})	FGF8_early_PRRX2(+)	single	FGF8_early	Neural Crest	0.1827027201153699	-0.0880921	FGF8_PRRX2(+)	PRRX2	162
5261	BMP4	MZF1(+)	136.63047454386523	frozenset({'activating', 'top5perTarget'})	BMP4_MZF1(+)	single	t-independent	Spinal Cord Progenitors	0.0910453	-0.0808415	BMP4_MZF1(+)	MZF1	40
7297	BMP7	SIN3A(+)	136.26506693826786	frozenset({'activating', 'top10perTarget'})	BMP7_SIN3A(+)	single	t-independent	Spinal Cord Progenitors	0.0083942	-0.0356728	BMP7_SIN3A(+)	SIN3A	159
1840	FGF8	ARX(+)	135.14958866257953	frozenset({'activating', 'weight>75.0%'})	tFGF8_ARX(+)	single	t-dependent	Diencephalic Progenitors	-0.151613	-0.0192924	FGF8_ARX(+)	ARX	31
2073	XAV939	ZNF681(+)	134.58629727679542	frozenset({'activating', 'weight>75.0%'})	tXAV939_ZNF681(+)	single	t-dependent	Telencephalic Progenitors		-0.0436098	XAV939_ZNF681(+)	ZNF681	7
4255	SHH	SOX1(+)	133.56096728009183	frozenset({'activating', 'top50'})	SHH_SOX1(+)	single	t-independent	Spinal Cord Progenitors	-0.175682	-0.150728	SHH_SOX1(+)	SOX1	66
7298	BMP7	RFX3(+)	133.3257063197416	frozenset({'activating', 'top10perTarget'})	BMP7_RFX3(+)	single	t-independent	Diencephalic Progenitors	0.0147878	-0.107808	BMP7_RFX3(+)	RFX3	802
670	FGF8	ELK1(+)	132.59024600702162	frozenset({'activating', 'weight>75.0%'})	FGF8_late_ELK1(+)	single	FGF8_late	Neural Crest	-0.0588297	0.0510611	FGF8_ELK1(+)	ELK1	180
1587	time	ZFX(+)	132.3869432052597	frozenset({'activating', 'weight>75.0%'})	t_ZFX(+)	single	t-independent	Neural Crest	0	0	time_ZFX(+)	ZFX	128
39	BMP4	NR2F2(+)	132.06550112113848	frozenset({'activating', 'weight>75.0%'})	BMP4_NR2F2(+)	single	t-independent	Neural Crest	0.3666045657583695	-0.433103	BMP4_NR2F2(+)	NR2F2	320
13362	time	BCL11A(+)	132.0059601382159	frozenset({'activating', 'top50perTarget'})	t_BCL11A(+)	single	t-independent	Neural Crest	0	0	time_BCL11A(+)	BCL11A	119
477	SHH	ETV3(+)	131.44314287563571	frozenset({'activating', 'top50perTarget'})	SHH_ETV3(+)	comb	t-independent	PNS Neurons	-0.0339142	-0.0164334	SHH_ETV3(+)	ETV3	12
2356	FGF8	CARF(+)	131.30753177650857	frozenset({'activating', 'weight>90.0%'})	FGF8_CARF(+)	single	t-independent	Spinal Cord Progenitors	0.1900864793036753	0.0355644	FGF8_CARF(+)	CARF	13
3032	time	USF2(+)	130.47278033125812	frozenset({'activating', 'weight>90.0%'})	t_USF2(+)	single	t-independent	Neural Crest	0	0	time_USF2(+)	USF2	35
40	BMP4	SMAD5(+)	130.29789855552352	frozenset({'activating', 'weight>75.0%'})	BMP4_SMAD5(+)	single	t-independent	Neural Crest	0.0592274	0.068253	BMP4_SMAD5(+)	SMAD5	457
5264	BMP4	ZFX(+)	129.86739573277094	frozenset({'activating', 'top5perTarget'})	BMP4_ZFX(+)	single	t-independent	Neural Crest	0.189558	-0.132771	BMP4_ZFX(+)	ZFX	128
7200	BMP4	MEIS2(+)	129.69093935132472	frozenset({'activating', 'top10perTarget'})	BMP4_MEIS2(+)	single	t-independent	FOXA2+ Cells	0.2315625604689504	-0.193758	BMP4_MEIS2(+)	MEIS2	32
11657	RA	NFE2L1(+)	129.62000037401717	frozenset({'activating', 'top50perTarget'})	RA_NFE2L1(+)	single	t-independent	Diencephalic Progenitors	0.0513785	-0.0966014	RA_NFE2L1(+)	NFE2L1	43
2481	FGF8	EP300(+)	129.50263163350175	frozenset({'activating', 'weight>90.0%'})	FGF8_early_EP300(+)	single	FGF8_early	FOXA2+ Cells	0.1293607501946312	0.0412245	FGF8_EP300(+)	EP300	559
3033	time	SOX12(+)	129.245	frozenset({'activating', 'weight>90.0%'})	t_SOX12(+)	single	t-independent	Neural Crest	0	0	time_SOX12(+)	SOX12	19
7088	XAV939	TP73(+)	128.81981945232664	frozenset({'activating', 'top5perTarget'})	tXAV939_TP73(+)	single	t-dependent	FOXA2+ Cells		0.1121501953550944	XAV939_TP73(+)	TP73	9
13694	FGF8	CEBPA(+)	128.73406410998376	frozenset({'activating', 'top50perTarget'})	tFGF8_CEBPA(+)	single	t-dependent	FOXA2+ Cells	0.2115086120062848	0.012737	FGF8_CEBPA(+)	CEBPA	101
9885	RA	TCF3(+)	128.5240173069661	frozenset({'activating', 'top10perTarget'})	tRA_TCF3(+)	single	t-dependent	PNS Neurons	-0.0368948	0.0657434	RA_TCF3(+)	TCF3	462
10102	XAV939	BRCA1(+)	128.11417159933004	frozenset({'activating', 'top10perTarget'})	tXAV939_BRCA1(+)	single	t-dependent	Telencephalic Progenitors		-0.0426104	XAV939_BRCA1(+)	BRCA1	337
8026	FGF8	SOX5(+)	128.08802045342998	frozenset({'activating', 'top10perTarget'})	FGF8_early_SOX5(+)	single	FGF8_early	Telencephalic Progenitors	0.0947225	0.0320658	FGF8_SOX5(+)	SOX5	118
11398	FGF8	ZSCAN10(+)	127.74047203790714	frozenset({'activating', 'top50perTarget'})	FGF8_early_ZSCAN10(+)	single	FGF8_early	Spinal Cord Progenitors	0.279186	-0.015973	FGF8_ZSCAN10(+)	ZSCAN10	22
2224	BMP7	EP300(+)	127.63481673861344	frozenset({'activating', 'weight>90.0%'})	BMP7_EP300(+)	single	t-independent	FOXA2+ Cells	-0.00904851	-0.0780131	BMP7_EP300(+)	EP300	559
3034	time	THRA(+)	127.59362908716167	frozenset({'activating', 'weight>90.0%'})	t_THRA(+)	single	t-independent	Neural Crest	0	0	time_THRA(+)	THRA	56
1592	time	ZNF580(+)	127.48808950690062	frozenset({'activating', 'weight>75.0%'})	t_ZNF580(+)	single	t-independent	Hindbrain Progenitors	0	0	time_ZNF580(+)	ZNF580	583
1593	time	HNF4G(+)	127.03188841768528	frozenset({'activating', 'weight>75.0%'})	t_HNF4G(+)	single	t-independent	FOXA2+ Cells	0	0	time_HNF4G(+)	HNF4G	29
481	SHH	ELF1(+)	127.01108150491184	frozenset({'activating', 'top50perTarget'})	SHH_ELF1(+)	comb	t-independent	FOXA2+ Cells	-0.021398	-0.0464625	SHH_ELF1(+)	ELF1	342
5754	FGF8	GABPA(+)	126.87285199424372	frozenset({'activating', 'top5perTarget'})	FGF8_early_GABPA(+)	single	FGF8_early	Telencephalic Progenitors	0.2450399014702907	0.0261912	FGF8_GABPA(+)	GABPA	104
5755	FGF8	GBX2(+)	126.85582831603212	frozenset({'activating', 'top5perTarget'})	FGF8_early_GBX2(+)	single	FGF8_early	Spinal Cord Progenitors	0.2962015099393538	0.0323439	FGF8_GBX2(+)	GBX2	193
4256	SHH	FOXG1(+)	126.81952382447004	frozenset({'activating', 'top50'})	SHH_FOXG1(+)	single	t-independent	Telencephalic Progenitors	-0.450548	-0.238211	SHH_FOXG1(+)	FOXG1	49
1594	time	BCLAF1(+)	126.70528989705714	frozenset({'activating', 'weight>75.0%'})	t_BCLAF1(+)	single	t-independent	Neural Crest	0	0	time_BCLAF1(+)	BCLAF1	799
8284	RA	EHF(+)	126.63363859825704	frozenset({'activating', 'top10perTarget'})	RA_EHF(+)	single	t-independent	FOXA2+ Cells	-0.0210684	-0.0689801	RA_EHF(+)	EHF	6
1842	FGF8	GTF3A(+)	125.39766890317507	frozenset({'activating', 'weight>75.0%'})	tFGF8_GTF3A(+)	single	t-dependent	PNS Progenitors	-0.0835071	0.0337153	FGF8_GTF3A(+)	GTF3A	7
390	FGF8	SOX21(+)	125.0976336837948	frozenset({'activating', 'weight>75.0%'})	FGF8_SOX21(+)	single	t-independent	Telencephalic Progenitors	-0.00977919	0.0174099	FGF8_SOX21(+)	SOX21	145
671	FGF8	ZNF425(+)	123.53829332443289	frozenset({'activating', 'weight>75.0%'})	FGF8_late_ZNF425(+)	single	FGF8_late	FOXA2+ Cells	-0.0167953	0.0224577	FGF8_ZNF425(+)	ZNF425	7
1595	time	TCF12(+)	123.32947590919945	frozenset({'activating', 'weight>75.0%'})	t_TCF12(+)	single	t-independent	Hypothalamic Progenitors	0	0	time_TCF12(+)	TCF12	12
5029	FGF8	RB1(+)	123.22517833666689	frozenset({'activating', 'top50'})	tFGF8_RB1(+)	single	t-dependent	Neural Crest	-0.148257	-0.0215177	FGF8_RB1(+)	RB1	91
488	SHH	FOXO3(+)	122.86765775357826	frozenset({'activating', 'top50perTarget'})	SHH_FOXO3(+)	comb	t-independent	FOXA2+ Cells	0.0173657	-0.0205989	SHH_FOXO3(+)	FOXO3	78
2322	CHIR	CEBPD(+)	122.68498904882344	frozenset({'activating', 'weight>90.0%'})	CHIR_CEBPD(+)	single	t-independent	Neural Crest	-0.197799		CHIR_CEBPD(+)	CEBPD	45
2897	XAV939	ZSCAN10(+)	122.04039350288468	frozenset({'activating', 'weight>90.0%'})	XAV939_ZSCAN10(+)	single	t-independent	Spinal Cord Progenitors		-0.0470875	XAV939_ZSCAN10(+)	ZSCAN10	22
1596	time	MBNL2(+)	121.92996137807744	frozenset({'activating', 'weight>75.0%'})	t_MBNL2(+)	single	t-independent	Neural Crest	0	0	time_MBNL2(+)	MBNL2	50
2076	XAV939	GABPA(+)	121.9287552755653	frozenset({'activating', 'weight>75.0%'})	tXAV939_GABPA(+)	single	t-dependent	Telencephalic Progenitors		0.1436807131753212	XAV939_GABPA(+)	GABPA	104
490	SHH	HOXB7(+)	121.84479539713806	frozenset({'activating', 'top50perTarget'})	SHH_HOXB7(+)	comb	t-independent	FOXA2+ Cells	0.1032778365614213	-0.0290948	SHH_HOXB7(+)	HOXB7	47
8030	FGF8	PAX2(+)	121.7079939759952	frozenset({'activating', 'top10perTarget'})	FGF8_early_PAX2(+)	single	FGF8_early	Telencephalic Progenitors	-0.152127	-0.054383	FGF8_PAX2(+)	PAX2	182
5966	RA	GATA2(+)	121.48466652877865	frozenset({'activating', 'top5perTarget'})	RA_GATA2(+)	single	t-independent	Neural Crest	-0.0156113	-0.2848	RA_GATA2(+)	GATA2	73
2630	RA	RFX4(+)	120.38965747083644	frozenset({'activating', 'weight>90.0%'})	RA_RFX4(+)	single	t-independent	Hindbrain Progenitors	0.1655803791979952	0.1581241223007861	RA_RFX4(+)	RFX4	237
3175	RA	ZNF235(+)	120.08621712851654	frozenset({'activating', 'weight>90.0%'})	tRA_ZNF235(+)	single	t-dependent	Neural Crest	-0.0154462	0.1071092178999933	RA_ZNF235(+)	ZNF235	9
495	XAV939	NFIC(+)	120.05020419184254	frozenset({'activating', 'top50perTarget'})	XAV939_NFIC(+)	comb	t-independent	Telencephalic Progenitors		-0.078593	XAV939_NFIC(+)	NFIC	32
496	SHH	NFIC(+)	120.05020419184254	frozenset({'activating', 'top50perTarget'})	SHH_NFIC(+)	comb	t-independent	Telencephalic Progenitors	0.0784702	-0.0704168	SHH_NFIC(+)	NFIC	32
6868	FGF8	RFX1(+)	119.97376648614504	frozenset({'activating', 'top5perTarget'})	tFGF8_RFX1(+)	single	t-dependent	Telencephalic Progenitors	-0.00358522	0.0237524	FGF8_RFX1(+)	RFX1	7
5968	RA	YBX1(+)	119.87211433115633	frozenset({'activating', 'top5perTarget'})	RA_YBX1(+)	single	t-independent	Neural Crest	0.0318468	-0.12939	RA_YBX1(+)	YBX1	1624
499	SHH	GATA6(+)	119.47368655424896	frozenset({'activating', 'top50perTarget'})	SHH_GATA6(+)	comb	t-independent	FOXA2+ Cells	-0.0966658	0.0083269	SHH_GATA6(+)	GATA6	294
8031	FGF8	MAF(+)	119.3114382075611	frozenset({'activating', 'top10perTarget'})	FGF8_early_MAF(+)	single	FGF8_early	Hypothalamic Progenitors	0.3058715800731045	-0.0863309	FGF8_MAF(+)	MAF	367
501	SHH	SRF(+)	119.20806655478228	frozenset({'activating', 'top50perTarget'})	SHH_SRF(+)	comb	t-independent	FOXA2+ Cells	-0.0863315	-0.0201684	SHH_SRF(+)	SRF	41
6645	time	GRHL2(+)	119.2025732108206	frozenset({'activating', 'top5perTarget'})	t_GRHL2(+)	single	t-independent	FOXA2+ Cells	0	0	time_GRHL2(+)	GRHL2	96
5969	RA	MYCN(+)	118.83875114318796	frozenset({'activating', 'top5perTarget'})	RA_MYCN(+)	single	t-independent	Neural Crest	0.1206674450435787	-0.310093	RA_MYCN(+)	MYCN	110
3307	BMP4	ELK1(+)	118.17513001548296	frozenset({'activating', 'top50'})	BMP4_ELK1(+)	single	t-independent	Neural Crest	0.1659953832540067	-0.0262134	BMP4_ELK1(+)	ELK1	180
44	BMP4	NR2F1(+)	117.9837199346888	frozenset({'activating', 'weight>75.0%'})	BMP4_NR2F1(+)	single	t-independent	Neural Crest	0.2861988906498148	-0.326571	BMP4_NR2F1(+)	NR2F1	324
506	RA	HOXA13(+)	117.66506018303508	frozenset({'activating', 'top50perTarget'})	RA_HOXA13(+)	comb	t-independent	Neural Crest	0.0557312	-0.126697	RA_HOXA13(+)	HOXA13	25
505	SHH	HOXA13(+)	117.66506018303508	frozenset({'activating', 'top50perTarget'})	SHH_HOXA13(+)	comb	t-independent	Neural Crest	0.0335293	-0.00881034	SHH_HOXA13(+)	HOXA13	25
839	RA	USF2(+)	117.65112310944384	frozenset({'activating', 'weight>75.0%'})	RA_USF2(+)	single	t-independent	Neural Crest	0.0433586	-0.127051	RA_USF2(+)	USF2	35
5758	FGF8	ZNF283(+)	117.40605449286646	frozenset({'activating', 'top5perTarget'})	FGF8_early_ZNF283(+)	single	FGF8_early	Diencephalic Progenitors	0.0741197	0.024406	FGF8_ZNF283(+)	ZNF283	11
13775	RA	POU2F2(+)	117.2023543504046	frozenset({'activating', 'top50perTarget'})	tRA_POU2F2(+)	single	t-dependent	CNS Neurons	-0.17143	0.2012417179494931	RA_POU2F2(+)	POU2F2	35
13372	time	ELK1(+)	117.14036724437884	frozenset({'activating', 'top50perTarget'})	t_ELK1(+)	single	t-independent	Neural Crest	0	0	time_ELK1(+)	ELK1	180
509	SHH	THRA(+)	116.86672605064628	frozenset({'activating', 'top50perTarget'})	SHH_THRA(+)	comb	t-independent	Neural Crest	-0.098233	-0.0245881	SHH_THRA(+)	THRA	56
6647	time	DDX20(+)	116.71598987359488	frozenset({'activating', 'top5perTarget'})	t_DDX20(+)	single	t-independent	PNS Progenitors	0	0	time_DDX20(+)	DDX20	19
9810	FGF8	SREBF1(+)	116.57760035185493	frozenset({'activating', 'top10perTarget'})	tFGF8_SREBF1(+)	single	t-dependent	PNS Neurons	0.0987371	-0.00632249	FGF8_SREBF1(+)	SREBF1	34
127	BMP7	TCF7L1(+)	116.18685140874236	frozenset({'activating', 'weight>75.0%'})	BMP7_TCF7L1(+)	single	t-independent	Neural Crest	0.0705527	0.0398952	BMP7_TCF7L1(+)	TCF7L1	213
5505	CHIR	FOXO1(+)	115.7346530361276	frozenset({'activating', 'top5perTarget'})	CHIR_FOXO1(+)	single	t-independent	Neural Crest	-0.0579419		CHIR_FOXO1(+)	FOXO1	45
3904	FGF8	TCF12(+)	115.587	frozenset({'activating', 'top50'})	FGF8_early_TCF12(+)	single	FGF8_early	Hypothalamic Progenitors	0.1050216886100867	0.0350576	FGF8_TCF12(+)	TCF12	12
128	BMP7	ZNF281(+)	115.44727628219508	frozenset({'activating', 'weight>75.0%'})	BMP7_ZNF281(+)	single	t-independent	PNS Neurons	-0.0929982	-0.128466	BMP7_ZNF281(+)	ZNF281	196
511	SHH	DLX3(+)	115.1032755035788	frozenset({'activating', 'top50perTarget'})	SHH_DLX3(+)	comb	t-independent	FOXA2+ Cells	-0.0462351	-0.0690534	SHH_DLX3(+)	DLX3	266
13374	time	NR1H4(+)	115.05349010167556	frozenset({'activating', 'top50perTarget'})	t_NR1H4(+)	single	t-independent	Retinal Progenitors	0	0	time_NR1H4(+)	NR1H4	10
2227	BMP7	ZNF490(+)	114.9344243067684	frozenset({'activating', 'weight>90.0%'})	BMP7_ZNF490(+)	single	t-independent	Diencephalic Progenitors	0.0792922	-0.0958499	BMP7_ZNF490(+)	ZNF490	19
3044	time	NFKB2(+)	113.42737325666845	frozenset({'activating', 'weight>90.0%'})	t_NFKB2(+)	single	t-independent	PNS Progenitors	0	0	time_NFKB2(+)	NFKB2	74
1109	SHH	EMX2(+)	113.41519500198211	frozenset({'activating', 'weight>75.0%'})	SHH_EMX2(+)	single	t-independent	Diencephalic Progenitors	-0.47273	-0.0778627	SHH_EMX2(+)	EMX2	41
2195	BMP4	FOXO1(+)	112.57952333618375	frozenset({'activating', 'weight>90.0%'})	BMP4_FOXO1(+)	single	t-independent	Neural Crest	0.1720764796348826	-0.169177	BMP4_FOXO1(+)	FOXO1	45
2077	XAV939	LHX2(+)	112.53753105748672	frozenset({'activating', 'weight>75.0%'})	tXAV939_LHX2(+)	single	t-dependent	Retinal Progenitors		-0.124932	XAV939_LHX2(+)	LHX2	320
3145	FGF8	E2F1(+)	112.39866074774407	frozenset({'activating', 'weight>90.0%'})	tFGF8_E2F1(+)	single	t-dependent	Spinal Cord Progenitors	0.0300336	-0.00811681	FGF8_E2F1(+)	E2F1	948
13376	time	RUNX1(+)	112.37154843875844	frozenset({'activating', 'top50perTarget'})	t_RUNX1(+)	single	t-independent	FOXA2+ Cells	0	0	time_RUNX1(+)	RUNX1	180
3146	FGF8	SREBF2(+)	112.04139254383512	frozenset({'activating', 'weight>90.0%'})	tFGF8_SREBF2(+)	single	t-dependent	PNS Neurons	0.1477056248990127	-0.0231613	FGF8_SREBF2(+)	SREBF2	274
1603	time	OLIG3(+)	111.92387763097057	frozenset({'activating', 'weight>75.0%'})	t_OLIG3(+)	single	t-independent	Hindbrain Progenitors	0	0	time_OLIG3(+)	OLIG3	8
518	SHH	HOXB9(+)	111.89497049949718	frozenset({'activating', 'top50perTarget'})	SHH_HOXB9(+)	comb	t-independent	FOXA2+ Cells	-0.017903	0.0344782	SHH_HOXB9(+)	HOXB9	27
2635	RA	CRX(+)	111.6128498447963	frozenset({'activating', 'weight>90.0%'})	RA_CRX(+)	single	t-independent	Retinal Progenitors	-0.289726	0.2055127793389023	RA_CRX(+)	CRX	123
520	SHH	NFE2L2(+)	111.41918829596632	frozenset({'activating', 'top50perTarget'})	SHH_NFE2L2(+)	comb	t-independent	FOXA2+ Cells	-0.0600674	0.0578203	SHH_NFE2L2(+)	NFE2L2	95
10231	BMP4	POU2F1(+)	111.28844680811032	frozenset({'activating', 'top50perTarget'})	BMP4_POU2F1(+)	single	t-independent	Telencephalic Progenitors	0.0216033	-0.00976209	BMP4_POU2F1(+)	POU2F1	327
10232	BMP4	VSX2(+)	110.88123410561327	frozenset({'activating', 'top50perTarget'})	BMP4_VSX2(+)	single	t-independent	Retinal Progenitors	-0.0827318	0.1011725379632244	BMP4_VSX2(+)	VSX2	7
522	SHH	KLF6(+)	110.82023161270216	frozenset({'activating', 'top50perTarget'})	SHH_KLF6(+)	comb	t-independent	PNS Neurons	0.025486	0.0954885	SHH_KLF6(+)	KLF6	675
7303	BMP7	ZNF407(+)	110.62117970690112	frozenset({'activating', 'top10perTarget'})	BMP7_ZNF407(+)	single	t-independent	Spinal Cord Progenitors	-0.0283774	0.0133254	BMP7_ZNF407(+)	ZNF407	45
3244	XAV939	SP1(+)	110.49397935365369	frozenset({'activating', 'weight>90.0%'})	tXAV939_SP1(+)	single	t-dependent	FOXA2+ Cells		0.00595062	XAV939_SP1(+)	SP1	117
4258	SHH	ZNF548(+)	110.25097088675255	frozenset({'activating', 'top50'})	SHH_ZNF548(+)	single	t-independent	Spinal Cord Progenitors	0.1007838370220336	-0.00490567	SHH_ZNF548(+)	ZNF548	45
3047	time	PITX1(+)	110.19775658135649	frozenset({'activating', 'weight>90.0%'})	t_PITX1(+)	single	t-independent	FOXA2+ Cells	0	0	time_PITX1(+)	PITX1	6
524	SHH	IKZF2(+)	110.11353528596268	frozenset({'activating', 'top50perTarget'})	SHH_IKZF2(+)	comb	t-independent	FOXA2+ Cells	0.0564495	-0.0711417	SHH_IKZF2(+)	IKZF2	183
10233	BMP4	NFKB2(+)	110.0727441117082	frozenset({'activating', 'top50perTarget'})	BMP4_NFKB2(+)	single	t-independent	PNS Progenitors	0.1533861609191713	-0.238738	BMP4_NFKB2(+)	NFKB2	74
13379	time	TEAD4(+)	110.0334554384407	frozenset({'activating', 'top50perTarget'})	t_TEAD4(+)	single	t-independent	Neural Crest	0	0	time_TEAD4(+)	TEAD4	37
7304	BMP7	MGA(+)	109.70667623236218	frozenset({'activating', 'top10perTarget'})	BMP7_MGA(+)	single	t-independent	Telencephalic Progenitors	0.0350553	-0.038318	BMP7_MGA(+)	MGA	5
3049	time	OVOL2(+)	108.99956088891024	frozenset({'activating', 'weight>90.0%'})	t_OVOL2(+)	single	t-independent	FOXA2+ Cells	0	0	time_OVOL2(+)	OVOL2	21
5811	FGF8	IRF3(+)	108.99651201560964	frozenset({'activating', 'top5perTarget'})	FGF8_late_IRF3(+)	single	FGF8_late	FOXA2+ Cells	-0.0431227	0.0831558	FGF8_IRF3(+)	IRF3	49
1111	SHH	ZNF133(+)	108.93390709116058	frozenset({'activating', 'weight>75.0%'})	SHH_ZNF133(+)	single	t-independent	Spinal Cord Progenitors	0.1651074477816276	-0.0573904	SHH_ZNF133(+)	ZNF133	7
13381	time	DRAP1(+)	108.73469995171374	frozenset({'activating', 'top50perTarget'})	t_DRAP1(+)	single	t-independent	Hindbrain Progenitors	0	0	time_DRAP1(+)	DRAP1	1244
3051	time	ETV1(+)	108.6903303754687	frozenset({'activating', 'weight>90.0%'})	t_ETV1(+)	single	t-independent	Telencephalic Progenitors	0	0	time_ETV1(+)	ETV1	18
530	SHH	MAFF(+)	108.47260520758712	frozenset({'activating', 'top50perTarget'})	SHH_MAFF(+)	comb	t-independent	Neural Crest	0.000469045	0.0831566	SHH_MAFF(+)	MAFF	32
531	RA	MAFF(+)	108.47260520758712	frozenset({'activating', 'top50perTarget'})	RA_MAFF(+)	comb	t-independent	Neural Crest	-0.0400637	-0.0795166	RA_MAFF(+)	MAFF	32
4633	XAV939	MYF5(+)	108.27460823634397	frozenset({'activating', 'top50'})	XAV939_MYF5(+)	single	t-independent	Diencephalic Progenitors		0.0106465	XAV939_MYF5(+)	MYF5	17
10106	XAV939	FEZF1(+)	108.16576062191068	frozenset({'activating', 'top10perTarget'})	tXAV939_FEZF1(+)	single	t-dependent	CNS Neurons		-0.108988	XAV939_FEZF1(+)	FEZF1	10
5506	CHIR	ZNF431(+)	108.11961490081364	frozenset({'activating', 'top5perTarget'})	CHIR_ZNF431(+)	single	t-independent	PNS Neurons	-0.1094		CHIR_ZNF431(+)	ZNF431	7
532	SHH	DLX5(+)	108.04494952354456	frozenset({'activating', 'top50perTarget'})	SHH_DLX5(+)	comb	t-independent	FOXA2+ Cells	-0.0511661	-0.0980773	SHH_DLX5(+)	DLX5	113
11469	FGF8	NR2C2(+)	107.9513786262699	frozenset({'activating', 'top50perTarget'})	FGF8_late_NR2C2(+)	single	FGF8_late	PNS Neurons	-0.0434888	0.0481939	FGF8_NR2C2(+)	NR2C2	40
537	SHH	NFE2L1(+)	107.72353651418292	frozenset({'activating', 'top50perTarget'})	SHH_NFE2L1(+)	comb	t-independent	Diencephalic Progenitors	-0.0120331	-0.0486016	SHH_NFE2L1(+)	NFE2L1	43
2080	XAV939	ZEB1(+)	107.57295499639824	frozenset({'activating', 'weight>75.0%'})	tXAV939_ZEB1(+)	single	t-dependent	PNS Neurons		-0.0821706	XAV939_ZEB1(+)	ZEB1	11
11470	FGF8	TBP(+)	106.88574414458948	frozenset({'activating', 'top50perTarget'})	FGF8_late_TBP(+)	single	FGF8_late	PNS Neurons	0.000358548	0.0500044	FGF8_TBP(+)	TBP	105
9507	time	FOXN4(+)	106.87003438899252	frozenset({'activating', 'top10perTarget'})	t_FOXN4(+)	single	t-independent	Retinal Progenitors	0	0	time_FOXN4(+)	FOXN4	167
3053	time	HOXB8(+)	106.7801735178931	frozenset({'activating', 'weight>90.0%'})	t_HOXB8(+)	single	t-independent	Hindbrain Progenitors	0	0	time_HOXB8(+)	HOXB8	38
49	BMP4	PAXIP1(+)	106.74210376842645	frozenset({'activating', 'weight>75.0%'})	BMP4_PAXIP1(+)	single	t-independent	Hindbrain Progenitors	0.0755755	0.0251828	BMP4_PAXIP1(+)	PAXIP1	7
9509	time	TEF(+)	106.4881394393318	frozenset({'activating', 'top10perTarget'})	t_TEF(+)	single	t-independent	FOXA2+ Cells	0	0	time_TEF(+)	TEF	7
6660	time	RFX2(+)	105.85762241378644	frozenset({'activating', 'top5perTarget'})	t_RFX2(+)	single	t-independent	Spinal Cord Progenitors	0	0	time_RFX2(+)	RFX2	319
13893	SHH	RFX1(+)	104.53689705183528	frozenset({'activating', 'top50perTarget'})	tSHH_RFX1(+)	single	t-dependent	Telencephalic Progenitors	-0.0171816	0.0404107	SHH_RFX1(+)	RFX1	7
2636	RA	GTF3A(+)	104.24481523963988	frozenset({'activating', 'weight>90.0%'})	RA_GTF3A(+)	single	t-independent	PNS Progenitors	0.0592983	-0.126716	RA_GTF3A(+)	GTF3A	7
6872	FGF8	ZNF704(+)	103.9873607613762	frozenset({'activating', 'top5perTarget'})	tFGF8_ZNF704(+)	single	t-dependent	Neural Crest	-0.120107	0.000813817	FGF8_ZNF704(+)	ZNF704	274
13999	XAV939	EMX1(+)	103.98122811083245	frozenset({'activating', 'top50perTarget'})	tXAV939_EMX1(+)	single	t-dependent	CNS Neurons		-0.199135	XAV939_EMX1(+)	EMX1	25
13702	FGF8	ILF3(+)	103.9663570765776	frozenset({'activating', 'top50perTarget'})	tFGF8_ILF3(+)	single	t-dependent	Telencephalic Progenitors	-0.0307686	-0.0289298	FGF8_ILF3(+)	ILF3	6
1613	time	BACH2(+)	103.96498917532932	frozenset({'activating', 'weight>75.0%'})	t_BACH2(+)	single	t-independent	PNS Neurons	0	0	time_BACH2(+)	BACH2	99
11667	RA	HOXA6(+)	103.88952659824054	frozenset({'activating', 'top50perTarget'})	RA_HOXA6(+)	single	t-independent	CNS Neurons	0.0746787	-0.0513225	RA_HOXA6(+)	HOXA6	22
616	FGF8	ZNF467(+)	103.83838362967316	frozenset({'activating', 'weight>75.0%'})	FGF8_early_ZNF467(+)	single	FGF8_early	PNS Neurons	-0.0468344	0.0234031	FGF8_ZNF467(+)	ZNF467	15
9815	FGF8	BARHL2(+)	103.6925661658808	frozenset({'activating', 'top10perTarget'})	tFGF8_BARHL2(+)	single	t-dependent	Spinal Cord Progenitors	-0.178709	0.00129986	FGF8_BARHL2(+)	BARHL2	19
13388	time	E2F6(+)	103.51770542005868	frozenset({'activating', 'top50perTarget'})	t_E2F6(+)	single	t-independent	Hindbrain Progenitors	0	0	time_E2F6(+)	E2F6	27
547	SHH	FOXA1(+)	103.48305872739668	frozenset({'activating', 'top50perTarget'})	SHH_FOXA1(+)	comb	t-independent	FOXA2+ Cells	0.0367082	0.0149813	SHH_FOXA1(+)	FOXA1	649
9513	time	FOSL2(+)	103.42801204067813	frozenset({'activating', 'top10perTarget'})	t_FOSL2(+)	single	t-independent	FOXA2+ Cells	0	0	time_FOSL2(+)	FOSL2	107
6664	time	ARNT2(+)	103.2671835788886	frozenset({'activating', 'top5perTarget'})	t_ARNT2(+)	single	t-independent	PNS Progenitors	0	0	time_ARNT2(+)	ARNT2	47
50	BMP4	TEAD3(+)	102.9843524773366	frozenset({'activating', 'weight>75.0%'})	BMP4_TEAD3(+)	single	t-independent	FOXA2+ Cells	0.0339063	0.0236939	BMP4_TEAD3(+)	TEAD3	7
5761	FGF8	BPTF(+)	102.559	frozenset({'activating', 'top5perTarget'})	FGF8_early_BPTF(+)	single	FGF8_early	Telencephalic Progenitors	0.0687395	0.0423276	FGF8_BPTF(+)	BPTF	289
1112	SHH	POU3F1(+)	102.54459027314998	frozenset({'activating', 'weight>75.0%'})	SHH_POU3F1(+)	single	t-independent	Hypothalamic Progenitors	0.0301396	-0.0844575	SHH_POU3F1(+)	POU3F1	13
1617	time	STAT1(+)	102.43550183256704	frozenset({'activating', 'weight>75.0%'})	t_STAT1(+)	single	t-independent	Telencephalic Progenitors	0	0	time_STAT1(+)	STAT1	315
9888	RA	ZNF704(+)	102.34917802385117	frozenset({'activating', 'top10perTarget'})	tRA_ZNF704(+)	single	t-dependent	Neural Crest	0.0394321	0.114326	RA_ZNF704(+)	ZNF704	274
1618	time	SP1(+)	102.08362631105256	frozenset({'activating', 'weight>75.0%'})	t_SP1(+)	single	t-independent	FOXA2+ Cells	0	0	time_SP1(+)	SP1	117
7305	BMP7	SP1(+)	101.8598562894358	frozenset({'activating', 'top10perTarget'})	BMP7_SP1(+)	single	t-independent	FOXA2+ Cells	0.0397952	-0.107983	BMP7_SP1(+)	SP1	117
11668	RA	MAFG(+)	101.61715711127056	frozenset({'activating', 'top50perTarget'})	RA_MAFG(+)	single	t-independent	PNS Neurons	-0.0329553	-0.158045	RA_MAFG(+)	MAFG	167
11669	RA	PURA(+)	100.82685817946182	frozenset({'activating', 'top50perTarget'})	RA_PURA(+)	single	t-independent	FOXA2+ Cells	-0.303177	0.0470393	RA_PURA(+)	PURA	123
2083	XAV939	E2F7(+)	100.79687290358385	frozenset({'activating', 'weight>75.0%'})	tXAV939_E2F7(+)	single	t-dependent	Telencephalic Progenitors		-0.0360478	XAV939_E2F7(+)	E2F7	1370
6667	time	RXRB(+)	100.71995897366948	frozenset({'activating', 'top5perTarget'})	t_RXRB(+)	single	t-independent	Neural Crest	0	0	time_RXRB(+)	RXRB	15
6668	time	KLF10(+)	100.5423174900912	frozenset({'activating', 'top5perTarget'})	t_KLF10(+)	single	t-independent	Neural Crest	0	0	time_KLF10(+)	KLF10	76
6232	SHH	STAT3(+)	100.52248361901042	frozenset({'activating', 'top5perTarget'})	SHH_STAT3(+)	single	t-independent	Hypothalamic Progenitors	-0.161148	-0.119725	SHH_STAT3(+)	STAT3	46
1621	time	IRF9(+)	100.43188736827432	frozenset({'activating', 'weight>75.0%'})	t_IRF9(+)	single	t-independent	PNS Neurons	0	0	time_IRF9(+)	IRF9	29
7306	BMP7	VEZF1(+)	100.40284663954874	frozenset({'activating', 'top10perTarget'})	BMP7_VEZF1(+)	single	t-independent	PNS Neurons	0.00128474	-0.0800789	BMP7_VEZF1(+)	VEZF1	444
1622	time	ELF3(+)	100.19637992043609	frozenset({'activating', 'weight>75.0%'})	t_ELF3(+)	single	t-independent	FOXA2+ Cells	0	0	time_ELF3(+)	ELF3	39
1623	time	GATA4(+)	100.0958360235866	frozenset({'activating', 'weight>75.0%'})	t_GATA4(+)	single	t-independent	FOXA2+ Cells	0	0	time_GATA4(+)	GATA4	140
10111	XAV939	STAT3(+)	100.05224950335928	frozenset({'activating', 'top10perTarget'})	tXAV939_STAT3(+)	single	t-dependent	Hypothalamic Progenitors		-0.163683	XAV939_STAT3(+)	STAT3	46
13398	time	PITX3(+)	99.8253	frozenset({'activating', 'top50perTarget'})	t_PITX3(+)	single	t-independent	Diencephalic Progenitors	0	0	time_PITX3(+)	PITX3	16
2640	RA	KLF10(+)	99.7947	frozenset({'activating', 'weight>90.0%'})	RA_KLF10(+)	single	t-independent	Neural Crest	0.0779697	0.0422369	RA_KLF10(+)	KLF10	76
6673	time	HOXA9(+)	99.4796	frozenset({'activating', 'top5perTarget'})	t_HOXA9(+)	single	t-independent	FOXA2+ Cells	0	0	time_HOXA9(+)	HOXA9	32
2201	BMP4	ZNF354C(+)	99.32166263092728	frozenset({'activating', 'weight>90.0%'})	BMP4_ZNF354C(+)	single	t-independent	Telencephalic Progenitors	0.0580675	-0.0406019	BMP4_ZNF354C(+)	ZNF354C	7
6674	time	DLX3(+)	99.17351108335504	frozenset({'activating', 'top5perTarget'})	t_DLX3(+)	single	t-independent	FOXA2+ Cells	0	0	time_DLX3(+)	DLX3	266
1907	RA	RB1(+)	98.56099084225418	frozenset({'activating', 'weight>75.0%'})	tRA_RB1(+)	single	t-dependent	Neural Crest	-0.0344752	0.1196689833940649	RA_RB1(+)	RB1	91
5979	RA	TFAP2A(+)	98.51310876029925	frozenset({'activating', 'top5perTarget'})	RA_TFAP2A(+)	single	t-independent	Neural Crest	-0.0405797	-0.470683	RA_TFAP2A(+)	TFAP2A	347
562	SHH	PBX1(+)	98.22340514935702	frozenset({'activating', 'top50perTarget'})	SHH_PBX1(+)	comb	t-independent	FOXA2+ Cells	-0.212132	-0.0424455	SHH_PBX1(+)	PBX1	85
3070	time	BARX1(+)	97.2663	frozenset({'activating', 'weight>90.0%'})	t_BARX1(+)	single	t-independent	CNS Neurons	0	0	time_BARX1(+)	BARX1	17
11471	FGF8	ZSCAN16(+)	96.80160780422214	frozenset({'activating', 'top50perTarget'})	FGF8_late_ZSCAN16(+)	single	FGF8_late	FOXA2+ Cells	-0.0728156	-0.00644078	FGF8_ZSCAN16(+)	ZSCAN16	20
6875	FGF8	DRAP1(+)	96.56325679321051	frozenset({'activating', 'top5perTarget'})	tFGF8_DRAP1(+)	single	t-dependent	Hindbrain Progenitors	0.00614864	-0.0474344	FGF8_DRAP1(+)	DRAP1	1244
9817	FGF8	MYBL2(+)	96.3218	frozenset({'activating', 'top10perTarget'})	tFGF8_MYBL2(+)	single	t-dependent	Hindbrain Progenitors	0.1060824399839188	-0.0487806	FGF8_MYBL2(+)	MYBL2	471
5275	BMP4	RELB(+)	95.91225901349256	frozenset({'activating', 'top5perTarget'})	BMP4_RELB(+)	single	t-independent	FOXA2+ Cells	0.1228290924944133	-0.181385	BMP4_RELB(+)	RELB	77
294	CHIR	RORA(+)	95.49536697568678	frozenset({'activating', 'weight>75.0%'})	CHIR_RORA(+)	single	t-independent	FOXA2+ Cells	-0.134491		CHIR_RORA(+)	RORA	6
5353	BMP7	ZNF148(+)	95.10930115473124	frozenset({'activating', 'top5perTarget'})	BMP7_ZNF148(+)	single	t-independent	Neural Crest	0.0430921	-0.0730751	BMP7_ZNF148(+)	ZNF148	334
7308	BMP7	ELK4(+)	94.9681	frozenset({'activating', 'top10perTarget'})	BMP7_ELK4(+)	single	t-independent	Telencephalic Progenitors	-0.0518265	-0.142781	BMP7_ELK4(+)	ELK4	132
10337	BMP7	ZNF384(+)	94.50397973775132	frozenset({'activating', 'top50perTarget'})	BMP7_ZNF384(+)	single	t-independent	FOXA2+ Cells	0.0825642	-0.00399109	BMP7_ZNF384(+)	ZNF384	36
3929	FGF8	ZNF792(+)	94.46626760997098	frozenset({'activating', 'top50'})	FGF8_late_ZNF792(+)	single	FGF8_late	FOXA2+ Cells	-0.0446993	0.0549931	FGF8_ZNF792(+)	ZNF792	14
2326	CHIR	PHF20(+)	94.35053367501288	frozenset({'activating', 'weight>90.0%'})	CHIR_PHF20(+)	single	t-independent	PNS Neurons	0.3009631511391331		CHIR_PHF20(+)	PHF20	461
573	SHH	MAFG(+)	94.1671	frozenset({'activating', 'top50perTarget'})	SHH_MAFG(+)	comb	t-independent	PNS Neurons	0.00407671	0.0719187	SHH_MAFG(+)	MAFG	167
1628	time	NFE2(+)	93.93204088606235	frozenset({'activating', 'weight>75.0%'})	t_NFE2(+)	single	t-independent	FOXA2+ Cells	0	0	time_NFE2(+)	NFE2	11
5356	BMP7	ZNF518A(+)	93.78817976991778	frozenset({'activating', 'top5perTarget'})	BMP7_ZNF518A(+)	single	t-independent	Telencephalic Progenitors	-0.00675146	-0.114853	BMP7_ZNF518A(+)	ZNF518A	300
8037	FGF8	EMX1(+)	93.7161	frozenset({'activating', 'top10perTarget'})	FGF8_early_EMX1(+)	single	FGF8_early	CNS Neurons	0.0201508	0.00193141	FGF8_EMX1(+)	EMX1	25
3072	time	ZBTB14(+)	93.63260668900902	frozenset({'activating', 'weight>90.0%'})	t_ZBTB14(+)	single	t-independent	Spinal Cord Progenitors	0	0	time_ZBTB14(+)	ZBTB14	10
3073	time	CUX1(+)	93.29715929693695	frozenset({'activating', 'weight>90.0%'})	t_CUX1(+)	single	t-independent	Telencephalic Progenitors	0	0	time_CUX1(+)	CUX1	39
1853	FGF8	PRDM5(+)	92.58456270584416	frozenset({'activating', 'weight>75.0%'})	tFGF8_PRDM5(+)	single	t-dependent	Neural Crest	-0.00630688	0.00643511	FGF8_PRDM5(+)	PRDM5	18
2085	XAV939	PDLIM5(+)	92.47585723727332	frozenset({'activating', 'weight>75.0%'})	tXAV939_PDLIM5(+)	single	t-dependent	Retinal Progenitors		0.1482253917188611	XAV939_PDLIM5(+)	PDLIM5	10
6234	SHH	SOX21(+)	92.0482	frozenset({'activating', 'top5perTarget'})	SHH_SOX21(+)	single	t-independent	Telencephalic Progenitors	-0.252493	-0.196784	SHH_SOX21(+)	SOX21	145
13405	time	ZNF770(+)	91.87577873027676	frozenset({'activating', 'top50perTarget'})	t_ZNF770(+)	single	t-independent	FOXA2+ Cells	0	0	time_ZNF770(+)	ZNF770	506
4635	XAV939	TWIST1(+)	91.82405978652228	frozenset({'activating', 'top50'})	XAV939_TWIST1(+)	single	t-independent	Neural Crest		-0.0206486	XAV939_TWIST1(+)	TWIST1	258
10238	BMP4	EP300(+)	91.58403690334244	frozenset({'activating', 'top50perTarget'})	BMP4_EP300(+)	single	t-independent	FOXA2+ Cells	0.0894381	-0.0494809	BMP4_EP300(+)	EP300	559
3179	RA	SIN3A(+)	91.56126847490884	frozenset({'activating', 'weight>90.0%'})	tRA_SIN3A(+)	single	t-dependent	Spinal Cord Progenitors	-0.0192576	0.1423246467662429	RA_SIN3A(+)	SIN3A	159
10113	XAV939	BSX(+)	91.51984751170802	frozenset({'activating', 'top10perTarget'})	tXAV939_BSX(+)	single	t-dependent	CNS Neurons		-0.0178078	XAV939_BSX(+)	BSX	19
7101	XAV939	RFX2(+)	91.29445132128735	frozenset({'activating', 'top5perTarget'})	tXAV939_RFX2(+)	single	t-dependent	Spinal Cord Progenitors		0.00653689	XAV939_RFX2(+)	RFX2	319
13406	time	IRF3(+)	91.12144334462262	frozenset({'activating', 'top50perTarget'})	t_IRF3(+)	single	t-independent	FOXA2+ Cells	0	0	time_IRF3(+)	IRF3	49
9531	time	NFIB(+)	91.0014	frozenset({'activating', 'top10perTarget'})	t_NFIB(+)	single	t-independent	FOXA2+ Cells	0	0	time_NFIB(+)	NFIB	127
3909	FGF8	ATF2(+)	90.92748959969116	frozenset({'activating', 'top50'})	FGF8_early_ATF2(+)	single	FGF8_early	PNS Neurons	0.00399319	-0.00308682	FGF8_ATF2(+)	ATF2	154
11673	RA	BARX1(+)	90.4743	frozenset({'activating', 'top50perTarget'})	RA_BARX1(+)	single	t-independent	CNS Neurons	-0.0550652	0.0498323	RA_BARX1(+)	BARX1	17
6682	time	MAFB(+)	90.4427	frozenset({'activating', 'top5perTarget'})	t_MAFB(+)	single	t-independent	FOXA2+ Cells	0	0	time_MAFB(+)	MAFB	123
5509	CHIR	MSX1(+)	90.37558907382608	frozenset({'activating', 'top5perTarget'})	CHIR_MSX1(+)	single	t-independent	Hindbrain Progenitors	0.00598777		CHIR_MSX1(+)	MSX1	36
13025	XAV939	ILF2(+)	90.27821232140252	frozenset({'activating', 'top50perTarget'})	XAV939_ILF2(+)	single	t-independent	Neural Crest		0.00601134	XAV939_ILF2(+)	ILF2	1131
3335	BMP7	ZNF37A(+)	90.20534077835384	frozenset({'activating', 'top50'})	BMP7_ZNF37A(+)	single	t-independent	PNS Neurons	0.0749455	-0.0484168	BMP7_ZNF37A(+)	ZNF37A	126
3336	BMP7	SP8(+)	90.077	frozenset({'activating', 'top50'})	BMP7_SP8(+)	single	t-independent	Telencephalic Progenitors	-0.0669377	-0.216294	BMP7_SP8(+)	SP8	171
677	FGF8	TCF3(+)	89.89272864692977	frozenset({'activating', 'weight>75.0%'})	FGF8_late_TCF3(+)	single	FGF8_late	PNS Neurons	-0.0529271	0.0529765	FGF8_TCF3(+)	TCF3	462
7313	BMP7	BCLAF1(+)	89.66406258375778	frozenset({'activating', 'top10perTarget'})	BMP7_BCLAF1(+)	single	t-independent	Neural Crest	0.050636	0.0567877	BMP7_BCLAF1(+)	BCLAF1	799
2644	RA	ATF3(+)	89.48735837034175	frozenset({'activating', 'weight>90.0%'})	RA_ATF3(+)	single	t-independent	PNS Neurons	-0.01508	-0.0312405	RA_ATF3(+)	ATF3	938
851	RA	EGR1(+)	89.4293	frozenset({'activating', 'weight>75.0%'})	RA_EGR1(+)	single	t-independent	Neural Crest	-0.013857	-0.253033	RA_EGR1(+)	EGR1	448
6878	FGF8	SOX9(+)	89.10854903896423	frozenset({'activating', 'top5perTarget'})	tFGF8_SOX9(+)	single	t-dependent	Hypothalamic Progenitors	-0.104419	0.00963159	FGF8_SOX9(+)	SOX9	127
9533	time	FOXO3(+)	88.83247234515213	frozenset({'activating', 'top10perTarget'})	t_FOXO3(+)	single	t-independent	FOXA2+ Cells	0	0	time_FOXO3(+)	FOXO3	78
7314	BMP7	ATF2(+)	88.75791493411324	frozenset({'activating', 'top10perTarget'})	BMP7_ATF2(+)	single	t-independent	PNS Neurons	-0.0161544	-0.0100595	BMP7_ATF2(+)	ATF2	154
852	RA	NFYA(+)	88.6881	frozenset({'activating', 'weight>75.0%'})	RA_NFYA(+)	single	t-independent	Neural Crest	-0.0298399	0.172178	RA_NFYA(+)	NFYA	53
6684	time	KLF12(+)	88.63408671512869	frozenset({'activating', 'top5perTarget'})	t_KLF12(+)	single	t-independent	PNS Neurons	0	0	time_KLF12(+)	KLF12	136
1385	XAV939	HDAC2(+)	88.56169849595537	frozenset({'activating', 'weight>75.0%'})	XAV939_HDAC2(+)	single	t-independent	PNS Neurons		-0.0128356	XAV939_HDAC2(+)	HDAC2	648
2328	CHIR	ZSCAN10(+)	88.3266	frozenset({'activating', 'weight>90.0%'})	CHIR_ZSCAN10(+)	single	t-independent	Spinal Cord Progenitors	0.3553912276693931		CHIR_ZSCAN10(+)	ZSCAN10	22
2088	XAV939	VAX1(+)	88.23871410387319	frozenset({'activating', 'weight>75.0%'})	tXAV939_VAX1(+)	single	t-dependent	Hypothalamic Progenitors		-0.192226	XAV939_VAX1(+)	VAX1	61
3080	time	NFE2L2(+)	88.10758790123118	frozenset({'activating', 'weight>90.0%'})	t_NFE2L2(+)	single	t-independent	FOXA2+ Cells	0	0	time_NFE2L2(+)	NFE2L2	95
13779	RA	KLF12(+)	88.09688597586793	frozenset({'activating', 'top50perTarget'})	tRA_KLF12(+)	single	t-dependent	PNS Neurons	0.0491208	0.0899317	RA_KLF12(+)	KLF12	136
10343	BMP7	CHD1(+)	88.03545189335466	frozenset({'activating', 'top50perTarget'})	BMP7_CHD1(+)	single	t-independent	Neural Crest	0.0200532	-0.0307982	BMP7_CHD1(+)	CHD1	664
3931	FGF8	MAX(+)	87.97898158816619	frozenset({'activating', 'top50'})	FGF8_late_MAX(+)	single	FGF8_late	PNS Neurons	0.0592874	0.0162925	FGF8_MAX(+)	MAX	61
1638	time	CDX2(+)	87.96412561832048	frozenset({'activating', 'weight>75.0%'})	t_CDX2(+)	single	t-independent	FOXA2+ Cells	0	0	time_CDX2(+)	CDX2	174
598	XAV939	MAF(+)	87.6594	frozenset({'activating', 'top50perTarget'})	XAV939_MAF(+)	comb	t-independent	Hypothalamic Progenitors		-0.107924	XAV939_MAF(+)	MAF	367
7212	BMP4	NR2C2(+)	87.60424065844843	frozenset({'activating', 'top10perTarget'})	BMP4_NR2C2(+)	single	t-independent	PNS Neurons	0.0937281	0.00815579	BMP4_NR2C2(+)	NR2C2	40
3340	BMP7	ZNF770(+)	87.5814	frozenset({'activating', 'top50'})	BMP7_ZNF770(+)	single	t-independent	FOXA2+ Cells	0.0251812	-0.0917322	BMP7_ZNF770(+)	ZNF770	506
7213	BMP4	ETV6(+)	87.30944156099808	frozenset({'activating', 'top10perTarget'})	BMP4_ETV6(+)	single	t-independent	FOXA2+ Cells	0.0816034	-0.0187295	BMP4_ETV6(+)	ETV6	48
6235	SHH	LHX2(+)	87.05048746477874	frozenset({'activating', 'top5perTarget'})	SHH_LHX2(+)	single	t-independent	Retinal Progenitors	-0.384117	-0.0958307	SHH_LHX2(+)	LHX2	320
11410	FGF8	ZNF740(+)	86.87003507665443	frozenset({'activating', 'top50perTarget'})	FGF8_early_ZNF740(+)	single	FGF8_early	Spinal Cord Progenitors	-0.0610323	0.0216003	FGF8_ZNF740(+)	ZNF740	23
3341	BMP7	STAT3(+)	86.77846651869086	frozenset({'activating', 'top50'})	BMP7_STAT3(+)	single	t-independent	Hypothalamic Progenitors	0.0152816	-0.124894	BMP7_STAT3(+)	STAT3	46
11411	FGF8	ZNF808(+)	86.49479649930085	frozenset({'activating', 'top50perTarget'})	FGF8_early_ZNF808(+)	single	FGF8_early	FOXA2+ Cells	-0.0855193	0.0172353	FGF8_ZNF808(+)	ZNF808	14
14006	XAV939	FOXN4(+)	86.48424724691083	frozenset({'activating', 'top50perTarget'})	tXAV939_FOXN4(+)	single	t-dependent	Retinal Progenitors		0.0420024	XAV939_FOXN4(+)	FOXN4	167
7492	CHIR	TWIST1(+)	86.45917476733372	frozenset({'activating', 'top10perTarget'})	CHIR_TWIST1(+)	single	t-independent	Neural Crest	0.053559		CHIR_TWIST1(+)	TWIST1	258
2520	FGF8	ZNF35(+)	86.35761456591267	frozenset({'activating', 'weight>90.0%'})	FGF8_late_ZNF35(+)	single	FGF8_late	PNS Neurons	-0.044667	0.0286793	FGF8_ZNF35(+)	ZNF35	8
602	SHH	HOXA5(+)	86.32428243130528	frozenset({'activating', 'top50perTarget'})	SHH_HOXA5(+)	comb	t-independent	FOXA2+ Cells	0.2462932832486378	0.0222863	SHH_HOXA5(+)	HOXA5	25
56	BMP4	BPTF(+)	86.30839357152647	frozenset({'activating', 'weight>75.0%'})	BMP4_BPTF(+)	single	t-independent	Telencephalic Progenitors	0.0877435	-0.0233528	BMP4_BPTF(+)	BPTF	289
3181	RA	ESRRA(+)	85.92006236302929	frozenset({'activating', 'weight>90.0%'})	tRA_ESRRA(+)	single	t-dependent	PNS Neurons	-0.015642	-0.0714705	RA_ESRRA(+)	ESRRA	30
3256	XAV939	HOXA9(+)	85.87459309556829	frozenset({'activating', 'weight>90.0%'})	tXAV939_HOXA9(+)	single	t-dependent	FOXA2+ Cells		0.0363708	XAV939_HOXA9(+)	HOXA9	32
2367	FGF8	LBX1(+)	85.8255	frozenset({'activating', 'weight>90.0%'})	FGF8_LBX1(+)	single	t-independent	CNS Neurons	0.1882817148825124	0.00904595	FGF8_LBX1(+)	LBX1	16
5089	RA	EMX2(+)	85.76810215268748	frozenset({'activating', 'top50'})	tRA_EMX2(+)	single	t-dependent	Diencephalic Progenitors	-0.0951358	0.2082234558342851	RA_EMX2(+)	EMX2	41
3208	SHH	RFX4(+)	85.32309406322261	frozenset({'activating', 'weight>90.0%'})	tSHH_RFX4(+)	single	t-dependent	Hindbrain Progenitors	-0.351507	-0.093517	SHH_RFX4(+)	RFX4	237
2759	SHH	PLAGL1(+)	85.30665117810236	frozenset({'activating', 'weight>90.0%'})	SHH_PLAGL1(+)	single	t-independent	Hindbrain Progenitors	0.0117637	-0.130694	SHH_PLAGL1(+)	PLAGL1	96
1639	time	TWIST1(+)	85.18701404880245	frozenset({'activating', 'weight>75.0%'})	t_TWIST1(+)	single	t-independent	Neural Crest	0	0	time_TWIST1(+)	TWIST1	258
14008	XAV939	ZNF548(+)	85.06212137389612	frozenset({'activating', 'top50perTarget'})	tXAV939_ZNF548(+)	single	t-dependent	Spinal Cord Progenitors		0.0300716	XAV939_ZNF548(+)	ZNF548	45
612	SHH	RUNX1(+)	84.95260795892112	frozenset({'activating', 'top50perTarget'})	SHH_RUNX1(+)	comb	t-independent	FOXA2+ Cells	0.1185674641725678	-0.00112637	SHH_RUNX1(+)	RUNX1	180
299	CHIR	ZNF518A(+)	84.85081320504675	frozenset({'activating', 'weight>75.0%'})	CHIR_ZNF518A(+)	single	t-independent	Telencephalic Progenitors	-0.0744435		CHIR_ZNF518A(+)	ZNF518A	300
5280	BMP4	KLF12(+)	84.84889422710782	frozenset({'activating', 'top5perTarget'})	BMP4_KLF12(+)	single	t-independent	PNS Neurons	0.2269908366311719	-0.226253	BMP4_KLF12(+)	KLF12	136
13708	FGF8	E2F8(+)	84.80517304079996	frozenset({'activating', 'top50perTarget'})	tFGF8_E2F8(+)	single	t-dependent	Hindbrain Progenitors	0.0607816	-0.0361633	FGF8_E2F8(+)	E2F8	445
11412	FGF8	VAX2(+)	84.68618102479937	frozenset({'activating', 'top50perTarget'})	FGF8_early_VAX2(+)	single	FGF8_early	Retinal Progenitors	-0.204795	-0.0520308	FGF8_VAX2(+)	VAX2	54
3083	time	EHF(+)	84.57675554376206	frozenset({'activating', 'weight>90.0%'})	t_EHF(+)	single	t-independent	FOXA2+ Cells	0	0	time_EHF(+)	EHF	6
3933	FGF8	AR(+)	84.33383006672403	frozenset({'activating', 'top50'})	FGF8_late_AR(+)	single	FGF8_late	Telencephalic Progenitors	-0.106357	0.0560896	FGF8_AR(+)	AR	9
13415	time	PDX1(+)	84.24405102799736	frozenset({'activating', 'top50perTarget'})	t_PDX1(+)	single	t-independent	FOXA2+ Cells	0	0	time_PDX1(+)	PDX1	139
145	BMP7	CCNT2(+)	84.19700920362223	frozenset({'activating', 'weight>75.0%'})	BMP7_CCNT2(+)	single	t-independent	Telencephalic Progenitors	-0.0146158	-0.15953	BMP7_CCNT2(+)	CCNT2	34
3183	RA	ZNF41(+)	84.06943883956352	frozenset({'activating', 'weight>90.0%'})	tRA_ZNF41(+)	single	t-dependent	Retinal Progenitors	-0.0222671	-0.0592681	RA_ZNF41(+)	ZNF41	9
11477	FGF8	OTP(+)	83.82956590071893	frozenset({'activating', 'top50perTarget'})	FGF8_late_OTP(+)	single	FGF8_late	CNS Neurons	-0.0942562	0.0429384	FGF8_OTP(+)	OTP	92
2648	RA	NFKB2(+)	83.72483411455828	frozenset({'activating', 'weight>90.0%'})	RA_NFKB2(+)	single	t-independent	PNS Progenitors	-0.127863	0.052126	RA_NFKB2(+)	NFKB2	74
1642	time	RFX5(+)	83.65152437218023	frozenset({'activating', 'weight>75.0%'})	t_RFX5(+)	single	t-independent	Telencephalic Progenitors	0	0	time_RFX5(+)	RFX5	7
2244	BMP7	ZNF43(+)	83.57186529887451	frozenset({'activating', 'weight>90.0%'})	BMP7_ZNF43(+)	single	t-independent	Telencephalic Progenitors	-0.0194057	-0.0671106	BMP7_ZNF43(+)	ZNF43	7
3155	FGF8	E2F2(+)	83.55496914678668	frozenset({'activating', 'weight>90.0%'})	tFGF8_E2F2(+)	single	t-dependent	Hindbrain Progenitors	0.033363	-0.0120528	FGF8_E2F2(+)	E2F2	352
9895	RA	ATF1(+)	83.47626884447162	frozenset({'activating', 'top10perTarget'})	tRA_ATF1(+)	single	t-dependent	Neural Crest	-0.175996	-0.036396	RA_ATF1(+)	ATF1	20
13784	RA	DBX2(+)	83.43970873215817	frozenset({'activating', 'top50perTarget'})	tRA_DBX2(+)	single	t-dependent	Spinal Cord Progenitors	-0.081043	0.5132643417560069	RA_DBX2(+)	DBX2	34
2208	BMP4	SP5(+)	83.38234937109293	frozenset({'activating', 'weight>90.0%'})	BMP4_SP5(+)	single	t-independent	PNS Progenitors	0.1490814603418296	-0.231875	BMP4_SP5(+)	SP5	16
9221	XAV939	LBX1(+)	83.13643882792911	frozenset({'activating', 'top10perTarget'})	XAV939_LBX1(+)	single	t-independent	CNS Neurons		0.0288443	XAV939_LBX1(+)	LBX1	16
5282	BMP4	SOX12(+)	83.0814	frozenset({'activating', 'top5perTarget'})	BMP4_SOX12(+)	single	t-independent	Neural Crest	0.1334564663610103	0.0289531	BMP4_SOX12(+)	SOX12	19
7494	CHIR	ZNF773(+)	82.84198957135789	frozenset({'activating', 'top10perTarget'})	CHIR_ZNF773(+)	single	t-independent	FOXA2+ Cells	-0.0267285		CHIR_ZNF773(+)	ZNF773	10
1643	time	FOXF1(+)	82.82244932309241	frozenset({'activating', 'weight>75.0%'})	t_FOXF1(+)	single	t-independent	FOXA2+ Cells	0	0	time_FOXF1(+)	FOXF1	10
630	SHH	FOXA2(+)	82.80587257045497	frozenset({'activating', 'top50perTarget'})	SHH_FOXA2(+)	comb	t-independent	FOXA2+ Cells	-0.129461	0.0268583	SHH_FOXA2(+)	FOXA2	294
11679	RA	SATB1(+)	82.71950059097348	frozenset({'activating', 'top50perTarget'})	RA_SATB1(+)	single	t-independent	CNS Neurons	0.0869195	0.0504597	RA_SATB1(+)	SATB1	70
11680	RA	CBFB(+)	82.62905512467813	frozenset({'activating', 'top50perTarget'})	RA_CBFB(+)	single	t-independent	PNS Neurons	0.0229502	0.00426781	RA_CBFB(+)	CBFB	33
1857	FGF8	POU3F2(+)	82.40730152818988	frozenset({'activating', 'weight>75.0%'})	tFGF8_POU3F2(+)	single	t-dependent	Hindbrain Progenitors	-0.370064	0.037237	FGF8_POU3F2(+)	POU3F2	96
8107	FGF8	ZFHX2(+)	82.2629	frozenset({'activating', 'top10perTarget'})	FGF8_late_ZFHX2(+)	single	FGF8_late	CNS Neurons	-0.0562793	0.0359073	FGF8_ZFHX2(+)	ZFHX2	30
3344	BMP7	SALL4(+)	82.02756525586045	frozenset({'activating', 'top50'})	BMP7_SALL4(+)	single	t-independent	Diencephalic Progenitors	-0.077682	-0.199741	BMP7_SALL4(+)	SALL4	331
634	SHH	HOXC5(+)	82.01027931281565	frozenset({'activating', 'top50perTarget'})	SHH_HOXC5(+)	comb	t-independent	FOXA2+ Cells	0.2963022525595569	0.0434766	SHH_HOXC5(+)	HOXC5	74
11681	RA	POU4F3(+)	81.8968	frozenset({'activating', 'top50perTarget'})	RA_POU4F3(+)	single	t-independent	PNS Neurons	0.0542612	0.0447034	RA_POU4F3(+)	POU4F3	39
7521	CycA	OVOL2(+)	81.71622438361405	frozenset({'activating', 'top10perTarget'})	CycA_OVOL2(+)	single	t-independent	FOXA2+ Cells			CycA_OVOL2(+)	OVOL2	21
5219	XAV939	SIN3A(+)	81.38194123823219	frozenset({'activating', 'top50'})	tXAV939_SIN3A(+)	single	t-dependent	Spinal Cord Progenitors		-0.0155043	XAV939_SIN3A(+)	SIN3A	159
9542	time	GMEB2(+)	81.26992872908059	frozenset({'activating', 'top10perTarget'})	t_GMEB2(+)	single	t-independent	Telencephalic Progenitors	0	0	time_GMEB2(+)	GMEB2	7
3158	FGF8	BCL6(+)	80.96845879021123	frozenset({'activating', 'weight>90.0%'})	tFGF8_BCL6(+)	single	t-dependent	Neural Crest	-0.083631	0.0114097	FGF8_BCL6(+)	BCL6	21
4266	SHH	ARX(+)	80.92365674148208	frozenset({'activating', 'top50'})	SHH_ARX(+)	single	t-independent	Diencephalic Progenitors	0.1156128427841758	-0.133859	SHH_ARX(+)	ARX	31
636	XAV939	DLX6(+)	80.88168488677337	frozenset({'activating', 'top50perTarget'})	XAV939_DLX6(+)	comb	t-independent	FOXA2+ Cells		-0.117414	XAV939_DLX6(+)	DLX6	44
13419	time	ZNF529(+)	80.86846180841395	frozenset({'activating', 'top50perTarget'})	t_ZNF529(+)	single	t-independent	Spinal Cord Progenitors	0	0	time_ZNF529(+)	ZNF529	15
638	SHH	IRX4(+)	80.68861234576184	frozenset({'activating', 'top50perTarget'})	SHH_IRX4(+)	comb	t-independent	FOXA2+ Cells	-0.0122574	-0.0127729	SHH_IRX4(+)	IRX4	35
13785	RA	TCF7L1(+)	80.63118329683034	frozenset({'activating', 'top50perTarget'})	tRA_TCF7L1(+)	single	t-dependent	Neural Crest	-0.0945136	0.0421257	RA_TCF7L1(+)	TCF7L1	213
4977	BMP7	VAX1(+)	80.48139982309932	frozenset({'activating', 'top50'})	tBMP7_VAX1(+)	single	t-dependent	Hypothalamic Progenitors	-0.0844368	-0.120402	BMP7_VAX1(+)	VAX1	61
9898	RA	LHX1(+)	80.42044265017502	frozenset({'activating', 'top10perTarget'})	tRA_LHX1(+)	single	t-dependent	CNS Neurons	-0.0274926	0.2385288603228728	RA_LHX1(+)	LHX1	98
2332	CHIR	GATAD1(+)	80.32339285196002	frozenset({'activating', 'weight>90.0%'})	CHIR_GATAD1(+)	single	t-independent	Diencephalic Progenitors	-0.0216573		CHIR_GATAD1(+)	GATAD1	2038
11413	FGF8	KLF3(+)	80.266	frozenset({'activating', 'top50perTarget'})	FGF8_early_KLF3(+)	single	FGF8_early	FOXA2+ Cells	-0.101807	0.0550667	FGF8_KLF3(+)	KLF3	177
640	SHH	ATF1(+)	80.00719281149608	frozenset({'activating', 'top50perTarget'})	SHH_ATF1(+)	comb	t-independent	Neural Crest	-0.0576637	0.0295555	SHH_ATF1(+)	ATF1	20
13420	time	ZNF444(+)	79.58677918588933	frozenset({'activating', 'top50perTarget'})	t_ZNF444(+)	single	t-independent	FOXA2+ Cells	0	0	time_ZNF444(+)	ZNF444	19
7321	BMP7	KLF3(+)	79.57940466034272	frozenset({'activating', 'top10perTarget'})	BMP7_KLF3(+)	single	t-independent	FOXA2+ Cells	0.1273882887023578	-0.0278086	BMP7_KLF3(+)	KLF3	177
2210	BMP4	HDX(+)	79.53549482056091	frozenset({'activating', 'weight>90.0%'})	BMP4_HDX(+)	single	t-independent	PNS Neurons	0.0837012	0.056707	BMP4_HDX(+)	HDX	14
5989	RA	NRF1(+)	79.53316213553677	frozenset({'activating', 'top5perTarget'})	RA_NRF1(+)	single	t-independent	Spinal Cord Progenitors	0.0331577	-0.0130337	RA_NRF1(+)	NRF1	5
6695	time	SIN3A(+)	79.36854407227355	frozenset({'activating', 'top5perTarget'})	t_SIN3A(+)	single	t-independent	Spinal Cord Progenitors	0	0	time_SIN3A(+)	SIN3A	159
859	RA	XBP1(+)	79.23798083990195	frozenset({'activating', 'weight>75.0%'})	RA_XBP1(+)	single	t-independent	Spinal Cord Progenitors	-0.0839227	-0.152845	RA_XBP1(+)	XBP1	815
8310	RA	NFKB1(+)	79.00223485720146	frozenset({'activating', 'top10perTarget'})	RA_NFKB1(+)	single	t-independent	FOXA2+ Cells	-0.29168	0.013932	RA_NFKB1(+)	NFKB1	120
6696	time	USF1(+)	78.60255127661875	frozenset({'activating', 'top5perTarget'})	t_USF1(+)	single	t-independent	FOXA2+ Cells	0	0	time_USF1(+)	USF1	11
642	SHH	CDX2(+)	78.3983	frozenset({'activating', 'top50perTarget'})	SHH_CDX2(+)	comb	t-independent	FOXA2+ Cells	0.0139743	0.0530329	SHH_CDX2(+)	CDX2	174
7496	CHIR	JDP2(+)	78.29025893337369	frozenset({'activating', 'top10perTarget'})	CHIR_JDP2(+)	single	t-independent	FOXA2+ Cells	-0.0253488		CHIR_JDP2(+)	JDP2	56
7107	XAV939	CREB5(+)	78.24648015285679	frozenset({'activating', 'top5perTarget'})	tXAV939_CREB5(+)	single	t-dependent	PNS Neurons		-0.0581152	XAV939_CREB5(+)	CREB5	713
2500	FGF8	RXRB(+)	78.17368952175119	frozenset({'activating', 'weight>90.0%'})	FGF8_early_RXRB(+)	single	FGF8_early	Neural Crest	0.1021368040985228	-0.102401	FGF8_RXRB(+)	RXRB	15
8108	FGF8	RXRA(+)	78.13185122263715	frozenset({'activating', 'top10perTarget'})	FGF8_late_RXRA(+)	single	FGF8_late	FOXA2+ Cells	-0.0197542	0.0232292	FGF8_RXRA(+)	RXRA	14
150	BMP7	ZBTB37(+)	77.80588986123949	frozenset({'activating', 'weight>75.0%'})	BMP7_ZBTB37(+)	single	t-independent	Diencephalic Progenitors	-0.00223162	-0.0959716	BMP7_ZBTB37(+)	ZBTB37	9
5096	RA	STAT6(+)	77.74688504780612	frozenset({'activating', 'top50'})	tRA_STAT6(+)	single	t-dependent	Neural Crest	-0.143283	-0.0630866	RA_STAT6(+)	STAT6	36
3092	time	GLI2(+)	77.68264866314092	frozenset({'activating', 'weight>90.0%'})	t_GLI2(+)	single	t-independent	Telencephalic Progenitors	0	0	time_GLI2(+)	GLI2	12
8311	RA	MEOX2(+)	77.2881	frozenset({'activating', 'top10perTarget'})	RA_MEOX2(+)	single	t-independent	PNS Neurons	0.0349501	-0.0564933	RA_MEOX2(+)	MEOX2	34
3093	time	ZNF300(+)	77.26255474922745	frozenset({'activating', 'weight>90.0%'})	t_ZNF300(+)	single	t-independent	PNS Progenitors	0	0	time_ZNF300(+)	ZNF300	33
644	SHH	REL(+)	77.21648190669919	frozenset({'activating', 'top50perTarget'})	SHH_REL(+)	comb	t-independent	FOXA2+ Cells	-0.0999963	0.0282809	SHH_REL(+)	REL	43
645	RA	REL(+)	77.21648190669919	frozenset({'activating', 'top50perTarget'})	RA_REL(+)	comb	t-independent	FOXA2+ Cells	-0.0115575	-0.035284	RA_REL(+)	REL	43
2656	RA	FOXA3(+)	76.92166948250708	frozenset({'activating', 'weight>90.0%'})	RA_FOXA3(+)	single	t-independent	FOXA2+ Cells	-0.0513295	0.1739047369333823	RA_FOXA3(+)	FOXA3	34
5516	CHIR	NR2F6(+)	76.83958690620727	frozenset({'activating', 'top5perTarget'})	CHIR_NR2F6(+)	single	t-independent	FOXA2+ Cells	-0.0396253		CHIR_NR2F6(+)	NR2F6	20
10246	BMP4	CHD1(+)	76.6013	frozenset({'activating', 'top50perTarget'})	BMP4_CHD1(+)	single	t-independent	Neural Crest	0.0297445	-0.0836672	BMP4_CHD1(+)	CHD1	664
10247	BMP4	TEF(+)	76.57286028366478	frozenset({'activating', 'top50perTarget'})	BMP4_TEF(+)	single	t-independent	FOXA2+ Cells	0.0725526	-0.0232048	BMP4_TEF(+)	TEF	7
3094	time	LHX9(+)	76.52175119414763	frozenset({'activating', 'weight>90.0%'})	t_LHX9(+)	single	t-independent	CNS Neurons	0	0	time_LHX9(+)	LHX9	73
6700	time	NFYA(+)	76.47287307055211	frozenset({'activating', 'top5perTarget'})	t_NFYA(+)	single	t-independent	Neural Crest	0	0	time_NFYA(+)	NFYA	53
13789	RA	ARNT2(+)	76.40721587314502	frozenset({'activating', 'top50perTarget'})	tRA_ARNT2(+)	single	t-dependent	PNS Progenitors	0.0259533	0.1463547386983339	RA_ARNT2(+)	ARNT2	47
684	FGF8	ZNF281(+)	76.3856	frozenset({'activating', 'weight>75.0%'})	FGF8_late_ZNF281(+)	single	FGF8_late	PNS Neurons	0.1685021411435685	0.0566257	FGF8_ZNF281(+)	ZNF281	196
2501	FGF8	YY1(+)	75.94752053437482	frozenset({'activating', 'weight>90.0%'})	FGF8_early_YY1(+)	single	FGF8_early	Neural Crest	0.00322694	0.0519065	FGF8_YY1(+)	YY1	2637
11687	RA	TBPL2(+)	75.8641	frozenset({'activating', 'top50perTarget'})	RA_TBPL2(+)	single	t-independent	Hindbrain Progenitors	0.0473107	-0.00635222	RA_TBPL2(+)	TBPL2	4
2094	XAV939	BCL6(+)	75.6522	frozenset({'activating', 'weight>75.0%'})	tXAV939_BCL6(+)	single	t-dependent	Neural Crest		0.0411677	XAV939_BCL6(+)	BCL6	21
1921	RA	BACH2(+)	75.53229451077993	frozenset({'activating', 'weight>75.0%'})	tRA_BACH2(+)	single	t-dependent	PNS Neurons	-0.00326887	0.2795010824448409	RA_BACH2(+)	BACH2	99
1860	FGF8	ZNF689(+)	75.48040431229295	frozenset({'activating', 'weight>75.0%'})	tFGF8_ZNF689(+)	single	t-dependent	PNS Progenitors	-0.161282	-0.0621334	FGF8_ZNF689(+)	ZNF689	13
63	BMP4	ATF2(+)	75.4542	frozenset({'activating', 'weight>75.0%'})	BMP4_ATF2(+)	single	t-independent	PNS Neurons	0.0671949	0.000914364	BMP4_ATF2(+)	ATF2	154
7498	CHIR	LBX1(+)	75.3694	frozenset({'activating', 'top10perTarget'})	CHIR_LBX1(+)	single	t-independent	CNS Neurons	0.2430435632197513		CHIR_LBX1(+)	LBX1	16
10352	BMP7	ZNF595(+)	75.32938881374868	frozenset({'activating', 'top50perTarget'})	BMP7_ZNF595(+)	single	t-independent	Spinal Cord Progenitors	-0.0202148	-0.0045289	BMP7_ZNF595(+)	ZNF595	25
325	CycA	ELF3(+)	75.16212681299335	frozenset({'activating', 'weight>75.0%'})	CycA_ELF3(+)	single	t-independent	FOXA2+ Cells			CycA_ELF3(+)	ELF3	39
9904	RA	ZFX(+)	74.86377270811823	frozenset({'activating', 'top10perTarget'})	tRA_ZFX(+)	single	t-dependent	Neural Crest	0.0352341	-0.0235864	RA_ZFX(+)	ZFX	128
2095	XAV939	ZNF879(+)	74.83659714994405	frozenset({'activating', 'weight>75.0%'})	tXAV939_ZNF879(+)	single	t-dependent	Spinal Cord Progenitors		-0.0120308	XAV939_ZNF879(+)	ZNF879	5
13794	RA	SOX9(+)	74.74832721907902	frozenset({'activating', 'top50perTarget'})	tRA_SOX9(+)	single	t-dependent	Hypothalamic Progenitors	0.00271274	0.3631575848870855	RA_SOX9(+)	SOX9	127
8314	RA	MAFK(+)	74.6953	frozenset({'activating', 'top10perTarget'})	RA_MAFK(+)	single	t-independent	FOXA2+ Cells	0.00912905	0.0046957	RA_MAFK(+)	MAFK	43
650	XAV939	HESX1(+)	74.5196	frozenset({'activating', 'top50perTarget'})	XAV939_HESX1(+)	comb	t-independent	Hypothalamic Progenitors		-0.122592	XAV939_HESX1(+)	HESX1	27
64	BMP4	ZNF384(+)	74.5049	frozenset({'activating', 'weight>75.0%'})	BMP4_ZNF384(+)	single	t-independent	FOXA2+ Cells	-0.0101825	0.0454226	BMP4_ZNF384(+)	ZNF384	36
4641	XAV939	SALL4(+)	74.45405729199734	frozenset({'activating', 'top50'})	XAV939_SALL4(+)	single	t-independent	Diencephalic Progenitors		0.0888216	XAV939_SALL4(+)	SALL4	331
654	SHH	FOXP1(+)	74.24710438490152	frozenset({'activating', 'top50perTarget'})	SHH_FOXP1(+)	comb	t-independent	FOXA2+ Cells	-0.281884	-0.0635222	SHH_FOXP1(+)	FOXP1	164
1391	XAV939	ELK3(+)	74.22433319694449	frozenset({'activating', 'weight>75.0%'})	XAV939_ELK3(+)	single	t-independent	Neural Crest		-0.0340225	XAV939_ELK3(+)	ELK3	130
628	FGF8	ETV4(+)	74.14490284751965	frozenset({'activating', 'weight>75.0%'})	FGF8_early_ETV4(+)	single	FGF8_early	Hypothalamic Progenitors	0.1454950228345517	0.00943037	FGF8_ETV4(+)	ETV4	59
3096	time	GTF3C2(+)	74.13842764334636	frozenset({'activating', 'weight>90.0%'})	t_GTF3C2(+)	single	t-independent	PNS Progenitors	0	0	time_GTF3C2(+)	GTF3C2	39
4267	SHH	VSX1(+)	74.06861869124073	frozenset({'activating', 'top50'})	SHH_VSX1(+)	single	t-independent	CNS Neurons	-0.00488345	-0.0229124	SHH_VSX1(+)	VSX1	15
1654	time	PPARG(+)	73.88779809332678	frozenset({'activating', 'weight>75.0%'})	t_PPARG(+)	single	t-independent	FOXA2+ Cells	0	0	time_PPARG(+)	PPARG	86
14013	XAV939	BACH2(+)	73.69711707331733	frozenset({'activating', 'top50perTarget'})	tXAV939_BACH2(+)	single	t-dependent	PNS Neurons		0.0608737	XAV939_BACH2(+)	BACH2	99
9826	FGF8	CREB5(+)	73.54301667414806	frozenset({'activating', 'top10perTarget'})	tFGF8_CREB5(+)	single	t-dependent	PNS Neurons	-0.31751	0.0205209	FGF8_CREB5(+)	CREB5	713
5824	FGF8	ZNF24(+)	73.15271442229808	frozenset({'activating', 'top5perTarget'})	FGF8_late_ZNF24(+)	single	FGF8_late	Neural Crest	-0.173723	-0.0102206	FGF8_ZNF24(+)	ZNF24	9
1655	time	ZNF713(+)	73.12411002493869	frozenset({'activating', 'weight>75.0%'})	t_ZNF713(+)	single	t-independent	PNS Progenitors	0	0	time_ZNF713(+)	ZNF713	28
658	SHH	HOXA6(+)	72.9433	frozenset({'activating', 'top50perTarget'})	SHH_HOXA6(+)	comb	t-independent	CNS Neurons	0.0288633	0.000897244	SHH_HOXA6(+)	HOXA6	22
3420	CycA	KLF5(+)	72.66116700667962	frozenset({'activating', 'top50'})	CycA_KLF5(+)	single	t-independent	FOXA2+ Cells			CycA_KLF5(+)	KLF5	459
11482	FGF8	HES7(+)	72.59225278355855	frozenset({'activating', 'top50perTarget'})	FGF8_late_HES7(+)	single	FGF8_late	CNS Neurons	-0.0337207	0.0230779	FGF8_HES7(+)	HES7	12
13430	time	PAXIP1(+)	72.48808387600032	frozenset({'activating', 'top50perTarget'})	t_PAXIP1(+)	single	t-independent	Hindbrain Progenitors	0	0	time_PAXIP1(+)	PAXIP1	7
5773	FGF8	VEZF1(+)	72.45473318015874	frozenset({'activating', 'top5perTarget'})	FGF8_early_VEZF1(+)	single	FGF8_early	PNS Neurons	-0.0790362	0.0172053	FGF8_VEZF1(+)	VEZF1	444
8825	SHH	SOX9(+)	72.42608649000695	frozenset({'activating', 'top10perTarget'})	SHH_SOX9(+)	single	t-independent	Hypothalamic Progenitors	-0.278686	-0.186902	SHH_SOX9(+)	SOX9	127
3161	FGF8	E2F7(+)	72.39777134263433	frozenset({'activating', 'weight>90.0%'})	tFGF8_E2F7(+)	single	t-dependent	Telencephalic Progenitors	0.0842371	-0.0449766	FGF8_E2F7(+)	E2F7	1370
1771	BMP7	FOXG1(+)	72.35951083377485	frozenset({'activating', 'weight>75.0%'})	tBMP7_FOXG1(+)	single	t-dependent	Telencephalic Progenitors	-0.0340931	-0.0479504	BMP7_FOXG1(+)	FOXG1	49
10553	CycA	GATA3(+)	72.33203330053259	frozenset({'activating', 'top50perTarget'})	CycA_GATA3(+)	single	t-independent	FOXA2+ Cells			CycA_GATA3(+)	GATA3	183
13431	time	RFX8(+)	72.29702240392959	frozenset({'activating', 'top50perTarget'})	t_RFX8(+)	single	t-independent	CNS Neurons	0	0	time_RFX8(+)	RFX8	85
6946	RA	LHX2(+)	71.73587813328334	frozenset({'activating', 'top5perTarget'})	tRA_LHX2(+)	single	t-dependent	Retinal Progenitors	-0.241742	0.5767847520138312	RA_LHX2(+)	LHX2	320
3101	time	ATF1(+)	71.66231785529096	frozenset({'activating', 'weight>90.0%'})	t_ATF1(+)	single	t-independent	Neural Crest	0	0	time_ATF1(+)	ATF1	20
305	CHIR	ATF1(+)	71.51262070213357	frozenset({'activating', 'weight>75.0%'})	CHIR_ATF1(+)	single	t-independent	Neural Crest	-0.126627		CHIR_ATF1(+)	ATF1	20
9908	RA	BRCA1(+)	71.35510302273168	frozenset({'activating', 'top10perTarget'})	tRA_BRCA1(+)	single	t-dependent	Telencephalic Progenitors	-0.0205408	0.116001	RA_BRCA1(+)	BRCA1	337
7223	BMP4	CUX1(+)	71.05427684778623	frozenset({'activating', 'top10perTarget'})	BMP4_CUX1(+)	single	t-independent	Telencephalic Progenitors	0.0475961	-0.105435	BMP4_CUX1(+)	CUX1	39
5541	CycA	GRHL2(+)	71.02806422648683	frozenset({'activating', 'top5perTarget'})	CycA_GRHL2(+)	single	t-independent	FOXA2+ Cells			CycA_GRHL2(+)	GRHL2	96
9909	RA	BPTF(+)	70.71547206193537	frozenset({'activating', 'top10perTarget'})	tRA_BPTF(+)	single	t-dependent	Telencephalic Progenitors	-0.00459185	0.0784045	RA_BPTF(+)	BPTF	289
5519	CHIR	ZSCAN18(+)	70.64611654637443	frozenset({'activating', 'top5perTarget'})	CHIR_ZSCAN18(+)	single	t-independent	Diencephalic Progenitors	-0.0360758		CHIR_ZSCAN18(+)	ZSCAN18	95
6707	time	VSX2(+)	70.58608301909163	frozenset({'activating', 'top5perTarget'})	t_VSX2(+)	single	t-independent	Retinal Progenitors	0	0	time_VSX2(+)	VSX2	7
6887	FGF8	LHX2(+)	70.5661	frozenset({'activating', 'top5perTarget'})	tFGF8_LHX2(+)	single	t-dependent	Retinal Progenitors	-0.242175	-0.00429158	FGF8_LHX2(+)	LHX2	320
6708	time	ZNF205(+)	70.4023	frozenset({'activating', 'top5perTarget'})	t_ZNF205(+)	single	t-independent	FOXA2+ Cells	0	0	time_ZNF205(+)	ZNF205	7
8826	SHH	OTP(+)	70.28701824187547	frozenset({'activating', 'top10perTarget'})	SHH_OTP(+)	single	t-independent	CNS Neurons	0.096233	-0.0209771	SHH_OTP(+)	OTP	92
1661	time	IRF7(+)	69.56497350210527	frozenset({'activating', 'weight>75.0%'})	t_IRF7(+)	single	t-independent	Diencephalic Progenitors	0	0	time_IRF7(+)	IRF7	43
7501	CHIR	CDX2(+)	69.44611760114942	frozenset({'activating', 'top10perTarget'})	CHIR_CDX2(+)	single	t-independent	FOXA2+ Cells	-0.210685		CHIR_CDX2(+)	CDX2	174
6710	time	ZNF490(+)	69.04480892863778	frozenset({'activating', 'top5perTarget'})	t_ZNF490(+)	single	t-independent	Diencephalic Progenitors	0	0	time_ZNF490(+)	ZNF490	19
5774	FGF8	ING4(+)	68.99732703485634	frozenset({'activating', 'top5perTarget'})	FGF8_early_ING4(+)	single	FGF8_early	Spinal Cord Progenitors	-0.0521285	-0.00619392	FGF8_ING4(+)	ING4	120
5133	SHH	BCL6(+)	68.83515852669265	frozenset({'activating', 'top50'})	tSHH_BCL6(+)	single	t-dependent	Neural Crest	-0.0339556	-0.0427962	SHH_BCL6(+)	BCL6	21
687	FGF8	ZBTB14(+)	68.75561995544501	frozenset({'activating', 'weight>75.0%'})	FGF8_late_ZBTB14(+)	single	FGF8_late	Spinal Cord Progenitors	-0.0641664	0.0577581	FGF8_ZBTB14(+)	ZBTB14	10
8049	FGF8	SP3(+)	68.72992297826254	frozenset({'activating', 'top10perTarget'})	FGF8_early_SP3(+)	single	FGF8_early	Retinal Progenitors	-0.00650555	0.0255048	FGF8_SP3(+)	SP3	241
66	BMP4	SP1(+)	68.49614047455131	frozenset({'activating', 'weight>75.0%'})	BMP4_SP1(+)	single	t-independent	FOXA2+ Cells	0.1064891028971424	-0.0484167	BMP4_SP1(+)	SP1	117
308	CHIR	ZNF582(+)	68.45335413303279	frozenset({'activating', 'weight>75.0%'})	CHIR_ZNF582(+)	single	t-independent	Spinal Cord Progenitors	-0.0272504		CHIR_ZNF582(+)	ZNF582	7
14014	XAV939	ZNF24(+)	68.38467452314114	frozenset({'activating', 'top50perTarget'})	tXAV939_ZNF24(+)	single	t-dependent	Neural Crest		0.00735317	XAV939_ZNF24(+)	ZNF24	9
309	CHIR	ETV2(+)	68.18990042834618	frozenset({'activating', 'weight>75.0%'})	CHIR_ETV2(+)	single	t-independent	Neural Crest	0.1496573457105906		CHIR_ETV2(+)	ETV2	47
8315	RA	ATF4(+)	68.18274137441472	frozenset({'activating', 'top10perTarget'})	RA_ATF4(+)	single	t-independent	Neural Crest	-0.0123945	-0.359756	RA_ATF4(+)	ATF4	293
5050	FGF8	TFDP1(+)	68.09001944792803	frozenset({'activating', 'top50'})	tFGF8_TFDP1(+)	single	t-dependent	Hindbrain Progenitors	0.0159099	-0.0127259	FGF8_TFDP1(+)	TFDP1	554
669	XAV939	ETS2(+)	67.857	frozenset({'activating', 'top50perTarget'})	XAV939_ETS2(+)	comb	t-independent	PNS Progenitors		-0.0596044	XAV939_ETS2(+)	ETS2	135
7616	FGF8	VAX1(+)	67.70524343952847	frozenset({'activating', 'top10perTarget'})	FGF8_VAX1(+)	single	t-independent	Hypothalamic Progenitors	0.0120753	-0.0288078	FGF8_VAX1(+)	VAX1	61
2098	XAV939	AR(+)	67.57593492505055	frozenset({'activating', 'weight>75.0%'})	tXAV939_AR(+)	single	t-dependent	Telencephalic Progenitors		0.0262594	XAV939_AR(+)	AR	9
671	SHH	GATA4(+)	67.48447394901719	frozenset({'activating', 'top50perTarget'})	SHH_GATA4(+)	comb	t-independent	FOXA2+ Cells	-0.0651643	-0.0399525	SHH_GATA4(+)	GATA4	140
7527	CycA	PPARG(+)	67.33888253549979	frozenset({'activating', 'top10perTarget'})	CycA_PPARG(+)	single	t-independent	FOXA2+ Cells			CycA_PPARG(+)	PPARG	86
9709	BMP7	ZNF704(+)	67.3329	frozenset({'activating', 'top10perTarget'})	tBMP7_ZNF704(+)	single	t-dependent	Neural Crest	0.0197676	0.00731286	BMP7_ZNF704(+)	ZNF704	274
12328	SHH	ING4(+)	67.23372276745577	frozenset({'activating', 'top50perTarget'})	SHH_ING4(+)	single	t-independent	Spinal Cord Progenitors	0.0788044	0.00946597	SHH_ING4(+)	ING4	120
13438	time	TBX3(+)	67.0002	frozenset({'activating', 'top50perTarget'})	t_TBX3(+)	single	t-independent	PNS Neurons	0	0	time_TBX3(+)	TBX3	7
11484	FGF8	E2F6(+)	66.80230261681096	frozenset({'activating', 'top50perTarget'})	FGF8_late_E2F6(+)	single	FGF8_late	Hindbrain Progenitors	-0.0330759	0.0134052	FGF8_E2F6(+)	E2F6	27
7504	CHIR	ILF2(+)	66.62741853673968	frozenset({'activating', 'top10perTarget'})	CHIR_ILF2(+)	single	t-independent	Neural Crest	0.3159486613815983		CHIR_ILF2(+)	ILF2	1131
152	BMP7	VSX2(+)	66.5741	frozenset({'activating', 'weight>75.0%'})	BMP7_VSX2(+)	single	t-independent	Retinal Progenitors	0.049745	-0.0189956	BMP7_VSX2(+)	VSX2	7
4271	SHH	ZNF41(+)	66.43186044076818	frozenset({'activating', 'top50'})	SHH_ZNF41(+)	single	t-independent	Retinal Progenitors	-0.0464449	0.0344643	SHH_ZNF41(+)	ZNF41	9
5543	CycA	PDX1(+)	66.22026626596728	frozenset({'activating', 'top5perTarget'})	CycA_PDX1(+)	single	t-independent	FOXA2+ Cells			CycA_PDX1(+)	PDX1	139
632	FGF8	ZNF490(+)	66.1403	frozenset({'activating', 'weight>75.0%'})	FGF8_early_ZNF490(+)	single	FGF8_early	Diencephalic Progenitors	0.00303612	0.0659459	FGF8_ZNF490(+)	ZNF490	19
12330	SHH	NFYB(+)	65.87458233744182	frozenset({'activating', 'top50perTarget'})	SHH_NFYB(+)	single	t-independent	Telencephalic Progenitors	0.0966327	0.000164567	SHH_NFYB(+)	NFYB	645
1665	time	NFE2L1(+)	65.85778707791123	frozenset({'activating', 'weight>75.0%'})	t_NFE2L1(+)	single	t-independent	Diencephalic Progenitors	0	0	time_NFE2L1(+)	NFE2L1	43
5107	RA	VAX2(+)	65.7671	frozenset({'activating', 'top50'})	tRA_VAX2(+)	single	t-dependent	Retinal Progenitors	-0.22081	0.2969088420355978	RA_VAX2(+)	VAX2	54
633	FGF8	ZNF37A(+)	65.75840749617203	frozenset({'activating', 'weight>75.0%'})	FGF8_early_ZNF37A(+)	single	FGF8_early	PNS Neurons	-0.0961148	0.0119049	FGF8_ZNF37A(+)	ZNF37A	126
680	SHH	KLF10(+)	65.6625	frozenset({'activating', 'top50perTarget'})	SHH_KLF10(+)	comb	t-independent	Neural Crest	-0.215598	-0.00236383	SHH_KLF10(+)	KLF10	76
5997	RA	IRF9(+)	65.63145826559186	frozenset({'activating', 'top5perTarget'})	RA_IRF9(+)	single	t-independent	PNS Neurons	-0.00448681	0.0479089	RA_IRF9(+)	IRF9	29
682	SHH	GRHL3(+)	65.5595	frozenset({'activating', 'top50perTarget'})	SHH_GRHL3(+)	comb	t-independent	FOXA2+ Cells	0.02252	-0.0117586	SHH_GRHL3(+)	GRHL3	32
683	RA	GRHL3(+)	65.5595	frozenset({'activating', 'top50perTarget'})	RA_GRHL3(+)	comb	t-independent	FOXA2+ Cells	-0.0698064	-0.0572567	RA_GRHL3(+)	GRHL3	32
9830	FGF8	RFX4(+)	65.42922407654345	frozenset({'activating', 'top10perTarget'})	tFGF8_RFX4(+)	single	t-dependent	Hindbrain Progenitors	-0.209554	-0.0683124	FGF8_RFX4(+)	RFX4	237
6713	time	NR2C2(+)	65.23740192715732	frozenset({'activating', 'top5perTarget'})	t_NR2C2(+)	single	t-independent	PNS Neurons	0	0	time_NR2C2(+)	NR2C2	40
686	SHH	PDX1(+)	64.91970473231252	frozenset({'activating', 'top50perTarget'})	SHH_PDX1(+)	comb	t-independent	FOXA2+ Cells	0.00989739	-0.0155887	SHH_PDX1(+)	PDX1	139
1667	time	ZNF641(+)	64.88582932676803	frozenset({'activating', 'weight>75.0%'})	t_ZNF641(+)	single	t-independent	FOXA2+ Cells	0	0	time_ZNF641(+)	ZNF641	12
1394	XAV939	TFAP2A(+)	64.8451	frozenset({'activating', 'weight>75.0%'})	XAV939_TFAP2A(+)	single	t-independent	Neural Crest		0.0634301	XAV939_TFAP2A(+)	TFAP2A	347
13800	RA	PDLIM5(+)	64.72218929688256	frozenset({'activating', 'top50perTarget'})	tRA_PDLIM5(+)	single	t-dependent	Retinal Progenitors	-0.0464362	0.3662673364702512	RA_PDLIM5(+)	PDLIM5	10
10534	CHIR	ZBTB37(+)	64.7024	frozenset({'activating', 'top50perTarget'})	CHIR_ZBTB37(+)	single	t-independent	Diencephalic Progenitors	-0.00462112		CHIR_ZBTB37(+)	ZBTB37	9
690	SHH	MAX(+)	64.21866610404224	frozenset({'activating', 'top50perTarget'})	SHH_MAX(+)	comb	t-independent	PNS Neurons	-0.010463	-0.0317336	SHH_MAX(+)	MAX	61
691	RA	MAX(+)	64.21866610404224	frozenset({'activating', 'top50perTarget'})	RA_MAX(+)	comb	t-independent	PNS Neurons	-0.0393043	-0.110108	RA_MAX(+)	MAX	61
1866	FGF8	BARHL1(+)	64.18967286167505	frozenset({'activating', 'weight>75.0%'})	tFGF8_BARHL1(+)	single	t-dependent	Diencephalic Progenitors	-0.0941248	-0.0677126	FGF8_BARHL1(+)	BARHL1	9
13801	RA	PAX6(+)	63.91867918518013	frozenset({'activating', 'top50perTarget'})	tRA_PAX6(+)	single	t-dependent	Retinal Progenitors	-0.321167	0.3536682353159689	RA_PAX6(+)	PAX6	676
14016	XAV939	ZNF41(+)	63.89031499676144	frozenset({'activating', 'top50perTarget'})	tXAV939_ZNF41(+)	single	t-dependent	Retinal Progenitors		-0.0690359	XAV939_ZNF41(+)	ZNF41	9
694	XAV939	GBX2(+)	63.82865877107847	frozenset({'activating', 'top50perTarget'})	XAV939_GBX2(+)	comb	t-independent	Spinal Cord Progenitors		-0.0576572	XAV939_GBX2(+)	GBX2	193
9565	time	VENTX(+)	63.8093	frozenset({'activating', 'top10perTarget'})	t_VENTX(+)	single	t-independent	Diencephalic Progenitors	0	0	time_VENTX(+)	VENTX	18
689	FGF8	ZNF506(+)	63.76425927694241	frozenset({'activating', 'weight>75.0%'})	FGF8_late_ZNF506(+)	single	FGF8_late	PNS Neurons	-0.0614187	0.0388427	FGF8_ZNF506(+)	ZNF506	3
698	SHH	USF2(+)	63.67419264090592	frozenset({'activating', 'top50perTarget'})	SHH_USF2(+)	comb	t-independent	Neural Crest	-0.00728493	0.0373848	SHH_USF2(+)	USF2	35
312	CHIR	ZNF407(+)	63.61268718851557	frozenset({'activating', 'weight>75.0%'})	CHIR_ZNF407(+)	single	t-independent	Spinal Cord Progenitors	0.00184208		CHIR_ZNF407(+)	ZNF407	45
700	SHH	KLF11(+)	63.56219417473032	frozenset({'activating', 'top50perTarget'})	SHH_KLF11(+)	comb	t-independent	FOXA2+ Cells	-0.0181951	0.0512179	SHH_KLF11(+)	KLF11	19
3350	BMP7	NR2C2(+)	63.463147486467264	frozenset({'activating', 'top50'})	BMP7_NR2C2(+)	single	t-independent	PNS Neurons	-0.00846644	0.00961097	BMP7_NR2C2(+)	NR2C2	40
12331	SHH	BARHL2(+)	63.29312511911898	frozenset({'activating', 'top50perTarget'})	SHH_BARHL2(+)	single	t-independent	Spinal Cord Progenitors	-0.0546184	-0.0145042	SHH_BARHL2(+)	BARHL2	19
5137	SHH	FOSL2(+)	63.14664567499651	frozenset({'activating', 'top50'})	tSHH_FOSL2(+)	single	t-dependent	FOXA2+ Cells	-0.165776	-0.0275415	SHH_FOSL2(+)	FOSL2	107
3943	FGF8	ZNF626(+)	63.13865345327549	frozenset({'activating', 'top50'})	FGF8_late_ZNF626(+)	single	FGF8_late	PNS Neurons	-0.0573293	0.0254043	FGF8_ZNF626(+)	ZNF626	10
706	SHH	PPARG(+)	63.047646477244285	frozenset({'activating', 'top50perTarget'})	SHH_PPARG(+)	comb	t-independent	FOXA2+ Cells	-0.0438203	0.033841	SHH_PPARG(+)	PPARG	86
8317	RA	FOSL1(+)	62.96750765770173	frozenset({'activating', 'top10perTarget'})	RA_FOSL1(+)	single	t-independent	Hypothalamic Progenitors	0.042802	-0.0437392	RA_FOSL1(+)	FOSL1	53
7225	BMP4	ZKSCAN8(+)	62.964697228814856	frozenset({'activating', 'top10perTarget'})	BMP4_ZKSCAN8(+)	single	t-independent	PNS Neurons	0.0965563	-0.0591082	BMP4_ZKSCAN8(+)	ZKSCAN8	5
1669	time	DLX5(+)	62.95790521201312	frozenset({'activating', 'weight>75.0%'})	t_DLX5(+)	single	t-independent	FOXA2+ Cells	0	0	time_DLX5(+)	DLX5	113
3506	FGF8	FOXM1(+)	62.94663659300908	frozenset({'activating', 'top50'})	FGF8_FOXM1(+)	single	t-independent	Spinal Cord Progenitors	0.1553741496382593	-0.0796938	FGF8_FOXM1(+)	FOXM1	29
5999	RA	MBNL2(+)	62.67247726680728	frozenset({'activating', 'top5perTarget'})	RA_MBNL2(+)	single	t-independent	Neural Crest	-0.103136	-0.0818379	RA_MBNL2(+)	MBNL2	50
710	SHH	ZFX(+)	62.60961383646233	frozenset({'activating', 'top50perTarget'})	SHH_ZFX(+)	comb	t-independent	Neural Crest	-0.100473	-0.0094935	SHH_ZFX(+)	ZFX	128
869	RA	PBX4(+)	62.60053657639084	frozenset({'activating', 'weight>75.0%'})	RA_PBX4(+)	single	t-independent	Hypothalamic Progenitors	-0.00553606	0.1438103592852812	RA_PBX4(+)	PBX4	10
1127	SHH	RB1(+)	62.52970927096774	frozenset({'activating', 'weight>75.0%'})	SHH_RB1(+)	single	t-independent	Neural Crest	-0.19264	-0.103854	SHH_RB1(+)	RB1	91
1670	time	FOSB(+)	62.346086265736176	frozenset({'activating', 'weight>75.0%'})	t_FOSB(+)	single	t-independent	FOXA2+ Cells	0	0	time_FOSB(+)	FOSB	121
11694	RA	TFCP2(+)	62.30136496124222	frozenset({'activating', 'top50perTarget'})	RA_TFCP2(+)	single	t-independent	Telencephalic Progenitors	-0.0660964	0.00503715	RA_TFCP2(+)	TFCP2	4
10558	CycA	GATA6(+)	62.172211561351965	frozenset({'activating', 'top50perTarget'})	CycA_GATA6(+)	single	t-independent	FOXA2+ Cells			CycA_GATA6(+)	GATA6	294
8833	SHH	ZEB1(+)	62.0945	frozenset({'activating', 'top10perTarget'})	SHH_ZEB1(+)	single	t-independent	PNS Neurons	-0.0559048	-0.144293	SHH_ZEB1(+)	ZEB1	11
5291	BMP4	ZNF490(+)	61.94691708738162	frozenset({'activating', 'top5perTarget'})	BMP4_ZNF490(+)	single	t-independent	Diencephalic Progenitors	-0.0589354	0.1393636946729869	BMP4_ZNF490(+)	ZNF490	19
6248	SHH	ILF2(+)	61.94268171823464	frozenset({'activating', 'top5perTarget'})	SHH_ILF2(+)	single	t-independent	Neural Crest	0.0215767	0.1172270386247911	SHH_ILF2(+)	ILF2	1131
1395	XAV939	RARG(+)	61.57650738922684	frozenset({'activating', 'weight>75.0%'})	XAV939_RARG(+)	single	t-independent	Neural Crest		-0.00628855	XAV939_RARG(+)	RARG	142
13445	time	TBPL2(+)	61.499123343630046	frozenset({'activating', 'top50perTarget'})	t_TBPL2(+)	single	t-independent	Hindbrain Progenitors	0	0	time_TBPL2(+)	TBPL2	4
1672	time	ZNF394(+)	61.435307701339184	frozenset({'activating', 'weight>75.0%'})	t_ZNF394(+)	single	t-independent	Neural Crest	0	0	time_ZNF394(+)	ZNF394	7
716	XAV939	POU2F3(+)	61.329908304024855	frozenset({'activating', 'top50perTarget'})	XAV939_POU2F3(+)	comb	t-independent	FOXA2+ Cells		-0.0119183	XAV939_POU2F3(+)	POU2F3	13
717	SHH	POU2F3(+)	61.329908304024855	frozenset({'activating', 'top50perTarget'})	SHH_POU2F3(+)	comb	t-independent	FOXA2+ Cells	0.1180256594330884	-0.0382063	SHH_POU2F3(+)	POU2F3	13
718	FGF8	POU2F3(+)	61.329908304024855	frozenset({'activating', 'top50perTarget'})	FGF8_POU2F3(+)	comb	t-independent	FOXA2+ Cells	0.0656759	0.00537455	FGF8_POU2F3(+)	POU2F3	13
719	XAV939	ZNF281(+)	61.20159989616836	frozenset({'activating', 'top50perTarget'})	XAV939_ZNF281(+)	comb	t-independent	PNS Neurons		0.01473	XAV939_ZNF281(+)	ZNF281	196
720	SHH	ZNF281(+)	61.20159989616836	frozenset({'activating', 'top50perTarget'})	SHH_ZNF281(+)	comb	t-independent	PNS Neurons	0.220623	-0.0384423	SHH_ZNF281(+)	ZNF281	196
8053	FGF8	STAT1(+)	61.11245196634522	frozenset({'activating', 'top10perTarget'})	FGF8_early_STAT1(+)	single	FGF8_early	Telencephalic Progenitors	-0.0727684	0.0215308	FGF8_STAT1(+)	STAT1	315
5110	RA	BACH1(+)	61.01106502380881	frozenset({'activating', 'top50'})	tRA_BACH1(+)	single	t-dependent	FOXA2+ Cells	-0.208271	0.061473	RA_BACH1(+)	BACH1	27
14018	XAV939	RFXAP(+)	60.991581557221245	frozenset({'activating', 'top50perTarget'})	tXAV939_RFXAP(+)	single	t-dependent	Telencephalic Progenitors		-0.0187672	XAV939_RFXAP(+)	RFXAP	41
11425	FGF8	CHD1(+)	60.897024870253226	frozenset({'activating', 'top50perTarget'})	FGF8_early_CHD1(+)	single	FGF8_early	Neural Crest	0.0319606	0.0242628	FGF8_CHD1(+)	CHD1	664
6002	RA	ZNF394(+)	60.82770790791639	frozenset({'activating', 'top5perTarget'})	RA_ZNF394(+)	single	t-independent	Neural Crest	0.0372889	-0.0155154	RA_ZNF394(+)	ZNF394	7
9227	XAV939	SOX10(+)	60.66387944933484	frozenset({'activating', 'top10perTarget'})	XAV939_SOX10(+)	single	t-independent	PNS Progenitors		0.0653925	XAV939_SOX10(+)	SOX10	489
6891	FGF8	ZNF41(+)	60.65330644345313	frozenset({'activating', 'top5perTarget'})	tFGF8_ZNF41(+)	single	t-dependent	Retinal Progenitors	-0.0282413	-0.0472603	FGF8_ZNF41(+)	ZNF41	9
8322	RA	RARG(+)	60.57147375169684	frozenset({'activating', 'top10perTarget'})	RA_RARG(+)	single	t-independent	Neural Crest	-0.149248	-0.320469	RA_RARG(+)	RARG	142
9915	RA	RFXAP(+)	60.53097414520664	frozenset({'activating', 'top10perTarget'})	tRA_RFXAP(+)	single	t-dependent	Telencephalic Progenitors	0.00301025	0.0761863	RA_RFXAP(+)	RFXAP	41
11487	FGF8	ZNF879(+)	60.44913207638228	frozenset({'activating', 'top50perTarget'})	FGF8_late_ZNF879(+)	single	FGF8_late	Spinal Cord Progenitors	-0.0122366	0.0123131	FGF8_ZNF879(+)	ZNF879	5
6720	time	PRDM1(+)	60.41890723548602	frozenset({'activating', 'top5perTarget'})	t_PRDM1(+)	single	t-independent	FOXA2+ Cells	0	0	time_PRDM1(+)	PRDM1	6
13449	time	TFCP2(+)	60.164	frozenset({'activating', 'top50perTarget'})	t_TFCP2(+)	single	t-independent	Telencephalic Progenitors	0	0	time_TFCP2(+)	TFCP2	4
727	SHH	MTF1(+)	60.12830360086305	frozenset({'activating', 'top50perTarget'})	SHH_MTF1(+)	comb	t-independent	Diencephalic Progenitors	-0.0665133	-0.0408608	SHH_MTF1(+)	MTF1	9
728	RA	MTF1(+)	60.12830360086305	frozenset({'activating', 'top50perTarget'})	RA_MTF1(+)	comb	t-independent	Diencephalic Progenitors	-0.0126294	-0.0814225	RA_MTF1(+)	MTF1	9
3352	BMP7	MAX(+)	60.081432603382765	frozenset({'activating', 'top50'})	BMP7_MAX(+)	single	t-independent	PNS Neurons	-0.00510007	-0.0942918	BMP7_MAX(+)	MAX	61
2102	XAV939	ZFHX2(+)	60.03090351159136	frozenset({'activating', 'weight>75.0%'})	tXAV939_ZFHX2(+)	single	t-dependent	CNS Neurons		0.0293263	XAV939_ZFHX2(+)	ZFHX2	30
1934	RA	SP1(+)	60.019411446270055	frozenset({'activating', 'weight>75.0%'})	tRA_SP1(+)	single	t-dependent	FOXA2+ Cells	0.0801804	0.0729992	RA_SP1(+)	SP1	117
7507	CHIR	NFATC2(+)	59.99786703902116	frozenset({'activating', 'top10perTarget'})	CHIR_NFATC2(+)	single	t-independent	FOXA2+ Cells	-0.095258		CHIR_NFATC2(+)	NFATC2	12
10130	XAV939	BCLAF1(+)	59.981931114389695	frozenset({'activating', 'top10perTarget'})	tXAV939_BCLAF1(+)	single	t-dependent	Neural Crest		0.00787492	XAV939_BCLAF1(+)	BCLAF1	799
7227	BMP4	GATA3(+)	59.92827578871728	frozenset({'activating', 'top10perTarget'})	BMP4_GATA3(+)	single	t-independent	FOXA2+ Cells	0.1974740705058378	-0.164432	BMP4_GATA3(+)	GATA3	183
873	RA	NKX1-1(+)	59.86903467577246	frozenset({'activating', 'weight>75.0%'})	RA_NKX1-1(+)	single	t-independent	CNS Neurons	0.00462389	0.0417275	RA_NKX1-1(+)	NKX1-1	18
10357	BMP7	ETV2(+)	59.806158397682616	frozenset({'activating', 'top50perTarget'})	BMP7_ETV2(+)	single	t-independent	Neural Crest	0.0712371	0.0657108	BMP7_ETV2(+)	ETV2	47
5545	CycA	CDX2(+)	59.72765752582705	frozenset({'activating', 'top5perTarget'})	CycA_CDX2(+)	single	t-independent	FOXA2+ Cells			CycA_CDX2(+)	CDX2	174
5054	FGF8	TBR1(+)	59.608213251894576	frozenset({'activating', 'top50'})	tFGF8_TBR1(+)	single	t-dependent	CNS Neurons	-0.183539	0.0216768	FGF8_TBR1(+)	TBR1	12
1935	RA	E2F7(+)	59.40206294674152	frozenset({'activating', 'weight>75.0%'})	tRA_E2F7(+)	single	t-dependent	Telencephalic Progenitors	-0.00659959	0.045568	RA_E2F7(+)	E2F7	1370
10255	BMP4	ARNT2(+)	59.37892944916569	frozenset({'activating', 'top50perTarget'})	BMP4_ARNT2(+)	single	t-independent	PNS Progenitors	0.1718584528831682	-0.205015	BMP4_ARNT2(+)	ARNT2	47
10017	SHH	ATF4(+)	59.37426612786957	frozenset({'activating', 'top10perTarget'})	tSHH_ATF4(+)	single	t-dependent	Neural Crest	0.0220504	0.1232148593856304	SHH_ATF4(+)	ATF4	293
10560	CycA	ESRRA(+)	59.32925812932524	frozenset({'activating', 'top50perTarget'})	CycA_ESRRA(+)	single	t-independent	PNS Neurons			CycA_ESRRA(+)	ESRRA	30
11427	FGF8	CLOCK(+)	59.30741968397218	frozenset({'activating', 'top50perTarget'})	FGF8_early_CLOCK(+)	single	FGF8_early	Diencephalic Progenitors	-0.0242736	-0.0196807	FGF8_CLOCK(+)	CLOCK	21
6723	time	TFDP1(+)	59.05830561549998	frozenset({'activating', 'top5perTarget'})	t_TFDP1(+)	single	t-independent	Hindbrain Progenitors	0	0	time_TFDP1(+)	TFDP1	554
731	SHH	HNF1B(+)	59.026465700044334	frozenset({'activating', 'top50perTarget'})	SHH_HNF1B(+)	comb	t-independent	FOXA2+ Cells	0.0344454	-0.0404425	SHH_HNF1B(+)	HNF1B	567
417	FGF8	BRCA1(+)	58.81849668447212	frozenset({'activating', 'weight>75.0%'})	FGF8_BRCA1(+)	single	t-independent	Telencephalic Progenitors	0.0941577	-0.0212127	FGF8_BRCA1(+)	BRCA1	337
5376	BMP7	SP3(+)	58.7706	frozenset({'activating', 'top5perTarget'})	BMP7_SP3(+)	single	t-independent	Retinal Progenitors	0.1114623164683341	-0.02671	BMP7_SP3(+)	SP3	241
4993	BMP7	PRDM5(+)	58.724814679058966	frozenset({'activating', 'top50'})	tBMP7_PRDM5(+)	single	t-dependent	Neural Crest	-0.0227112	0.0183926	BMP7_PRDM5(+)	PRDM5	18
9228	XAV939	MYCN(+)	58.51412979382507	frozenset({'activating', 'top10perTarget'})	XAV939_MYCN(+)	single	t-independent	Neural Crest		-0.0564387	XAV939_MYCN(+)	MYCN	110
4994	BMP7	ERG(+)	58.506120046643154	frozenset({'activating', 'top50'})	tBMP7_ERG(+)	single	t-dependent	Neural Crest	0.00115497	0.0232056	BMP7_ERG(+)	ERG	84
10131	XAV939	ERG(+)	58.45756885890089	frozenset({'activating', 'top10perTarget'})	tXAV939_ERG(+)	single	t-dependent	Neural Crest		-0.0638683	XAV939_ERG(+)	ERG	84
7532	CycA	FOXA1(+)	57.882624311449945	frozenset({'activating', 'top10perTarget'})	CycA_FOXA1(+)	single	t-independent	FOXA2+ Cells			CycA_FOXA1(+)	FOXA1	649
1398	XAV939	ETS1(+)	57.80309174651303	frozenset({'activating', 'weight>75.0%'})	XAV939_ETS1(+)	single	t-independent	Neural Crest		0.1170981543609302	XAV939_ETS1(+)	ETS1	261
734	RA	ZNF425(+)	57.76361049432548	frozenset({'activating', 'top50perTarget'})	RA_ZNF425(+)	comb	t-independent	FOXA2+ Cells	-0.0263911	-0.0360179	RA_ZNF425(+)	ZNF425	7
733	SHH	ZNF425(+)	57.76361049432548	frozenset({'activating', 'top50perTarget'})	SHH_ZNF425(+)	comb	t-independent	FOXA2+ Cells	0.0763699	-0.020897	SHH_ZNF425(+)	ZNF425	7
7118	XAV939	BARHL2(+)	57.72960961463755	frozenset({'activating', 'top5perTarget'})	tXAV939_BARHL2(+)	single	t-dependent	Spinal Cord Progenitors		0.030723	XAV939_BARHL2(+)	BARHL2	19
3946	FGF8	YY2(+)	57.71517597283979	frozenset({'activating', 'top50'})	FGF8_late_YY2(+)	single	FGF8_late	Spinal Cord Progenitors	0.00577695	0.0194531	FGF8_YY2(+)	YY2	4
735	SHH	HOXC4(+)	57.60228436054816	frozenset({'activating', 'top50perTarget'})	SHH_HOXC4(+)	comb	t-independent	FOXA2+ Cells	0.124394	0.0433531	SHH_HOXC4(+)	HOXC4	125
13806	RA	ILF3(+)	57.533728290069895	frozenset({'activating', 'top50perTarget'})	tRA_ILF3(+)	single	t-dependent	Telencephalic Progenitors	-0.0110418	0.1006257415883993	RA_ILF3(+)	ILF3	6
5377	BMP7	CUX1(+)	57.3597	frozenset({'activating', 'top5perTarget'})	BMP7_CUX1(+)	single	t-independent	Telencephalic Progenitors	0.0967341	0.0417829	BMP7_CUX1(+)	CUX1	39
742	RA	ZNF641(+)	57.17873555692939	frozenset({'activating', 'top50perTarget'})	RA_ZNF641(+)	comb	t-independent	FOXA2+ Cells	-0.104745	0.0186166	RA_ZNF641(+)	ZNF641	12
741	SHH	ZNF641(+)	57.17873555692939	frozenset({'activating', 'top50perTarget'})	SHH_ZNF641(+)	comb	t-independent	FOXA2+ Cells	0.00452256	0.0315053	SHH_ZNF641(+)	ZNF641	12
9717	BMP7	POU3F3(+)	57.1718	frozenset({'activating', 'top10perTarget'})	tBMP7_POU3F3(+)	single	t-dependent	Telencephalic Progenitors	-0.101633	0.0593218	BMP7_POU3F3(+)	POU3F3	102
10133	XAV939	VEZF1(+)	57.07301269455163	frozenset({'activating', 'top10perTarget'})	tXAV939_VEZF1(+)	single	t-dependent	PNS Neurons		0.0150475	XAV939_VEZF1(+)	VEZF1	444
5293	BMP4	E2F6(+)	57.06981281932366	frozenset({'activating', 'top5perTarget'})	BMP4_E2F6(+)	single	t-independent	Hindbrain Progenitors	0.0512921	-0.0252046	BMP4_E2F6(+)	E2F6	27
2107	XAV939	ZFX(+)	57.00080906974367	frozenset({'activating', 'weight>75.0%'})	tXAV939_ZFX(+)	single	t-dependent	Neural Crest		0.0483735	XAV939_ZFX(+)	ZFX	128
6725	time	TEAD3(+)	56.92512946305358	frozenset({'activating', 'top5perTarget'})	t_TEAD3(+)	single	t-independent	FOXA2+ Cells	0	0	time_TEAD3(+)	TEAD3	7
5527	CHIR	HMGA1(+)	56.78689323648008	frozenset({'activating', 'top5perTarget'})	CHIR_HMGA1(+)	single	t-independent	Telencephalic Progenitors	0.1599737448846578		CHIR_HMGA1(+)	HMGA1	6
639	FGF8	TP73(+)	56.69286165864288	frozenset({'activating', 'weight>75.0%'})	FGF8_early_TP73(+)	single	FGF8_early	FOXA2+ Cells	-0.171708	-0.0402556	FGF8_TP73(+)	TP73	9
3430	CycA	ELF1(+)	56.59099976080315	frozenset({'activating', 'top50'})	CycA_ELF1(+)	single	t-independent	FOXA2+ Cells			CycA_ELF1(+)	ELF1	342
6894	FGF8	YBX1(+)	56.557226299629214	frozenset({'activating', 'top5perTarget'})	tFGF8_YBX1(+)	single	t-dependent	Neural Crest	0.1177439750541873	-0.0452447	FGF8_YBX1(+)	YBX1	1624
72	BMP4	SIN3A(+)	56.42522732274615	frozenset({'activating', 'weight>75.0%'})	BMP4_SIN3A(+)	single	t-independent	Spinal Cord Progenitors	0.021361	0.0288632	BMP4_SIN3A(+)	SIN3A	159
9576	time	ETV3(+)	56.405580335512745	frozenset({'activating', 'top10perTarget'})	t_ETV3(+)	single	t-independent	PNS Neurons	0	0	time_ETV3(+)	ETV3	12
5294	BMP4	TAL2(+)	56.37844527600388	frozenset({'activating', 'top5perTarget'})	BMP4_TAL2(+)	single	t-independent	Spinal Cord Progenitors	-0.0470247	0.00563745	BMP4_TAL2(+)	TAL2	30
748	XAV939	NFYB(+)	56.376347970821975	frozenset({'activating', 'top50perTarget'})	XAV939_NFYB(+)	comb	t-independent	Telencephalic Progenitors		-0.0464206	XAV939_NFYB(+)	NFYB	645
8058	FGF8	DLX6(+)	56.36169346263516	frozenset({'activating', 'top10perTarget'})	FGF8_early_DLX6(+)	single	FGF8_early	FOXA2+ Cells	0.1514088444025256	-0.00663848	FGF8_DLX6(+)	DLX6	44
13455	time	REL(+)	56.30975385207925	frozenset({'activating', 'top50perTarget'})	t_REL(+)	single	t-independent	FOXA2+ Cells	0	0	time_REL(+)	REL	43
6008	RA	ZNF773(+)	56.26518086521399	frozenset({'activating', 'top5perTarget'})	RA_ZNF773(+)	single	t-independent	FOXA2+ Cells	0.0057318	-0.0846774	RA_ZNF773(+)	ZNF773	10
3947	FGF8	HDX(+)	56.095228035884446	frozenset({'activating', 'top50'})	FGF8_late_HDX(+)	single	FGF8_late	PNS Neurons	-0.0162957	-0.022902	FGF8_HDX(+)	HDX	14
10135	XAV939	ZNF740(+)	55.964750322489735	frozenset({'activating', 'top10perTarget'})	tXAV939_ZNF740(+)	single	t-dependent	Spinal Cord Progenitors		-0.00503292	XAV939_ZNF740(+)	ZNF740	23
159	BMP7	KLF10(+)	55.95245670784713	frozenset({'activating', 'weight>75.0%'})	BMP7_KLF10(+)	single	t-independent	Neural Crest	0.048338	0.0319177	BMP7_KLF10(+)	KLF10	76
10136	XAV939	E2F3(+)	55.9115	frozenset({'activating', 'top10perTarget'})	tXAV939_E2F3(+)	single	t-dependent	PNS Progenitors		-0.00384801	XAV939_E2F3(+)	E2F3	579
10259	BMP4	LHX9(+)	55.7447	frozenset({'activating', 'top50perTarget'})	BMP4_LHX9(+)	single	t-independent	CNS Neurons	0.0672295	-0.00700668	BMP4_LHX9(+)	LHX9	73
6728	time	ZBTB7A(+)	55.72348199317322	frozenset({'activating', 'top5perTarget'})	t_ZBTB7A(+)	single	t-independent	PNS Neurons	0	0	time_ZBTB7A(+)	ZBTB7A	8
10137	XAV939	ZNF235(+)	55.67128496436128	frozenset({'activating', 'top10perTarget'})	tXAV939_ZNF235(+)	single	t-dependent	Neural Crest		0.0247091	XAV939_ZNF235(+)	ZNF235	9
315	CHIR	EP300(+)	55.64202144741603	frozenset({'activating', 'weight>75.0%'})	CHIR_EP300(+)	single	t-independent	FOXA2+ Cells	0.1081469049258709		CHIR_EP300(+)	EP300	559
7534	CycA	IKZF2(+)	55.555187303842445	frozenset({'activating', 'top10perTarget'})	CycA_IKZF2(+)	single	t-independent	FOXA2+ Cells			CycA_IKZF2(+)	IKZF2	183
6729	time	IRF1(+)	55.38449397183363	frozenset({'activating', 'top5perTarget'})	t_IRF1(+)	single	t-independent	FOXA2+ Cells	0	0	time_IRF1(+)	IRF1	69
1684	time	GRHL3(+)	55.367029751423686	frozenset({'activating', 'weight>75.0%'})	t_GRHL3(+)	single	t-independent	FOXA2+ Cells	0	0	time_GRHL3(+)	GRHL3	32
9581	time	MAX(+)	55.34624109721889	frozenset({'activating', 'top10perTarget'})	t_MAX(+)	single	t-independent	PNS Neurons	0	0	time_MAX(+)	MAX	61
9920	RA	GABPA(+)	54.69997098699579	frozenset({'activating', 'top10perTarget'})	tRA_GABPA(+)	single	t-dependent	Telencephalic Progenitors	-0.142738	0.127467	RA_GABPA(+)	GABPA	104
756	RA	FOS(+)	54.69892760877172	frozenset({'activating', 'top50perTarget'})	RA_FOS(+)	comb	t-independent	Neural Crest	0.00709359	-0.103549	RA_FOS(+)	FOS	330
755	SHH	FOS(+)	54.69892760877172	frozenset({'activating', 'top50perTarget'})	SHH_FOS(+)	comb	t-independent	Neural Crest	-0.00949717	0.0928716	SHH_FOS(+)	FOS	330
757	SHH	HOXB3(+)	54.68024851375964	frozenset({'activating', 'top50perTarget'})	SHH_HOXB3(+)	comb	t-independent	Hindbrain Progenitors	0.0698788	0.0139661	SHH_HOXB3(+)	HOXB3	89
7333	BMP7	PDLIM5(+)	54.6776	frozenset({'activating', 'top10perTarget'})	BMP7_PDLIM5(+)	single	t-independent	Retinal Progenitors	0.0701335	0.0458374	BMP7_PDLIM5(+)	PDLIM5	10
13724	FGF8	E2F3(+)	54.57622819816727	frozenset({'activating', 'top50perTarget'})	tFGF8_E2F3(+)	single	t-dependent	PNS Progenitors	0.0666659	0.0236453	FGF8_E2F3(+)	E2F3	579
5620	FGF8	DBP(+)	54.55406409119657	frozenset({'activating', 'top5perTarget'})	FGF8_DBP(+)	single	t-independent	Retinal Progenitors	0.0637787	-0.0899726	FGF8_DBP(+)	DBP	61
75	BMP4	ZNF879(+)	54.46372779053216	frozenset({'activating', 'weight>75.0%'})	BMP4_ZNF879(+)	single	t-independent	Spinal Cord Progenitors	0.0483242	0.00929574	BMP4_ZNF879(+)	ZNF879	5
9921	RA	ZNF770(+)	54.19055890987427	frozenset({'activating', 'top10perTarget'})	tRA_ZNF770(+)	single	t-dependent	FOXA2+ Cells	-0.0234524	-0.0281333	RA_ZNF770(+)	ZNF770	506
3358	BMP7	MAFB(+)	54.02215493505574	frozenset({'activating', 'top50'})	BMP7_MAFB(+)	single	t-independent	FOXA2+ Cells	0.1010833282978932	0.0395353	BMP7_MAFB(+)	MAFB	123
12336	SHH	BSX(+)	53.88012171651364	frozenset({'activating', 'top50perTarget'})	SHH_BSX(+)	single	t-independent	CNS Neurons	0.077794	-0.0769287	SHH_BSX(+)	BSX	19
6010	RA	ETS2(+)	53.87888127542242	frozenset({'activating', 'top5perTarget'})	RA_ETS2(+)	single	t-independent	PNS Progenitors	0.1216460897799451	-0.0856222	RA_ETS2(+)	ETS2	135
11492	FGF8	ZNF398(+)	53.72496881856438	frozenset({'activating', 'top50perTarget'})	FGF8_late_ZNF398(+)	single	FGF8_late	Hindbrain Progenitors	-0.0481053	0.0223453	FGF8_ZNF398(+)	ZNF398	7
6960	RA	ZNF780A(+)	53.71739817306774	frozenset({'activating', 'top5perTarget'})	tRA_ZNF780A(+)	single	t-dependent	Diencephalic Progenitors	0.0187885	0.0811038	RA_ZNF780A(+)	ZNF780A	4
1401	XAV939	FLI1(+)	53.66257599282184	frozenset({'activating', 'weight>75.0%'})	XAV939_FLI1(+)	single	t-independent	Neural Crest		-0.0133462	XAV939_FLI1(+)	FLI1	79
338	CycA	DLX5(+)	53.58143783855389	frozenset({'activating', 'weight>75.0%'})	CycA_DLX5(+)	single	t-independent	FOXA2+ Cells			CycA_DLX5(+)	DLX5	113
13811	RA	LBX1(+)	53.46417223917791	frozenset({'activating', 'top50perTarget'})	tRA_LBX1(+)	single	t-dependent	CNS Neurons	0.0968312	-0.00806649	RA_LBX1(+)	LBX1	16
642	FGF8	SATB1(+)	53.355348149322815	frozenset({'activating', 'weight>75.0%'})	FGF8_early_SATB1(+)	single	FGF8_early	CNS Neurons	-0.000363789	0.0297589	FGF8_SATB1(+)	SATB1	70
76	BMP4	FOXP4(+)	53.19378635868531	frozenset({'activating', 'weight>75.0%'})	BMP4_FOXP4(+)	single	t-independent	FOXA2+ Cells	0.1617353171937743	-0.0675219	BMP4_FOXP4(+)	FOXP4	42
11432	FGF8	ZNF43(+)	53.13644467743908	frozenset({'activating', 'top50perTarget'})	FGF8_early_ZNF43(+)	single	FGF8_early	Telencephalic Progenitors	0.0802664	0.033849	FGF8_ZNF43(+)	ZNF43	7
6474	XAV939	CLOCK(+)	53.04369052975943	frozenset({'activating', 'top5perTarget'})	XAV939_CLOCK(+)	single	t-independent	Diencephalic Progenitors		-0.140989	XAV939_CLOCK(+)	CLOCK	21
6961	RA	LHX9(+)	52.792404155995904	frozenset({'activating', 'top5perTarget'})	tRA_LHX9(+)	single	t-dependent	CNS Neurons	-0.116754	0.2493635040282475	RA_LHX9(+)	LHX9	73
766	RA	BATF(+)	52.781230002925206	frozenset({'activating', 'top50perTarget'})	RA_BATF(+)	comb	t-independent	FOXA2+ Cells	0.0203725	0.0200915	RA_BATF(+)	BATF	7
765	SHH	BATF(+)	52.781230002925206	frozenset({'activating', 'top50perTarget'})	SHH_BATF(+)	comb	t-independent	FOXA2+ Cells	-0.0112291	-0.0189587	SHH_BATF(+)	BATF	7
7630	FGF8	UNCX(+)	52.727924294757024	frozenset({'activating', 'top10perTarget'})	FGF8_UNCX(+)	single	t-independent	CNS Neurons	-0.0966534	0.0221102	FGF8_UNCX(+)	UNCX	153
1686	time	IKZF2(+)	52.615243421619226	frozenset({'activating', 'weight>75.0%'})	t_IKZF2(+)	single	t-independent	FOXA2+ Cells	0	0	time_IKZF2(+)	IKZF2	183
8122	FGF8	MXD1(+)	52.601059548409054	frozenset({'activating', 'top10perTarget'})	FGF8_late_MXD1(+)	single	FGF8_late	PNS Neurons	-0.0175908	0.00337836	FGF8_MXD1(+)	MXD1	18
767	SHH	TFAP2A(+)	52.50693873955554	frozenset({'activating', 'top50perTarget'})	SHH_TFAP2A(+)	comb	t-independent	Neural Crest	-0.077184	0.1433031735699012	SHH_TFAP2A(+)	TFAP2A	347
5837	FGF8	ZNF821(+)	52.35591645571071	frozenset({'activating', 'top5perTarget'})	FGF8_late_ZNF821(+)	single	FGF8_late	CNS Neurons	-0.0425571	0.0322033	FGF8_ZNF821(+)	ZNF821	6
425	FGF8	ZEB1(+)	52.250803065876816	frozenset({'activating', 'weight>75.0%'})	FGF8_ZEB1(+)	single	t-independent	PNS Neurons	-0.0962989	-0.0022016	FGF8_ZEB1(+)	ZEB1	11
3433	CycA	DLX3(+)	52.22677879244109	frozenset({'activating', 'top50'})	CycA_DLX3(+)	single	t-independent	FOXA2+ Cells			CycA_DLX3(+)	DLX3	266
8331	RA	DDX20(+)	52.20337993424382	frozenset({'activating', 'top10perTarget'})	RA_DDX20(+)	single	t-independent	PNS Progenitors	0.0140594	0.0239992	RA_DDX20(+)	DDX20	19
14028	XAV939	ZNF132(+)	52.176955197126105	frozenset({'activating', 'top50perTarget'})	tXAV939_ZNF132(+)	single	t-dependent	Spinal Cord Progenitors		0.0224753	XAV939_ZNF132(+)	ZNF132	11
1943	RA	BARHL2(+)	52.17415057248964	frozenset({'activating', 'weight>75.0%'})	tRA_BARHL2(+)	single	t-dependent	Spinal Cord Progenitors	0.1018812012199256	0.3459574665159384	RA_BARHL2(+)	BARHL2	19
8836	SHH	MYBL2(+)	52.09141512778908	frozenset({'activating', 'top10perTarget'})	SHH_MYBL2(+)	single	t-independent	Hindbrain Progenitors	-0.122136	0.0344156	SHH_MYBL2(+)	MYBL2	471
12338	SHH	ILF3(+)	51.8944	frozenset({'activating', 'top50perTarget'})	SHH_ILF3(+)	single	t-independent	Telencephalic Progenitors	-0.220792	-0.0742474	SHH_ILF3(+)	ILF3	6
2112	XAV939	GLI2(+)	51.68774624702356	frozenset({'activating', 'weight>75.0%'})	tXAV939_GLI2(+)	single	t-dependent	Telencephalic Progenitors		0.0645553	XAV939_GLI2(+)	GLI2	12
6963	RA	PRDM5(+)	51.46241120465554	frozenset({'activating', 'top5perTarget'})	tRA_PRDM5(+)	single	t-dependent	Neural Crest	0.00488669	0.1076171415635046	RA_PRDM5(+)	PRDM5	18
771	SHH	EGR1(+)	51.45889839113928	frozenset({'activating', 'top50perTarget'})	SHH_EGR1(+)	comb	t-independent	Neural Crest	-0.0415713	0.1732028007753876	SHH_EGR1(+)	EGR1	448
13815	RA	TBR1(+)	51.43195971757664	frozenset({'activating', 'top50perTarget'})	tRA_TBR1(+)	single	t-dependent	CNS Neurons	0.0228656	0.2483516314725016	RA_TBR1(+)	TBR1	12
10364	BMP7	POU3F1(+)	51.39684089077876	frozenset({'activating', 'top50perTarget'})	BMP7_POU3F1(+)	single	t-independent	Hypothalamic Progenitors	-0.0434916	-0.232498	BMP7_POU3F1(+)	POU3F1	13
7537	CycA	HOXB7(+)	51.160896767430685	frozenset({'activating', 'top10perTarget'})	CycA_HOXB7(+)	single	t-independent	FOXA2+ Cells			CycA_HOXB7(+)	HOXB7	47
13816	RA	ATF2(+)	50.99162980898049	frozenset({'activating', 'top50perTarget'})	tRA_ATF2(+)	single	t-dependent	PNS Neurons	-0.0540315	0.0791754	RA_ATF2(+)	ATF2	154
3952	FGF8	ZNF576(+)	50.98458809229603	frozenset({'activating', 'top50'})	FGF8_late_ZNF576(+)	single	FGF8_late	Hindbrain Progenitors	0.0325259	0.00742579	FGF8_ZNF576(+)	ZNF576	8
4999	BMP7	SOX21(+)	50.90289142315884	frozenset({'activating', 'top50'})	tBMP7_SOX21(+)	single	t-dependent	Telencephalic Progenitors	-0.0726951	-0.109172	BMP7_SOX21(+)	SOX21	145
775	SHH	TRPS1(+)	50.71304332593287	frozenset({'activating', 'top50perTarget'})	SHH_TRPS1(+)	comb	t-independent	FOXA2+ Cells	0.0182995	0.00185537	SHH_TRPS1(+)	TRPS1	26
12339	SHH	E2F7(+)	50.60940153352462	frozenset({'activating', 'top50perTarget'})	SHH_E2F7(+)	single	t-independent	Telencephalic Progenitors	-0.164863	-0.00247773	SHH_E2F7(+)	E2F7	1370
9837	FGF8	ZNF681(+)	50.58649078900191	frozenset({'activating', 'top10perTarget'})	tFGF8_ZNF681(+)	single	t-dependent	Telencephalic Progenitors	-0.224636	-0.00581811	FGF8_ZNF681(+)	ZNF681	7
777	SHH	PRDM1(+)	50.48088805606563	frozenset({'activating', 'top50perTarget'})	SHH_PRDM1(+)	comb	t-independent	FOXA2+ Cells	0.0313764	-0.0266125	SHH_PRDM1(+)	PRDM1	6
13045	XAV939	ETV2(+)	50.408013504195694	frozenset({'activating', 'top50perTarget'})	XAV939_ETV2(+)	single	t-independent	Neural Crest		-0.0713558	XAV939_ETV2(+)	ETV2	47
7235	BMP4	BARX1(+)	50.387147896602414	frozenset({'activating', 'top10perTarget'})	BMP4_BARX1(+)	single	t-independent	CNS Neurons	0.0658965	0.0126528	BMP4_BARX1(+)	BARX1	17
779	XAV939	SP8(+)	50.34073460312813	frozenset({'activating', 'top50perTarget'})	XAV939_SP8(+)	comb	t-independent	Telencephalic Progenitors		-0.176148	XAV939_SP8(+)	SP8	171
3362	BMP7	KLF12(+)	50.14925832172367	frozenset({'activating', 'top50'})	BMP7_KLF12(+)	single	t-independent	PNS Neurons	0.0672376	0.0050178	BMP7_KLF12(+)	KLF12	136
781	SHH	HOXB8(+)	49.94051336637238	frozenset({'activating', 'top50perTarget'})	SHH_HOXB8(+)	comb	t-independent	Hindbrain Progenitors	0.00276139	0.1589493480374296	SHH_HOXB8(+)	HOXB8	38
9235	XAV939	TFAP2C(+)	49.87531038469054	frozenset({'activating', 'top10perTarget'})	XAV939_TFAP2C(+)	single	t-independent	FOXA2+ Cells		0.0447802	XAV939_TFAP2C(+)	TFAP2C	14
10140	XAV939	MXD1(+)	49.69090622311629	frozenset({'activating', 'top10perTarget'})	tXAV939_MXD1(+)	single	t-dependent	PNS Neurons		-0.00547313	XAV939_MXD1(+)	MXD1	18
7339	BMP7	ZEB1(+)	49.67732206168706	frozenset({'activating', 'top10perTarget'})	BMP7_ZEB1(+)	single	t-independent	PNS Neurons	-0.0375782	-0.0648259	BMP7_ZEB1(+)	ZEB1	11
7340	BMP7	HES7(+)	49.48392564613438	frozenset({'activating', 'top10perTarget'})	BMP7_HES7(+)	single	t-independent	CNS Neurons	-0.0569596	-0.0429984	BMP7_HES7(+)	HES7	12
14031	XAV939	TP53(+)	49.39396371616257	frozenset({'activating', 'top50perTarget'})	tXAV939_TP53(+)	single	t-dependent	Spinal Cord Progenitors		-0.0463452	XAV939_TP53(+)	TP53	48
9236	XAV939	FOXM1(+)	49.30602568518225	frozenset({'activating', 'top10perTarget'})	XAV939_FOXM1(+)	single	t-independent	Spinal Cord Progenitors		-0.0378349	XAV939_FOXM1(+)	FOXM1	29
644	FGF8	FOXA3(+)	49.290627382989165	frozenset({'activating', 'weight>75.0%'})	FGF8_early_FOXA3(+)	single	FGF8_early	FOXA2+ Cells	0.1147929054025388	-0.0128124	FGF8_FOXA3(+)	FOXA3	34
8839	SHH	ZNF681(+)	49.01342804614544	frozenset({'activating', 'top10perTarget'})	SHH_ZNF681(+)	single	t-independent	Telencephalic Progenitors	-0.0848602	-0.0482355	SHH_ZNF681(+)	ZNF681	7
6478	XAV939	POU3F1(+)	48.92020236038526	frozenset({'activating', 'top5perTarget'})	XAV939_POU3F1(+)	single	t-independent	Hypothalamic Progenitors		-0.156807	XAV939_POU3F1(+)	POU3F1	13
7538	CycA	GATA4(+)	48.89809049479056	frozenset({'activating', 'top10perTarget'})	CycA_GATA4(+)	single	t-independent	FOXA2+ Cells			CycA_GATA4(+)	GATA4	140
783	SHH	HOXB5(+)	48.68625102860232	frozenset({'activating', 'top50perTarget'})	SHH_HOXB5(+)	comb	t-independent	Hindbrain Progenitors	-0.05921	-0.0315759	SHH_HOXB5(+)	HOXB5	67
6733	time	ZNF35(+)	48.66203221910228	frozenset({'activating', 'top5perTarget'})	t_ZNF35(+)	single	t-independent	PNS Neurons	0	0	time_ZNF35(+)	ZNF35	8
316	CHIR	ZNF283(+)	48.63738791685566	frozenset({'activating', 'weight>75.0%'})	CHIR_ZNF283(+)	single	t-independent	Diencephalic Progenitors	0.0939896		CHIR_ZNF283(+)	ZNF283	11
13462	time	CHURC1(+)	48.58089489159105	frozenset({'activating', 'top50perTarget'})	t_CHURC1(+)	single	t-independent	FOXA2+ Cells	0	0	time_CHURC1(+)	CHURC1	8
9238	XAV939	PHF20(+)	48.55720698018554	frozenset({'activating', 'top10perTarget'})	XAV939_PHF20(+)	single	t-independent	PNS Neurons		0.00348771	XAV939_PHF20(+)	PHF20	461
4661	XAV939	DMBX1(+)	48.54389516463608	frozenset({'activating', 'top50'})	XAV939_DMBX1(+)	single	t-independent	Spinal Cord Progenitors		0.1599825214638091	XAV939_DMBX1(+)	DMBX1	29
785	SHH	HOXB4(+)	48.53022236127473	frozenset({'activating', 'top50perTarget'})	SHH_HOXB4(+)	comb	t-independent	Hindbrain Progenitors	0.1038992987414646	0.0923559	SHH_HOXB4(+)	HOXB4	75
883	RA	SOX12(+)	48.452716384685445	frozenset({'activating', 'weight>75.0%'})	RA_SOX12(+)	single	t-independent	Neural Crest	-0.113279	-0.0602003	RA_SOX12(+)	SOX12	19
13463	time	SATB1(+)	48.38789377701074	frozenset({'activating', 'top50perTarget'})	t_SATB1(+)	single	t-independent	CNS Neurons	0	0	time_SATB1(+)	SATB1	70
787	SHH	HOXA4(+)	48.24145406267591	frozenset({'activating', 'top50perTarget'})	SHH_HOXA4(+)	comb	t-independent	PNS Progenitors	0.0187196	0.0265243	SHH_HOXA4(+)	HOXA4	87
790	RA	JUNB(+)	48.220600309934206	frozenset({'activating', 'top50perTarget'})	RA_JUNB(+)	comb	t-independent	Neural Crest	-0.0498838	-0.140878	RA_JUNB(+)	JUNB	174
789	SHH	JUNB(+)	48.220600309934206	frozenset({'activating', 'top50perTarget'})	SHH_JUNB(+)	comb	t-independent	Neural Crest	0.1124387407879315	0.1238576734808024	SHH_JUNB(+)	JUNB	174
78	BMP4	GATA5(+)	48.00191821467965	frozenset({'activating', 'weight>75.0%'})	BMP4_GATA5(+)	single	t-independent	FOXA2+ Cells	0.1866324688537169	-0.119206	BMP4_GATA5(+)	GATA5	51
4662	XAV939	ZNF543(+)	47.95209972287921	frozenset({'activating', 'top50'})	XAV939_ZNF543(+)	single	t-independent	PNS Progenitors		0.0149306	XAV939_ZNF543(+)	ZNF543	4
794	SHH	FOXM1(+)	47.92926224658597	frozenset({'activating', 'top50perTarget'})	SHH_FOXM1(+)	comb	t-independent	Spinal Cord Progenitors	-0.00473722	0.0646466	SHH_FOXM1(+)	FOXM1	29
7342	BMP7	NCOA1(+)	47.88641562661893	frozenset({'activating', 'top10perTarget'})	BMP7_NCOA1(+)	single	t-independent	CNS Neurons	0.0475029	-0.0638013	BMP7_NCOA1(+)	NCOA1	27
5839	FGF8	FOXJ2(+)	47.82751556863557	frozenset({'activating', 'top5perTarget'})	FGF8_late_FOXJ2(+)	single	FGF8_late	Neural Crest	-0.0374297	-0.00648716	FGF8_FOXJ2(+)	FOXJ2	10
8127	FGF8	KLF2(+)	47.74010864415395	frozenset({'activating', 'top10perTarget'})	FGF8_late_KLF2(+)	single	FGF8_late	PNS Progenitors	0.0273043	0.0243211	FGF8_KLF2(+)	KLF2	9
10264	BMP4	YY1(+)	47.669275124569175	frozenset({'activating', 'top50perTarget'})	BMP4_YY1(+)	single	t-independent	Neural Crest	0.0575922	-0.19601	BMP4_YY1(+)	YY1	2637
5146	SHH	VAX2(+)	47.66043885585373	frozenset({'activating', 'top50'})	tSHH_VAX2(+)	single	t-dependent	Retinal Progenitors	-0.100157	0.2056047391525574	SHH_VAX2(+)	VAX2	54
3437	CycA	NFIB(+)	47.62063274677028	frozenset({'activating', 'top50'})	CycA_NFIB(+)	single	t-independent	FOXA2+ Cells			CycA_NFIB(+)	NFIB	127
5555	CycA	FOXA2(+)	47.61678387533413	frozenset({'activating', 'top5perTarget'})	CycA_FOXA2(+)	single	t-independent	FOXA2+ Cells			CycA_FOXA2(+)	FOXA2	294
5387	BMP7	USF1(+)	47.53022798192663	frozenset({'activating', 'top5perTarget'})	BMP7_USF1(+)	single	t-independent	FOXA2+ Cells	-0.0185361	-0.0316631	BMP7_USF1(+)	USF1	11
1690	time	HOXB9(+)	47.45543301769176	frozenset({'activating', 'weight>75.0%'})	t_HOXB9(+)	single	t-independent	FOXA2+ Cells	0	0	time_HOXB9(+)	HOXB9	27
803	SHH	HOXA1(+)	47.41924969914054	frozenset({'activating', 'top50perTarget'})	SHH_HOXA1(+)	comb	t-independent	FOXA2+ Cells	-0.130845	0.1033745500993548	SHH_HOXA1(+)	HOXA1	57
6254	SHH	E2F8(+)	47.34551876078141	frozenset({'activating', 'top5perTarget'})	SHH_E2F8(+)	single	t-independent	Hindbrain Progenitors	-0.108655	0.0440772	SHH_E2F8(+)	E2F8	445
10571	CycA	ELK1(+)	47.32499035990487	frozenset({'activating', 'top50perTarget'})	CycA_ELK1(+)	single	t-independent	Neural Crest			CycA_ELK1(+)	ELK1	180
703	FGF8	VENTX(+)	47.22722017836492	frozenset({'activating', 'weight>75.0%'})	FGF8_late_VENTX(+)	single	FGF8_late	Diencephalic Progenitors	0.00784802	0.00777168	FGF8_VENTX(+)	VENTX	18
5060	FGF8	MYCN(+)	46.9782	frozenset({'activating', 'top50'})	tFGF8_MYCN(+)	single	t-dependent	Neural Crest	-0.033376	0.0300626	FGF8_MYCN(+)	MYCN	110
5388	BMP7	GATAD1(+)	46.9748	frozenset({'activating', 'top5perTarget'})	BMP7_GATAD1(+)	single	t-independent	Diencephalic Progenitors	0.0395137	-0.141311	BMP7_GATAD1(+)	GATAD1	2038
1411	XAV939	ZNF217(+)	46.96639240568818	frozenset({'activating', 'weight>75.0%'})	XAV939_ZNF217(+)	single	t-independent	Diencephalic Progenitors		-0.0112271	XAV939_ZNF217(+)	ZNF217	7
6483	XAV939	ZNF287(+)	46.84643452535382	frozenset({'activating', 'top5perTarget'})	XAV939_ZNF287(+)	single	t-independent	Hindbrain Progenitors		0.1079663497233339	XAV939_ZNF287(+)	ZNF287	29
7345	BMP7	EMX1(+)	46.69205627878524	frozenset({'activating', 'top10perTarget'})	BMP7_EMX1(+)	single	t-independent	CNS Neurons	-0.00198721	-0.211799	BMP7_EMX1(+)	EMX1	25
704	FGF8	EOMES(+)	46.649330409106106	frozenset({'activating', 'weight>75.0%'})	FGF8_late_EOMES(+)	single	FGF8_late	CNS Neurons	-0.0450249	-0.0390532	FGF8_EOMES(+)	EOMES	5
13819	RA	PLAGL1(+)	46.63251837933946	frozenset({'activating', 'top50perTarget'})	tRA_PLAGL1(+)	single	t-dependent	Hindbrain Progenitors	-0.0264578	0.1070164479414312	RA_PLAGL1(+)	PLAGL1	96
5557	CycA	NFE2L2(+)	46.5834	frozenset({'activating', 'top5perTarget'})	CycA_NFE2L2(+)	single	t-independent	FOXA2+ Cells			CycA_NFE2L2(+)	NFE2L2	95
705	FGF8	GMEB2(+)	46.527950842407655	frozenset({'activating', 'weight>75.0%'})	FGF8_late_GMEB2(+)	single	FGF8_late	Telencephalic Progenitors	-0.0417055	0.0139495	FGF8_GMEB2(+)	GMEB2	7
805	SHH	HNF4G(+)	46.51941714017626	frozenset({'activating', 'top50perTarget'})	SHH_HNF4G(+)	comb	t-independent	FOXA2+ Cells	-0.1386	-0.0434062	SHH_HNF4G(+)	HNF4G	29
7031	SHH	MYF6(+)	46.39890191160335	frozenset({'activating', 'top5perTarget'})	tSHH_MYF6(+)	single	t-dependent	Diencephalic Progenitors	-0.417844	-0.231157	SHH_MYF6(+)	MYF6	11
5003	BMP7	SOX9(+)	46.3893	frozenset({'activating', 'top50'})	tBMP7_SOX9(+)	single	t-dependent	Hypothalamic Progenitors	0.00228188	-0.0191281	BMP7_SOX9(+)	SOX9	127
807	SHH	JUN(+)	46.37451828156555	frozenset({'activating', 'top50perTarget'})	SHH_JUN(+)	comb	t-independent	FOXA2+ Cells	0.0822844	0.0685787	SHH_JUN(+)	JUN	716
1793	BMP7	LHX2(+)	45.98234977544268	frozenset({'activating', 'weight>75.0%'})	tBMP7_LHX2(+)	single	t-dependent	Retinal Progenitors	0.0974945	0.0476518	BMP7_LHX2(+)	LHX2	320
3441	CycA	HNF4G(+)	45.744474805287865	frozenset({'activating', 'top50'})	CycA_HNF4G(+)	single	t-independent	FOXA2+ Cells			CycA_HNF4G(+)	HNF4G	29
9587	time	IRF6(+)	45.74026218109221	frozenset({'activating', 'top10perTarget'})	t_IRF6(+)	single	t-independent	FOXA2+ Cells	0	0	time_IRF6(+)	IRF6	6
9588	time	ZFHX2(+)	45.71976608356878	frozenset({'activating', 'top10perTarget'})	t_ZFHX2(+)	single	t-independent	CNS Neurons	0	0	time_ZFHX2(+)	ZFHX2	30
5149	SHH	BARHL1(+)	45.6511	frozenset({'activating', 'top50'})	tSHH_BARHL1(+)	single	t-dependent	Diencephalic Progenitors	-0.113034	-0.105228	SHH_BARHL1(+)	BARHL1	9
706	FGF8	ETV6(+)	45.6504	frozenset({'activating', 'weight>75.0%'})	FGF8_late_ETV6(+)	single	FGF8_late	FOXA2+ Cells	-0.0380031	0.0371364	FGF8_ETV6(+)	ETV6	48
173	BMP7	CARF(+)	45.475	frozenset({'activating', 'weight>75.0%'})	BMP7_CARF(+)	single	t-independent	Spinal Cord Progenitors	0.0157644	-0.108163	BMP7_CARF(+)	CARF	13
8841	SHH	E2F1(+)	45.42748631979894	frozenset({'activating', 'top10perTarget'})	SHH_E2F1(+)	single	t-independent	Spinal Cord Progenitors	-0.137471	-0.0194123	SHH_E2F1(+)	E2F1	948
9589	time	ZNF148(+)	45.39283861143552	frozenset({'activating', 'top10perTarget'})	t_ZNF148(+)	single	t-independent	Neural Crest	0	0	time_ZNF148(+)	ZNF148	334
5391	BMP7	DBX2(+)	45.3764	frozenset({'activating', 'top5perTarget'})	BMP7_DBX2(+)	single	t-independent	Spinal Cord Progenitors	0.1065016579159037	-0.125049	BMP7_DBX2(+)	DBX2	34
3960	FGF8	ETV2(+)	45.23789713171142	frozenset({'activating', 'top50'})	FGF8_late_ETV2(+)	single	FGF8_late	Neural Crest	-0.205327	0.0471863	FGF8_ETV2(+)	ETV2	47
5301	BMP4	ZNF43(+)	45.06095372452723	frozenset({'activating', 'top5perTarget'})	BMP4_ZNF43(+)	single	t-independent	Telencephalic Progenitors	-0.0463452	0.0717863	BMP4_ZNF43(+)	ZNF43	7
813	XAV939	POU5F1(+)	45.02702375279056	frozenset({'activating', 'top50perTarget'})	XAV939_POU5F1(+)	comb	t-independent	Spinal Cord Progenitors		-0.0902868	XAV939_POU5F1(+)	POU5F1	5
814	FGF8	POU5F1(+)	45.02702375279056	frozenset({'activating', 'top50perTarget'})	FGF8_POU5F1(+)	comb	t-independent	Spinal Cord Progenitors	-0.046847	0.0196043	FGF8_POU5F1(+)	POU5F1	5
7239	BMP4	GRHL3(+)	44.82803797687768	frozenset({'activating', 'top10perTarget'})	BMP4_GRHL3(+)	single	t-independent	FOXA2+ Cells	-0.0201148	0.042165	BMP4_GRHL3(+)	GRHL3	32
13054	XAV939	HMGA1(+)	44.793752396366685	frozenset({'activating', 'top50perTarget'})	XAV939_HMGA1(+)	single	t-independent	Telencephalic Progenitors		0.0022432	XAV939_HMGA1(+)	HMGA1	6
13513	BMP4	CARF(+)	44.75781511699186	frozenset({'activating', 'top50perTarget'})	tBMP4_CARF(+)	single	t-dependent	Spinal Cord Progenitors	-0.232961	0.4879203896546601	BMP4_CARF(+)	CARF	13
8842	SHH	DBP(+)	44.72554200012554	frozenset({'activating', 'top10perTarget'})	SHH_DBP(+)	single	t-independent	Retinal Progenitors	0.0192666	0.0745363	SHH_DBP(+)	DBP	61
816	SHH	ZSCAN10(+)	44.63146333069037	frozenset({'activating', 'top50perTarget'})	SHH_ZSCAN10(+)	comb	t-independent	Spinal Cord Progenitors	0.018116	-0.0225561	SHH_ZSCAN10(+)	ZSCAN10	22
6016	RA	DRGX(+)	44.60551544318904	frozenset({'activating', 'top5perTarget'})	RA_DRGX(+)	single	t-independent	PNS Neurons	-0.0378807	-0.0713955	RA_DRGX(+)	DRGX	11
9932	RA	ARX(+)	44.54867488389626	frozenset({'activating', 'top10perTarget'})	tRA_ARX(+)	single	t-dependent	Diencephalic Progenitors	-0.0823665	0.1116901190781046	RA_ARX(+)	ARX	31
12344	SHH	ZNF689(+)	44.50997581226885	frozenset({'activating', 'top50perTarget'})	SHH_ZNF689(+)	single	t-independent	PNS Progenitors	-0.00836071	-0.0411088	SHH_ZNF689(+)	ZNF689	13
7240	BMP4	POU5F1(+)	44.47297538830145	frozenset({'activating', 'top10perTarget'})	BMP4_POU5F1(+)	single	t-independent	Spinal Cord Progenitors	0.1649006275072023	-0.0550438	BMP4_POU5F1(+)	POU5F1	5
9840	FGF8	ILF2(+)	44.47192734950509	frozenset({'activating', 'top10perTarget'})	tFGF8_ILF2(+)	single	t-dependent	Neural Crest	0.1178006313800859	-0.0612673	FGF8_ILF2(+)	ILF2	1131
13729	FGF8	BSX(+)	44.24996751081823	frozenset({'activating', 'top50perTarget'})	tFGF8_BSX(+)	single	t-dependent	CNS Neurons	-0.0988735	0.0199583	FGF8_BSX(+)	BSX	19
6740	time	RXRA(+)	44.09473503315715	frozenset({'activating', 'top5perTarget'})	t_RXRA(+)	single	t-independent	FOXA2+ Cells	0	0	time_RXRA(+)	RXRA	14
820	SHH	ZBTB7A(+)	44.03939396138707	frozenset({'activating', 'top50perTarget'})	SHH_ZBTB7A(+)	comb	t-independent	PNS Neurons	-0.0313977	-0.00166252	SHH_ZBTB7A(+)	ZBTB7A	8
8844	SHH	DLX2(+)	44.026	frozenset({'activating', 'top10perTarget'})	SHH_DLX2(+)	single	t-independent	Neural Crest	0.0672489	-0.0584756	SHH_DLX2(+)	DLX2	39
175	BMP7	ARNT2(+)	44.011358013456125	frozenset({'activating', 'weight>75.0%'})	BMP7_ARNT2(+)	single	t-independent	PNS Progenitors	0.1009193082700974	0.0237135	BMP7_ARNT2(+)	ARNT2	47
8064	FGF8	ETS2(+)	44.0018	frozenset({'activating', 'top10perTarget'})	FGF8_early_ETS2(+)	single	FGF8_early	PNS Progenitors	0.2057865233241926	0.020138	FGF8_ETS2(+)	ETS2	135
10142	XAV939	UNCX(+)	43.99841919253415	frozenset({'activating', 'top10perTarget'})	tXAV939_UNCX(+)	single	t-dependent	CNS Neurons		0.0250832	XAV939_UNCX(+)	UNCX	153
10268	BMP4	PPARD(+)	43.97609199121476	frozenset({'activating', 'top50perTarget'})	BMP4_PPARD(+)	single	t-independent	PNS Neurons	0.0767647	2.3924554425266385e-07	BMP4_PPARD(+)	PPARD	14
6970	RA	ELF2(+)	43.84829125896423	frozenset({'activating', 'top5perTarget'})	tRA_ELF2(+)	single	t-dependent	Neural Crest	0.0259554	0.2234043107357572	RA_ELF2(+)	ELF2	35
11504	FGF8	ESRRA(+)	43.83574231553256	frozenset({'activating', 'top50perTarget'})	FGF8_late_ESRRA(+)	single	FGF8_late	PNS Neurons	-0.0149365	-0.0572219	FGF8_ESRRA(+)	ESRRA	30
3442	CycA	THRA(+)	43.700653364922815	frozenset({'activating', 'top50'})	CycA_THRA(+)	single	t-independent	Neural Crest			CycA_THRA(+)	THRA	56
822	SHH	RELA(+)	43.69173438093285	frozenset({'activating', 'top50perTarget'})	SHH_RELA(+)	comb	t-independent	PNS Progenitors	-0.0108532	-0.0774505	SHH_RELA(+)	RELA	26
823	RA	RELA(+)	43.69173438093285	frozenset({'activating', 'top50perTarget'})	RA_RELA(+)	comb	t-independent	PNS Progenitors	-0.0119974	-0.155564	RA_RELA(+)	RELA	26
824	SHH	FOSL1(+)	43.66971868744364	frozenset({'activating', 'top50perTarget'})	SHH_FOSL1(+)	comb	t-independent	Hypothalamic Progenitors	-0.00857057	-0.0162951	SHH_FOSL1(+)	FOSL1	53
176	BMP7	TCF12(+)	43.5483	frozenset({'activating', 'weight>75.0%'})	BMP7_TCF12(+)	single	t-independent	Hypothalamic Progenitors	0.1052405689326965	-0.0213567	BMP7_TCF12(+)	TCF12	12
827	RA	ZNF808(+)	43.39563003712509	frozenset({'activating', 'top50perTarget'})	RA_ZNF808(+)	comb	t-independent	FOXA2+ Cells	0.0564266	0.0791683	RA_ZNF808(+)	ZNF808	14
826	SHH	ZNF808(+)	43.39563003712509	frozenset({'activating', 'top50perTarget'})	SHH_ZNF808(+)	comb	t-independent	FOXA2+ Cells	0.1441130904363623	0.1054701708916514	SHH_ZNF808(+)	ZNF808	14
349	CycA	HNF1B(+)	43.104243948374695	frozenset({'activating', 'weight>75.0%'})	CycA_HNF1B(+)	single	t-independent	FOXA2+ Cells			CycA_HNF1B(+)	HNF1B	567
8845	SHH	PRDM5(+)	43.08126401423698	frozenset({'activating', 'top10perTarget'})	SHH_PRDM5(+)	single	t-independent	Neural Crest	-0.235016	-0.18873	SHH_PRDM5(+)	PRDM5	18
10269	BMP4	MSX1(+)	42.95561735116367	frozenset({'activating', 'top50perTarget'})	BMP4_MSX1(+)	single	t-independent	Hindbrain Progenitors	0.2232363258480191	-0.216606	BMP4_MSX1(+)	MSX1	36
8846	SHH	YBX1(+)	42.94138259525895	frozenset({'activating', 'top10perTarget'})	SHH_YBX1(+)	single	t-independent	Neural Crest	-0.0395346	0.1116363108701932	SHH_YBX1(+)	YBX1	1624
3962	FGF8	RFX5(+)	42.90896736522237	frozenset({'activating', 'top50'})	FGF8_late_RFX5(+)	single	FGF8_late	Telencephalic Progenitors	-0.113352	0.0671783	FGF8_RFX5(+)	RFX5	7
6018	RA	CREB3(+)	42.881081621405855	frozenset({'activating', 'top5perTarget'})	RA_CREB3(+)	single	t-independent	Spinal Cord Progenitors	-0.0679745	-0.00402309	RA_CREB3(+)	CREB3	302
13823	RA	TBP(+)	42.85582718311036	frozenset({'activating', 'top50perTarget'})	tRA_TBP(+)	single	t-dependent	PNS Neurons	-0.0477035	-0.045366	RA_TBP(+)	TBP	105
5306	BMP4	ZNF407(+)	42.84737991577727	frozenset({'activating', 'top5perTarget'})	BMP4_ZNF407(+)	single	t-independent	Spinal Cord Progenitors	0.0708021	-0.0683099	BMP4_ZNF407(+)	ZNF407	45
832	SHH	ATF3(+)	42.84198736969026	frozenset({'activating', 'top50perTarget'})	SHH_ATF3(+)	comb	t-independent	PNS Neurons	0.00283307	0.0452276	SHH_ATF3(+)	ATF3	938
7244	BMP4	ZNF35(+)	42.82836704085285	frozenset({'activating', 'top10perTarget'})	BMP4_ZNF35(+)	single	t-independent	PNS Neurons	0.0389328	0.062057	BMP4_ZNF35(+)	ZNF35	8
13055	XAV939	RXRG(+)	42.63245610865264	frozenset({'activating', 'top50perTarget'})	XAV939_RXRG(+)	single	t-independent	Neural Crest		0.0346289	XAV939_RXRG(+)	RXRG	303
10272	BMP4	PBX4(+)	42.60696066967838	frozenset({'activating', 'top50perTarget'})	BMP4_PBX4(+)	single	t-independent	Hypothalamic Progenitors	0.1039355343139546	-0.0957389	BMP4_PBX4(+)	PBX4	10
2116	XAV939	ZNF792(+)	42.28697861031041	frozenset({'activating', 'weight>75.0%'})	tXAV939_ZNF792(+)	single	t-dependent	FOXA2+ Cells		0.0436208	XAV939_ZNF792(+)	ZNF792	14
14034	XAV939	VSX1(+)	42.2733	frozenset({'activating', 'top50perTarget'})	tXAV939_VSX1(+)	single	t-dependent	CNS Neurons		0.0210383	XAV939_VSX1(+)	VSX1	15
5394	BMP7	ZNF431(+)	42.1979	frozenset({'activating', 'top5perTarget'})	BMP7_ZNF431(+)	single	t-independent	PNS Neurons	0.00960198	-0.0786775	BMP7_ZNF431(+)	ZNF431	7
648	FGF8	ARID3A(+)	42.15723051782992	frozenset({'activating', 'weight>75.0%'})	FGF8_early_ARID3A(+)	single	FGF8_early	PNS Neurons	0.0693944	0.000492943	FGF8_ARID3A(+)	ARID3A	11
6834	BMP7	DLX6(+)	41.928264896908814	frozenset({'activating', 'top5perTarget'})	tBMP7_DLX6(+)	single	t-dependent	FOXA2+ Cells	-0.0375706	-0.119928	BMP7_DLX6(+)	DLX6	44
7246	BMP4	DRGX(+)	41.91653256523768	frozenset({'activating', 'top10perTarget'})	BMP4_DRGX(+)	single	t-independent	PNS Neurons	0.1119403242971528	-0.0832477	BMP4_DRGX(+)	DRGX	11
836	SHH	PRRX2(+)	41.871258109448725	frozenset({'activating', 'top50perTarget'})	SHH_PRRX2(+)	comb	t-independent	Neural Crest	0.0350175	0.0390043	SHH_PRRX2(+)	PRRX2	162
837	XAV939	PRRX2(+)	41.871258109448725	frozenset({'activating', 'top50perTarget'})	XAV939_PRRX2(+)	comb	t-independent	Neural Crest		0.00248784	XAV939_PRRX2(+)	PRRX2	162
178	BMP7	MAF(+)	41.86793689039512	frozenset({'activating', 'weight>75.0%'})	BMP7_MAF(+)	single	t-independent	Hypothalamic Progenitors	-0.0905813	-0.204518	BMP7_MAF(+)	MAF	367
2118	XAV939	RFX8(+)	41.784313844400245	frozenset({'activating', 'weight>75.0%'})	tXAV939_RFX8(+)	single	t-dependent	CNS Neurons		-0.0143405	XAV939_RFX8(+)	RFX8	85
5310	BMP4	ZNF281(+)	41.74829207292584	frozenset({'activating', 'top5perTarget'})	BMP4_ZNF281(+)	single	t-independent	PNS Neurons	0.0598018	-0.0580807	BMP4_ZNF281(+)	ZNF281	196
8341	RA	ELK1(+)	41.74594835016236	frozenset({'activating', 'top10perTarget'})	RA_ELK1(+)	single	t-independent	Neural Crest	-0.103893	-0.161406	RA_ELK1(+)	ELK1	180
7511	CHIR	TFAP4(+)	41.67224262387257	frozenset({'activating', 'top10perTarget'})	CHIR_TFAP4(+)	single	t-independent	Hindbrain Progenitors	0.106734		CHIR_TFAP4(+)	TFAP4	7
350	CycA	ZNF205(+)	41.59404777287183	frozenset({'activating', 'weight>75.0%'})	CycA_ZNF205(+)	single	t-independent	FOXA2+ Cells			CycA_ZNF205(+)	ZNF205	7
5395	BMP7	HLTF(+)	41.54718722985102	frozenset({'activating', 'top5perTarget'})	BMP7_HLTF(+)	single	t-independent	Diencephalic Progenitors	-0.0128848	-0.00951119	BMP7_HLTF(+)	HLTF	23
351	CycA	RUNX1(+)	41.46258052501403	frozenset({'activating', 'weight>75.0%'})	CycA_RUNX1(+)	single	t-independent	FOXA2+ Cells			CycA_RUNX1(+)	RUNX1	180
7549	CycA	FOXO3(+)	41.25008729255888	frozenset({'activating', 'top10perTarget'})	CycA_FOXO3(+)	single	t-independent	FOXA2+ Cells			CycA_FOXO3(+)	FOXO3	78
12348	SHH	CREB5(+)	41.10515371377042	frozenset({'activating', 'top50perTarget'})	SHH_CREB5(+)	single	t-independent	PNS Neurons	-0.0880556	-0.163884	SHH_CREB5(+)	CREB5	713
5849	FGF8	ZNF133(+)	40.97437532962891	frozenset({'activating', 'top5perTarget'})	FGF8_late_ZNF133(+)	single	FGF8_late	Spinal Cord Progenitors	-0.032515	0.0155019	FGF8_ZNF133(+)	ZNF133	7
181	BMP7	BRCA1(+)	40.96658967028895	frozenset({'activating', 'weight>75.0%'})	BMP7_BRCA1(+)	single	t-independent	Telencephalic Progenitors	-0.0232827	0.0165834	BMP7_BRCA1(+)	BRCA1	337
850	SHH	ZNF280A(+)	40.88810933105853	frozenset({'activating', 'top50perTarget'})	SHH_ZNF280A(+)	comb	t-independent	Diencephalic Progenitors	-0.0247882	0.0104086	SHH_ZNF280A(+)	ZNF280A	16
851	RA	ZNF280A(+)	40.88810933105853	frozenset({'activating', 'top50perTarget'})	RA_ZNF280A(+)	comb	t-independent	Diencephalic Progenitors	-0.191206	0.0175217	RA_ZNF280A(+)	ZNF280A	16
9936	RA	ETV1(+)	40.88606262688837	frozenset({'activating', 'top10perTarget'})	tRA_ETV1(+)	single	t-dependent	Telencephalic Progenitors	-0.258155	0.152085	RA_ETV1(+)	ETV1	18
13920	SHH	ZNF704(+)	40.83877800243244	frozenset({'activating', 'top50perTarget'})	tSHH_ZNF704(+)	single	t-dependent	Neural Crest	-0.266725	-0.134451	SHH_ZNF704(+)	ZNF704	274
9843	FGF8	MAFF(+)	40.77477378051653	frozenset({'activating', 'top10perTarget'})	tFGF8_MAFF(+)	single	t-dependent	Neural Crest	-0.058616	-0.0194187	FGF8_MAFF(+)	MAFF	32
14036	XAV939	SOX5(+)	40.76057336714422	frozenset({'activating', 'top50perTarget'})	tXAV939_SOX5(+)	single	t-dependent	Telencephalic Progenitors		-0.104803	XAV939_SOX5(+)	SOX5	118
8137	FGF8	MGA(+)	40.70948371111369	frozenset({'activating', 'top10perTarget'})	FGF8_late_MGA(+)	single	FGF8_late	Telencephalic Progenitors	0.049106	0.00735328	FGF8_MGA(+)	MGA	5
5563	CycA	MAX(+)	40.67323743112605	frozenset({'activating', 'top5perTarget'})	CycA_MAX(+)	single	t-independent	PNS Neurons			CycA_MAX(+)	MAX	61
862	SHH	ZNF770(+)	40.45551486225304	frozenset({'activating', 'top50perTarget'})	SHH_ZNF770(+)	comb	t-independent	FOXA2+ Cells	-0.0694523	-0.0411163	SHH_ZNF770(+)	ZNF770	506
866	SHH	RARB(+)	40.36062380391301	frozenset({'activating', 'top50perTarget'})	SHH_RARB(+)	comb	t-independent	Hindbrain Progenitors	-0.124859	0.1993876359214412	SHH_RARB(+)	RARB	116
14037	XAV939	TCF4(+)	40.27748355875579	frozenset({'activating', 'top50perTarget'})	tXAV939_TCF4(+)	single	t-dependent	Telencephalic Progenitors		0.0507522	XAV939_TCF4(+)	TCF4	281
10580	CycA	PRDM1(+)	40.247699996147205	frozenset({'activating', 'top50perTarget'})	CycA_PRDM1(+)	single	t-independent	FOXA2+ Cells			CycA_PRDM1(+)	PRDM1	6
868	SHH	ELK1(+)	40.2149	frozenset({'activating', 'top50perTarget'})	SHH_ELK1(+)	comb	t-independent	Neural Crest	0.00557219	-0.0756553	SHH_ELK1(+)	ELK1	180
12349	SHH	UNCX(+)	40.15751968522189	frozenset({'activating', 'top50perTarget'})	SHH_UNCX(+)	single	t-independent	CNS Neurons	0.0248077	-0.064508	SHH_UNCX(+)	UNCX	153
1802	BMP7	POU5F1(+)	40.11870639770354	frozenset({'activating', 'weight>75.0%'})	tBMP7_POU5F1(+)	single	t-dependent	Spinal Cord Progenitors	-0.0346127	0.0131345	BMP7_POU5F1(+)	POU5F1	5
9591	time	IRX4(+)	39.947613279816224	frozenset({'activating', 'top10perTarget'})	t_IRX4(+)	single	t-independent	FOXA2+ Cells	0	0	time_IRX4(+)	IRX4	35
7134	XAV939	FOS(+)	39.91729199639872	frozenset({'activating', 'top5perTarget'})	tXAV939_FOS(+)	single	t-dependent	Neural Crest		0.0923183	XAV939_FOS(+)	FOS	330
9592	time	ZNF37A(+)	39.83521583284862	frozenset({'activating', 'top10perTarget'})	t_ZNF37A(+)	single	t-independent	PNS Neurons	0	0	time_ZNF37A(+)	ZNF37A	126
6901	FGF8	FOSL2(+)	39.66714211985701	frozenset({'activating', 'top5perTarget'})	tFGF8_FOSL2(+)	single	t-dependent	FOXA2+ Cells	-0.276293	-0.0723292	FGF8_FOSL2(+)	FOSL2	107
9937	RA	ZSCAN16(+)	39.63446298238063	frozenset({'activating', 'top10perTarget'})	tRA_ZSCAN16(+)	single	t-dependent	FOXA2+ Cells	0.0246304	0.000299914	RA_ZSCAN16(+)	ZSCAN16	20
5311	BMP4	ELK3(+)	39.633142092801485	frozenset({'activating', 'top5perTarget'})	BMP4_ELK3(+)	single	t-independent	Neural Crest	0.00484061	-0.150554	BMP4_ELK3(+)	ELK3	130
13826	RA	ETS1(+)	39.535935313686615	frozenset({'activating', 'top50perTarget'})	tRA_ETS1(+)	single	t-dependent	Neural Crest	-0.0440096	-0.330177	RA_ETS1(+)	ETS1	261
10384	BMP7	NFIC(+)	39.5129	frozenset({'activating', 'top50perTarget'})	BMP7_NFIC(+)	single	t-independent	Telencephalic Progenitors	-0.0779725	-0.135307	BMP7_NFIC(+)	NFIC	32
5792	FGF8	HMGA1(+)	39.46800501292368	frozenset({'activating', 'top5perTarget'})	FGF8_early_HMGA1(+)	single	FGF8_early	Telencephalic Progenitors	0.1465572721873141	-0.00435419	FGF8_HMGA1(+)	HMGA1	6
10149	XAV939	MAFF(+)	39.387289370628295	frozenset({'activating', 'top10perTarget'})	tXAV939_MAFF(+)	single	t-dependent	Neural Crest		0.0568758	XAV939_MAFF(+)	MAFF	32
6022	RA	RFX8(+)	39.38512741468236	frozenset({'activating', 'top5perTarget'})	RA_RFX8(+)	single	t-independent	CNS Neurons	0.0800202	0.1522217425578833	RA_RFX8(+)	RFX8	85
877	SHH	ZNF444(+)	39.16879492846977	frozenset({'activating', 'top50perTarget'})	SHH_ZNF444(+)	comb	t-independent	FOXA2+ Cells	0.053604	0.000335561	SHH_ZNF444(+)	ZNF444	19
7135	XAV939	HCFC1(+)	39.06419732574777	frozenset({'activating', 'top5perTarget'})	tXAV939_HCFC1(+)	single	t-dependent	PNS Progenitors		0.0100555	XAV939_HCFC1(+)	HCFC1	88
9593	time	FOXJ2(+)	39.03755853233613	frozenset({'activating', 'top10perTarget'})	t_FOXJ2(+)	single	t-independent	Neural Crest	0	0	time_FOXJ2(+)	FOXJ2	10
12350	SHH	JUND(+)	38.96094924920272	frozenset({'activating', 'top50perTarget'})	SHH_JUND(+)	single	t-independent	CNS Neurons	0.0777871	-0.0162598	SHH_JUND(+)	JUND	3099
10032	SHH	VSX2(+)	38.74889314516461	frozenset({'activating', 'top10perTarget'})	tSHH_VSX2(+)	single	t-dependent	Retinal Progenitors	-0.149705	0.1295967457566958	SHH_VSX2(+)	VSX2	7
650	FGF8	KLF4(+)	38.52790812310671	frozenset({'activating', 'weight>75.0%'})	FGF8_early_KLF4(+)	single	FGF8_early	FOXA2+ Cells	0.0154687	0.0251742	FGF8_KLF4(+)	KLF4	36
1699	time	POU2F2(+)	38.50266990599196	frozenset({'activating', 'weight>75.0%'})	t_POU2F2(+)	single	t-independent	CNS Neurons	0	0	time_POU2F2(+)	POU2F2	35
885	SHH	HNF4A(+)	38.40408902190403	frozenset({'activating', 'top50perTarget'})	SHH_HNF4A(+)	comb	t-independent	FOXA2+ Cells	-0.0135586	0.0305577	SHH_HNF4A(+)	HNF4A	75
7249	BMP4	DDX20(+)	38.33235754245758	frozenset({'activating', 'top10perTarget'})	BMP4_DDX20(+)	single	t-independent	PNS Progenitors	0.0791258	0.0187091	BMP4_DDX20(+)	DDX20	19
5313	BMP4	USF2(+)	38.25370662613425	frozenset({'activating', 'top5perTarget'})	BMP4_USF2(+)	single	t-independent	Neural Crest	0.1659041255385795	-0.175452	BMP4_USF2(+)	USF2	35
9940	RA	CUX1(+)	38.045295260273306	frozenset({'activating', 'top10perTarget'})	tRA_CUX1(+)	single	t-dependent	Telencephalic Progenitors	0.00654001	-0.00608911	RA_CUX1(+)	CUX1	39
10386	BMP7	HDX(+)	38.01049683060382	frozenset({'activating', 'top50perTarget'})	BMP7_HDX(+)	single	t-independent	PNS Neurons	0.030023	0.031064	BMP7_HDX(+)	HDX	14
3449	CycA	ETV3(+)	37.76367461172214	frozenset({'activating', 'top50'})	CycA_ETV3(+)	single	t-independent	PNS Neurons			CycA_ETV3(+)	ETV3	12
6486	XAV939	HMX2(+)	37.63263105512933	frozenset({'activating', 'top5perTarget'})	XAV939_HMX2(+)	single	t-independent	Neural Crest		0.0237722	XAV939_HMX2(+)	HMX2	17
3450	CycA	MAFG(+)	37.53145743751853	frozenset({'activating', 'top50'})	CycA_MAFG(+)	single	t-independent	PNS Neurons			CycA_MAFG(+)	MAFG	167
13624	BMP7	PAX2(+)	37.41491632660897	frozenset({'activating', 'top50perTarget'})	tBMP7_PAX2(+)	single	t-dependent	Telencephalic Progenitors	0.0309425	-0.0868366	BMP7_PAX2(+)	PAX2	182
889	XAV939	ETV4(+)	37.29467908025431	frozenset({'activating', 'top50perTarget'})	XAV939_ETV4(+)	comb	t-independent	Hypothalamic Progenitors		-0.10167	XAV939_ETV4(+)	ETV4	59
13474	time	ETV6(+)	37.26478887164352	frozenset({'activating', 'top50perTarget'})	t_ETV6(+)	single	t-independent	FOXA2+ Cells	0	0	time_ETV6(+)	ETV6	48
93	BMP4	NFATC3(+)	37.23657940515408	frozenset({'activating', 'weight>75.0%'})	BMP4_NFATC3(+)	single	t-independent	FOXA2+ Cells	0.0905778	-0.0479474	BMP4_NFATC3(+)	NFATC3	8
4668	XAV939	TFAP4(+)	37.21978272122157	frozenset({'activating', 'top50'})	XAV939_TFAP4(+)	single	t-independent	Hindbrain Progenitors		0.0109021	XAV939_TFAP4(+)	TFAP4	7
13058	XAV939	ZNF808(+)	37.12499588646842	frozenset({'activating', 'top50perTarget'})	XAV939_ZNF808(+)	single	t-independent	FOXA2+ Cells		0.0274279	XAV939_ZNF808(+)	ZNF808	14
13475	time	ZNF280A(+)	36.9709	frozenset({'activating', 'top50perTarget'})	t_ZNF280A(+)	single	t-independent	Diencephalic Progenitors	0	0	time_ZNF280A(+)	ZNF280A	16
10151	XAV939	KLF10(+)	36.81741452905122	frozenset({'activating', 'top10perTarget'})	tXAV939_KLF10(+)	single	t-dependent	Neural Crest		-0.0411933	XAV939_KLF10(+)	KLF10	76
94	BMP4	GATAD1(+)	36.79772921053672	frozenset({'activating', 'weight>75.0%'})	BMP4_GATAD1(+)	single	t-independent	Diencephalic Progenitors	0.0674512	0.0972904	BMP4_GATAD1(+)	GATAD1	2038
898	FGF8	ZNF205(+)	36.77798547095252	frozenset({'activating', 'top50perTarget'})	FGF8_ZNF205(+)	comb	t-independent	FOXA2+ Cells	-0.0469535	0.0129702	FGF8_ZNF205(+)	ZNF205	7
10390	BMP7	MYF6(+)	36.77513710072496	frozenset({'activating', 'top50perTarget'})	BMP7_MYF6(+)	single	t-independent	Diencephalic Progenitors	-0.00798629	-0.0393484	BMP7_MYF6(+)	MYF6	11
899	SHH	MEOX2(+)	36.74943652770684	frozenset({'activating', 'top50perTarget'})	SHH_MEOX2(+)	comb	t-independent	PNS Neurons	0.1249131880167424	0.00238414	SHH_MEOX2(+)	MEOX2	34
6902	FGF8	ZNF580(+)	36.74928865345872	frozenset({'activating', 'top5perTarget'})	tFGF8_ZNF580(+)	single	t-dependent	Hindbrain Progenitors	-0.0347402	0.0406061	FGF8_ZNF580(+)	ZNF580	583
2125	XAV939	SREBF1(+)	36.655167642700754	frozenset({'activating', 'weight>75.0%'})	tXAV939_SREBF1(+)	single	t-dependent	PNS Neurons		0.058083	XAV939_SREBF1(+)	SREBF1	34
10583	CycA	NFE2L1(+)	36.37448825651252	frozenset({'activating', 'top50perTarget'})	CycA_NFE2L1(+)	single	t-independent	Diencephalic Progenitors			CycA_NFE2L1(+)	NFE2L1	43
904	SHH	POU5F1(+)	36.24858341500289	frozenset({'activating', 'top50perTarget'})	SHH_POU5F1(+)	comb	t-independent	Spinal Cord Progenitors	-0.0428756	-0.0111728	SHH_POU5F1(+)	POU5F1	5
5531	CHIR	FLI1(+)	36.195406812994165	frozenset({'activating', 'top5perTarget'})	CHIR_FLI1(+)	single	t-independent	Neural Crest	0.00177846		CHIR_FLI1(+)	FLI1	79
6979	RA	MAFB(+)	36.15004282931464	frozenset({'activating', 'top5perTarget'})	tRA_MAFB(+)	single	t-dependent	FOXA2+ Cells	-0.131816	-0.0252027	RA_MAFB(+)	MAFB	123
7363	BMP7	SOX5(+)	36.08480458397981	frozenset({'activating', 'top10perTarget'})	BMP7_SOX5(+)	single	t-independent	Telencephalic Progenitors	-0.0896499	-0.145399	BMP7_SOX5(+)	SOX5	118
907	FGF8	KLF5(+)	35.94992329051862	frozenset({'activating', 'top50perTarget'})	FGF8_KLF5(+)	comb	t-independent	FOXA2+ Cells	0.0270376	-0.0363123	FGF8_KLF5(+)	KLF5	459
11510	FGF8	STAT3(+)	35.894085416886625	frozenset({'activating', 'top50perTarget'})	FGF8_late_STAT3(+)	single	FGF8_late	Hypothalamic Progenitors	-0.100086	0.0240477	FGF8_STAT3(+)	STAT3	46
10584	CycA	FOSB(+)	35.767896809562025	frozenset({'activating', 'top50perTarget'})	CycA_FOSB(+)	single	t-independent	FOXA2+ Cells			CycA_FOSB(+)	FOSB	121
899	RA	MSX2(+)	35.760060602374935	frozenset({'activating', 'weight>75.0%'})	RA_MSX2(+)	single	t-independent	FOXA2+ Cells	-0.218875	-0.207639	RA_MSX2(+)	MSX2	186
10392	BMP7	VAX2(+)	35.67511351093564	frozenset({'activating', 'top50perTarget'})	BMP7_VAX2(+)	single	t-independent	Retinal Progenitors	0.1042081849749213	0.1171190202794578	BMP7_VAX2(+)	VAX2	54
95	BMP4	KLF10(+)	35.65829060389622	frozenset({'activating', 'weight>75.0%'})	BMP4_KLF10(+)	single	t-independent	Neural Crest	0.0914701	-0.0389973	BMP4_KLF10(+)	KLF10	76
908	XAV939	DBP(+)	35.633738499394475	frozenset({'activating', 'top50perTarget'})	XAV939_DBP(+)	comb	t-independent	Retinal Progenitors		0.00640641	XAV939_DBP(+)	DBP	61
11511	FGF8	ZNF595(+)	35.59899173197887	frozenset({'activating', 'top50perTarget'})	FGF8_late_ZNF595(+)	single	FGF8_late	Spinal Cord Progenitors	0.0687488	0.0651218	FGF8_ZNF595(+)	ZNF595	25
9738	BMP7	RB1(+)	35.57957498649626	frozenset({'activating', 'top10perTarget'})	tBMP7_RB1(+)	single	t-dependent	Neural Crest	0.0171773	0.0417071	BMP7_RB1(+)	RB1	91
96	BMP4	FOXD1(+)	35.373325093773055	frozenset({'activating', 'weight>75.0%'})	BMP4_FOXD1(+)	single	t-independent	Hindbrain Progenitors	0.2443486936608159	-0.344718	BMP4_FOXD1(+)	FOXD1	127
10393	BMP7	TP53(+)	35.371612167202784	frozenset({'activating', 'top50perTarget'})	BMP7_TP53(+)	single	t-independent	Spinal Cord Progenitors	0.0383591	-0.0402726	BMP7_TP53(+)	TP53	48
10153	XAV939	E2F8(+)	35.36990273069751	frozenset({'activating', 'top10perTarget'})	tXAV939_E2F8(+)	single	t-dependent	Hindbrain Progenitors		-0.030438	XAV939_E2F8(+)	E2F8	445
5317	BMP4	ZNF740(+)	35.05890271286379	frozenset({'activating', 'top5perTarget'})	BMP4_ZNF740(+)	single	t-independent	Spinal Cord Progenitors	0.0435371	0.0224413	BMP4_ZNF740(+)	ZNF740	23
9847	FGF8	ATF4(+)	34.93254187967878	frozenset({'activating', 'top10perTarget'})	tFGF8_ATF4(+)	single	t-dependent	Neural Crest	-0.237954	0.0327633	FGF8_ATF4(+)	ATF4	293
193	BMP7	TCF3(+)	34.903012831451576	frozenset({'activating', 'weight>75.0%'})	BMP7_TCF3(+)	single	t-independent	PNS Neurons	0.00957777	-0.0768881	BMP7_TCF3(+)	TCF3	462
915	RA	TEAD3(+)	34.879557704791225	frozenset({'activating', 'top50perTarget'})	RA_TEAD3(+)	comb	t-independent	FOXA2+ Cells	-0.0198155	-0.0798082	RA_TEAD3(+)	TEAD3	7
914	SHH	TEAD3(+)	34.879557704791225	frozenset({'activating', 'top50perTarget'})	SHH_TEAD3(+)	comb	t-independent	FOXA2+ Cells	-0.00973937	-0.00525627	SHH_TEAD3(+)	TEAD3	7
12351	SHH	GTF3A(+)	34.87802062512996	frozenset({'activating', 'top50perTarget'})	SHH_GTF3A(+)	single	t-independent	PNS Progenitors	-0.120394	0.0367423	SHH_GTF3A(+)	GTF3A	7
7513	CHIR	DLX3(+)	34.866043081391844	frozenset({'activating', 'top10perTarget'})	CHIR_DLX3(+)	single	t-independent	FOXA2+ Cells	0.1947792912153579		CHIR_DLX3(+)	DLX3	266
900	RA	ZNF713(+)	34.8583	frozenset({'activating', 'weight>75.0%'})	RA_ZNF713(+)	single	t-independent	PNS Progenitors	0.0451989	0.0718683	RA_ZNF713(+)	ZNF713	28
98	BMP4	TP53(+)	34.81051582998411	frozenset({'activating', 'weight>75.0%'})	BMP4_TP53(+)	single	t-independent	Spinal Cord Progenitors	0.0164482	-0.0093449	BMP4_TP53(+)	TP53	48
8851	SHH	E2F2(+)	34.68395095528159	frozenset({'activating', 'top10perTarget'})	SHH_E2F2(+)	single	t-independent	Hindbrain Progenitors	-0.136751	-0.0201103	SHH_E2F2(+)	E2F2	352
99	BMP4	RFX2(+)	34.4205	frozenset({'activating', 'weight>75.0%'})	BMP4_RFX2(+)	single	t-independent	Spinal Cord Progenitors	0.0745548	-0.0164135	BMP4_RFX2(+)	RFX2	319
921	FGF8	OVOL2(+)	34.38752236986338	frozenset({'activating', 'top50perTarget'})	FGF8_OVOL2(+)	comb	t-independent	FOXA2+ Cells	0.1755981744442352	-0.0377637	FGF8_OVOL2(+)	OVOL2	21
5403	BMP7	ZNF506(+)	34.385939824418145	frozenset({'activating', 'top5perTarget'})	BMP7_ZNF506(+)	single	t-independent	PNS Neurons	0.0262544	-0.0771497	BMP7_ZNF506(+)	ZNF506	3
13834	RA	E2F3(+)	34.362	frozenset({'activating', 'top50perTarget'})	tRA_E2F3(+)	single	t-dependent	PNS Progenitors	-0.0170822	0.02164	RA_E2F3(+)	E2F3	579
6904	FGF8	LHX1(+)	34.24304806015621	frozenset({'activating', 'top5perTarget'})	tFGF8_LHX1(+)	single	t-dependent	CNS Neurons	-0.190559	0.0232029	FGF8_LHX1(+)	LHX1	98
924	SHH	SP1(+)	33.96266689512563	frozenset({'activating', 'top50perTarget'})	SHH_SP1(+)	comb	t-independent	FOXA2+ Cells	-0.0975984	-0.0624012	SHH_SP1(+)	SP1	117
359	CycA	ZSCAN10(+)	33.81453617477224	frozenset({'activating', 'weight>75.0%'})	CycA_ZSCAN10(+)	single	t-independent	Spinal Cord Progenitors			CycA_ZSCAN10(+)	ZSCAN10	22
10396	BMP7	ZFX(+)	33.79621656271281	frozenset({'activating', 'top50perTarget'})	BMP7_ZFX(+)	single	t-independent	Neural Crest	0.0583864	0.0788844	BMP7_ZFX(+)	ZFX	128
928	SHH	EGR2(+)	33.63856759352168	frozenset({'activating', 'top50perTarget'})	SHH_EGR2(+)	comb	t-independent	Neural Crest	0.1024568528071411	0.0285953	SHH_EGR2(+)	EGR2	22
929	RA	EGR2(+)	33.63856759352168	frozenset({'activating', 'top50perTarget'})	RA_EGR2(+)	comb	t-independent	Neural Crest	0.0283214	-0.0931489	RA_EGR2(+)	EGR2	22
11725	RA	RXRA(+)	33.47344416436482	frozenset({'activating', 'top50perTarget'})	RA_RXRA(+)	single	t-independent	FOXA2+ Cells	0.0522076	-0.0279113	RA_RXRA(+)	RXRA	14
2127	XAV939	ZNF506(+)	33.364737593533775	frozenset({'activating', 'weight>75.0%'})	tXAV939_ZNF506(+)	single	t-dependent	PNS Neurons		-0.0140216	XAV939_ZNF506(+)	ZNF506	3
2027	SHH	IRF7(+)	33.36347656512784	frozenset({'activating', 'weight>75.0%'})	tSHH_IRF7(+)	single	t-dependent	Diencephalic Progenitors	-0.134058	0.0293424	SHH_IRF7(+)	IRF7	43
360	CycA	HNF4A(+)	33.346573562457074	frozenset({'activating', 'weight>75.0%'})	CycA_HNF4A(+)	single	t-independent	FOXA2+ Cells			CycA_HNF4A(+)	HNF4A	75
2128	XAV939	RFX3(+)	33.274133397046064	frozenset({'activating', 'weight>75.0%'})	tXAV939_RFX3(+)	single	t-dependent	Diencephalic Progenitors		0.0965942	XAV939_RFX3(+)	RFX3	802
931	FGF8	ZNF543(+)	33.239862106473915	frozenset({'activating', 'top50perTarget'})	FGF8_ZNF543(+)	comb	t-independent	PNS Progenitors	-0.0190218	0.0205562	FGF8_ZNF543(+)	ZNF543	4
11513	FGF8	BACH1(+)	33.17664506438077	frozenset({'activating', 'top50perTarget'})	FGF8_late_BACH1(+)	single	FGF8_late	FOXA2+ Cells	-0.0468377	0.00767284	FGF8_BACH1(+)	BACH1	27
935	FGF8	ELF1(+)	32.925249328137056	frozenset({'activating', 'top50perTarget'})	FGF8_ELF1(+)	comb	t-independent	FOXA2+ Cells	-0.201367	0.0487972	FGF8_ELF1(+)	ELF1	342
651	FGF8	KLF11(+)	32.9034	frozenset({'activating', 'weight>75.0%'})	FGF8_early_KLF11(+)	single	FGF8_early	FOXA2+ Cells	0.0226669	-0.014252	FGF8_KLF11(+)	KLF11	19
6905	FGF8	SOX14(+)	32.85762189350404	frozenset({'activating', 'top5perTarget'})	tFGF8_SOX14(+)	single	t-dependent	CNS Neurons	-0.0522696	-0.0116966	FGF8_SOX14(+)	SOX14	9
11726	RA	ZNF432(+)	32.73578784157737	frozenset({'activating', 'top50perTarget'})	RA_ZNF432(+)	single	t-independent	FOXA2+ Cells	0.0545492	-0.0318756	RA_ZNF432(+)	ZNF432	7
937	FGF8	GATA3(+)	32.72294407167376	frozenset({'activating', 'top50perTarget'})	FGF8_GATA3(+)	comb	t-independent	FOXA2+ Cells	-0.0661338	0.0165512	FGF8_GATA3(+)	GATA3	183
10285	BMP4	TCF7L2(+)	32.68621305712785	frozenset({'activating', 'top50perTarget'})	BMP4_TCF7L2(+)	single	t-independent	Hypothalamic Progenitors	0.0219693	0.0958206	BMP4_TCF7L2(+)	TCF7L2	79
8143	FGF8	ZNF713(+)	32.65823785075906	frozenset({'activating', 'top10perTarget'})	FGF8_late_ZNF713(+)	single	FGF8_late	PNS Progenitors	-0.0286889	-0.0328272	FGF8_ZNF713(+)	ZNF713	28
943	FGF8	ZNF287(+)	32.55211577904675	frozenset({'activating', 'top50perTarget'})	FGF8_ZNF287(+)	comb	t-independent	Hindbrain Progenitors	-0.149255	0.000616389	FGF8_ZNF287(+)	ZNF287	29
9850	FGF8	RELA(+)	32.52736401545308	frozenset({'activating', 'top10perTarget'})	tFGF8_RELA(+)	single	t-dependent	PNS Progenitors	-0.084782	0.0263705	FGF8_RELA(+)	RELA	26
945	FGF8	HOXB7(+)	32.507136187830774	frozenset({'activating', 'top50perTarget'})	FGF8_HOXB7(+)	comb	t-independent	FOXA2+ Cells	0.00234512	-0.034065	FGF8_HOXB7(+)	HOXB7	47
5856	FGF8	IRF9(+)	32.47762245312012	frozenset({'activating', 'top5perTarget'})	FGF8_late_IRF9(+)	single	FGF8_late	PNS Neurons	-0.0595441	0.0456552	FGF8_IRF9(+)	IRF9	29
6490	XAV939	ZNF283(+)	32.356788570940935	frozenset({'activating', 'top5perTarget'})	XAV939_ZNF283(+)	single	t-independent	Diencephalic Progenitors		-0.00542807	XAV939_ZNF283(+)	ZNF283	11
10040	SHH	TCF7L1(+)	32.35654429889228	frozenset({'activating', 'top10perTarget'})	tSHH_TCF7L1(+)	single	t-dependent	Neural Crest	-0.166325	0.0787102	SHH_TCF7L1(+)	TCF7L1	213
946	SHH	TEAD4(+)	32.35465647802758	frozenset({'activating', 'top50perTarget'})	SHH_TEAD4(+)	comb	t-independent	Neural Crest	-0.146095	-0.00530612	SHH_TEAD4(+)	TEAD4	37
5321	BMP4	TCF7L1(+)	32.34014195942421	frozenset({'activating', 'top5perTarget'})	BMP4_TCF7L1(+)	single	t-independent	Neural Crest	0.0690821	-0.046982	BMP4_TCF7L1(+)	TCF7L1	213
3455	CycA	ZNF770(+)	32.308988149949954	frozenset({'activating', 'top50'})	CycA_ZNF770(+)	single	t-independent	FOXA2+ Cells			CycA_ZNF770(+)	ZNF770	506
13836	RA	TAL2(+)	32.30723416883733	frozenset({'activating', 'top50perTarget'})	tRA_TAL2(+)	single	t-dependent	Spinal Cord Progenitors	-0.189656	0.2879426720056231	RA_TAL2(+)	TAL2	30
10156	XAV939	IRF3(+)	32.30670893497497	frozenset({'activating', 'top10perTarget'})	tXAV939_IRF3(+)	single	t-dependent	FOXA2+ Cells		-0.0095055	XAV939_IRF3(+)	IRF3	49
3456	CycA	VENTX(+)	32.2868	frozenset({'activating', 'top50'})	CycA_VENTX(+)	single	t-independent	Diencephalic Progenitors			CycA_VENTX(+)	VENTX	18
949	RA	ERG(+)	32.2224	frozenset({'activating', 'top50perTarget'})	RA_ERG(+)	comb	t-independent	Neural Crest	-0.169077	-0.155528	RA_ERG(+)	ERG	84
948	SHH	ERG(+)	32.2224	frozenset({'activating', 'top50perTarget'})	SHH_ERG(+)	comb	t-independent	Neural Crest	-0.126111	-0.118417	SHH_ERG(+)	ERG	84
8349	RA	E2F6(+)	32.19764109948132	frozenset({'activating', 'top10perTarget'})	RA_E2F6(+)	single	t-independent	Hindbrain Progenitors	-0.0681367	-0.0873581	RA_E2F6(+)	E2F6	27
102	BMP4	FOXN4(+)	32.08808801306304	frozenset({'activating', 'weight>75.0%'})	BMP4_FOXN4(+)	single	t-independent	Retinal Progenitors	0.0706018	-0.0286134	BMP4_FOXN4(+)	FOXN4	167
7261	BMP4	MAFG(+)	32.055354288615035	frozenset({'activating', 'top10perTarget'})	BMP4_MAFG(+)	single	t-independent	PNS Neurons	0.1959757158380377	-0.178741	BMP4_MAFG(+)	MAFG	167
11516	FGF8	REL(+)	32.03772982645102	frozenset({'activating', 'top50perTarget'})	FGF8_late_REL(+)	single	FGF8_late	FOXA2+ Cells	-0.0725967	-0.00550662	FGF8_REL(+)	REL	43
13630	BMP7	ILF3(+)	32.016192626754545	frozenset({'activating', 'top50perTarget'})	tBMP7_ILF3(+)	single	t-dependent	Telencephalic Progenitors	-0.0182872	0.0262222	BMP7_ILF3(+)	ILF3	6
6747	time	MZF1(+)	31.98659594820382	frozenset({'activating', 'top5perTarget'})	t_MZF1(+)	single	t-independent	Spinal Cord Progenitors	0	0	time_MZF1(+)	MZF1	40
956	SHH	SATB1(+)	31.89879359752072	frozenset({'activating', 'top50perTarget'})	SHH_SATB1(+)	comb	t-independent	CNS Neurons	0.0369147	-0.0495136	SHH_SATB1(+)	SATB1	70
958	SHH	GATA5(+)	31.831641399284127	frozenset({'activating', 'top50perTarget'})	SHH_GATA5(+)	comb	t-independent	FOXA2+ Cells	-0.132023	-0.00247045	SHH_GATA5(+)	GATA5	51
2130	XAV939	MYBL2(+)	31.82715394887494	frozenset({'activating', 'weight>75.0%'})	tXAV939_MYBL2(+)	single	t-dependent	Hindbrain Progenitors		-0.0385247	XAV939_MYBL2(+)	MYBL2	471
5323	BMP4	HSF4(+)	31.820523383134084	frozenset({'activating', 'top5perTarget'})	BMP4_HSF4(+)	single	t-independent	PNS Neurons	0.0325193	-0.00402	BMP4_HSF4(+)	HSF4	19
7514	CHIR	ZNF280A(+)	31.81872110070813	frozenset({'activating', 'top10perTarget'})	CHIR_ZNF280A(+)	single	t-independent	Diencephalic Progenitors	0.0696191		CHIR_ZNF280A(+)	ZNF280A	16
10158	XAV939	NFATC2(+)	31.676366053768376	frozenset({'activating', 'top10perTarget'})	tXAV939_NFATC2(+)	single	t-dependent	FOXA2+ Cells		0.0596378	XAV939_NFATC2(+)	NFATC2	12
10290	BMP4	HOXA9(+)	31.57212669229168	frozenset({'activating', 'top50perTarget'})	BMP4_HOXA9(+)	single	t-independent	FOXA2+ Cells	0.0922997	-0.042306	BMP4_HOXA9(+)	HOXA9	32
7264	BMP4	SATB1(+)	31.48521664313062	frozenset({'activating', 'top10perTarget'})	BMP4_SATB1(+)	single	t-independent	CNS Neurons	0.1544997611165518	-0.0891069	BMP4_SATB1(+)	SATB1	70
10397	BMP7	SOX11(+)	31.46596134533236	frozenset({'activating', 'top50perTarget'})	BMP7_SOX11(+)	single	t-independent	CNS Neurons	-0.0440259	-0.087799	BMP7_SOX11(+)	SOX11	8
905	RA	ZBTB14(+)	31.31529417075274	frozenset({'activating', 'weight>75.0%'})	RA_ZBTB14(+)	single	t-independent	Spinal Cord Progenitors	0.0135474	0.00219906	RA_ZBTB14(+)	ZBTB14	10
107	BMP4	ZNF132(+)	31.242292278276377	frozenset({'activating', 'weight>75.0%'})	BMP4_ZNF132(+)	single	t-independent	Spinal Cord Progenitors	-0.0136255	0.1251005674840157	BMP4_ZNF132(+)	ZNF132	11
963	FGF8	ELF3(+)	31.20471608294048	frozenset({'activating', 'top50perTarget'})	FGF8_ELF3(+)	comb	t-independent	FOXA2+ Cells	0.0382798	-0.0239756	FGF8_ELF3(+)	ELF3	39
965	FGF8	GRHL2(+)	31.08791799136633	frozenset({'activating', 'top50perTarget'})	FGF8_GRHL2(+)	comb	t-independent	FOXA2+ Cells	0.1156975420811228	-0.021093	FGF8_GRHL2(+)	GRHL2	96
906	RA	HMX2(+)	31.066682505138303	frozenset({'activating', 'weight>75.0%'})	RA_HMX2(+)	single	t-independent	Neural Crest	0.070206	-0.197991	RA_HMX2(+)	HMX2	17
5327	BMP4	BACH2(+)	31.045098512535617	frozenset({'activating', 'top5perTarget'})	BMP4_BACH2(+)	single	t-independent	PNS Neurons	0.1967966939785183	-0.111056	BMP4_BACH2(+)	BACH2	99
455	FGF8	ZNF780A(+)	30.91931501417262	frozenset({'activating', 'weight>75.0%'})	FGF8_ZNF780A(+)	single	t-independent	Diencephalic Progenitors	-0.0204865	0.0664284	FGF8_ZNF780A(+)	ZNF780A	4
7267	BMP4	ZNF333(+)	30.807273302448746	frozenset({'activating', 'top10perTarget'})	BMP4_ZNF333(+)	single	t-independent	Spinal Cord Progenitors	0.0853763	0.0174252	BMP4_ZNF333(+)	ZNF333	8
197	BMP7	VSX1(+)	30.685545852341583	frozenset({'activating', 'weight>75.0%'})	BMP7_VSX1(+)	single	t-independent	CNS Neurons	-0.0132619	-0.0424913	BMP7_VSX1(+)	VSX1	15
7560	CycA	ETV2(+)	30.65325881624061	frozenset({'activating', 'top10perTarget'})	CycA_ETV2(+)	single	t-independent	Neural Crest			CycA_ETV2(+)	ETV2	47
969	FGF8	FOXA1(+)	30.6332	frozenset({'activating', 'top50perTarget'})	FGF8_FOXA1(+)	comb	t-independent	FOXA2+ Cells	-0.160039	-0.000225704	FGF8_FOXA1(+)	FOXA1	649
14049	XAV939	HLTF(+)	30.601170611324275	frozenset({'activating', 'top50perTarget'})	tXAV939_HLTF(+)	single	t-dependent	Diencephalic Progenitors		0.0130581	XAV939_HLTF(+)	HLTF	23
907	RA	TFDP1(+)	30.575172092410103	frozenset({'activating', 'weight>75.0%'})	RA_TFDP1(+)	single	t-independent	Hindbrain Progenitors	-0.0128503	-0.0272405	RA_TFDP1(+)	TFDP1	554
3458	CycA	CLOCK(+)	30.49616638468973	frozenset({'activating', 'top50'})	CycA_CLOCK(+)	single	t-independent	Diencephalic Progenitors			CycA_CLOCK(+)	CLOCK	21
11517	FGF8	HSF4(+)	30.470599515054104	frozenset({'activating', 'top50perTarget'})	FGF8_late_HSF4(+)	single	FGF8_late	PNS Neurons	0.00672537	-0.0258623	FGF8_HSF4(+)	HSF4	19
5643	FGF8	ZNF132(+)	30.420971974525404	frozenset({'activating', 'top5perTarget'})	FGF8_ZNF132(+)	single	t-independent	Spinal Cord Progenitors	-0.231086	-0.00551966	FGF8_ZNF132(+)	ZNF132	11
14050	XAV939	TBPL2(+)	30.33535223343396	frozenset({'activating', 'top50perTarget'})	tXAV939_TBPL2(+)	single	t-dependent	Hindbrain Progenitors		0.0131668	XAV939_TBPL2(+)	TBPL2	4
654	FGF8	ZNF407(+)	30.30116078942794	frozenset({'activating', 'weight>75.0%'})	FGF8_early_ZNF407(+)	single	FGF8_early	Spinal Cord Progenitors	0.0156835	0.0291222	FGF8_ZNF407(+)	ZNF407	45
972	XAV939	TCF7L2(+)	30.04981821512965	frozenset({'activating', 'top50perTarget'})	XAV939_TCF7L2(+)	comb	t-independent	Hypothalamic Progenitors		0.1547511513566199	XAV939_TCF7L2(+)	TCF7L2	79
2134	XAV939	SOX11(+)	30.00966718531444	frozenset({'activating', 'weight>75.0%'})	tXAV939_SOX11(+)	single	t-dependent	CNS Neurons		-0.0272248	XAV939_SOX11(+)	SOX11	8
975	FGF8	FOXA2(+)	29.858759265025743	frozenset({'activating', 'top50perTarget'})	FGF8_FOXA2(+)	comb	t-independent	FOXA2+ Cells	-0.23654	-0.0346287	FGF8_FOXA2(+)	FOXA2	294
9598	time	HOXA13(+)	29.780078827782816	frozenset({'activating', 'top10perTarget'})	t_HOXA13(+)	single	t-independent	Neural Crest	0	0	time_HOXA13(+)	HOXA13	25
980	SHH	TFCP2(+)	29.64159621882492	frozenset({'activating', 'top50perTarget'})	SHH_TFCP2(+)	comb	t-independent	Telencephalic Progenitors	0.00537885	0.0143036	SHH_TFCP2(+)	TFCP2	4
9748	BMP7	TAL2(+)	29.603910737820016	frozenset({'activating', 'top10perTarget'})	tBMP7_TAL2(+)	single	t-dependent	Spinal Cord Progenitors	0.0389383	-0.0337917	BMP7_TAL2(+)	TAL2	30
909	RA	GMEB2(+)	29.57205536460687	frozenset({'activating', 'weight>75.0%'})	RA_GMEB2(+)	single	t-independent	Telencephalic Progenitors	-0.0378109	0.0350833	RA_GMEB2(+)	GMEB2	7
2031	SHH	FOXO1(+)	29.35475605646086	frozenset({'activating', 'weight>75.0%'})	tSHH_FOXO1(+)	single	t-dependent	Neural Crest	0.0849101	0.0583161	SHH_FOXO1(+)	FOXO1	45
985	FGF8	NFIB(+)	29.22963206754983	frozenset({'activating', 'top50perTarget'})	FGF8_NFIB(+)	comb	t-independent	FOXA2+ Cells	-0.222251	0.0446823	FGF8_NFIB(+)	NFIB	127
989	FGF8	RARG(+)	29.03109628644001	frozenset({'activating', 'top50perTarget'})	FGF8_RARG(+)	comb	t-independent	Neural Crest	0.1359620458110865	0.0621092	FGF8_RARG(+)	RARG	142
1969	RA	ZNF548(+)	28.9859	frozenset({'activating', 'weight>75.0%'})	tRA_ZNF548(+)	single	t-dependent	Spinal Cord Progenitors	-0.0698873	0.076741	RA_ZNF548(+)	ZNF548	45
5797	FGF8	CEBPB(+)	28.967012483298323	frozenset({'activating', 'top5perTarget'})	FGF8_early_CEBPB(+)	single	FGF8_early	CNS Neurons	-0.0370505	-0.0097667	FGF8_CEBPB(+)	CEBPB	736
198	BMP7	FEZF1(+)	28.947180711110068	frozenset({'activating', 'weight>75.0%'})	BMP7_FEZF1(+)	single	t-independent	CNS Neurons	-0.0898712	-0.134092	BMP7_FEZF1(+)	FEZF1	10
1887	FGF8	ZNF548(+)	28.82719216665621	frozenset({'activating', 'weight>75.0%'})	tFGF8_ZNF548(+)	single	t-dependent	Spinal Cord Progenitors	-0.0535818	0.037673	FGF8_ZNF548(+)	ZNF548	45
1704	time	RORA(+)	28.74484857110442	frozenset({'activating', 'weight>75.0%'})	t_RORA(+)	single	t-independent	FOXA2+ Cells	0	0	time_RORA(+)	RORA	6
998	FGF8	HOXB8(+)	28.72484311316788	frozenset({'activating', 'top50perTarget'})	FGF8_HOXB8(+)	comb	t-independent	Hindbrain Progenitors	-0.323024	0.0578588	FGF8_HOXB8(+)	HOXB8	38
7668	FGF8	MYF6(+)	28.67606440860642	frozenset({'activating', 'top10perTarget'})	FGF8_MYF6(+)	single	t-independent	Diencephalic Progenitors	0.040902	-0.0754664	FGF8_MYF6(+)	MYF6	11
10162	XAV939	E2F2(+)	28.516687257453885	frozenset({'activating', 'top10perTarget'})	tXAV939_E2F2(+)	single	t-dependent	Hindbrain Progenitors		-0.0234298	XAV939_E2F2(+)	E2F2	352
7268	BMP4	RFX3(+)	28.47379167499308	frozenset({'activating', 'top10perTarget'})	BMP4_RFX3(+)	single	t-independent	Diencephalic Progenitors	0.1507494707194705	0.0108904	BMP4_RFX3(+)	RFX3	802
9250	XAV939	DRAP1(+)	28.408461217745646	frozenset({'activating', 'top10perTarget'})	XAV939_DRAP1(+)	single	t-independent	Hindbrain Progenitors		-0.00209411	XAV939_DRAP1(+)	DRAP1	1244
1000	FGF8	HOXA5(+)	28.38876568289601	frozenset({'activating', 'top50perTarget'})	FGF8_HOXA5(+)	comb	t-independent	FOXA2+ Cells	-0.173443	0.0583734	FGF8_HOXA5(+)	HOXA5	25
6750	time	ZNF24(+)	28.38176095712296	frozenset({'activating', 'top5perTarget'})	t_ZNF24(+)	single	t-independent	Neural Crest	0	0	time_ZNF24(+)	ZNF24	9
10163	XAV939	NFE2L1(+)	28.36912815710576	frozenset({'activating', 'top10perTarget'})	tXAV939_NFE2L1(+)	single	t-dependent	Diencephalic Progenitors		-0.0341147	XAV939_NFE2L1(+)	NFE2L1	43
8147	FGF8	THRA(+)	28.315896173090803	frozenset({'activating', 'top10perTarget'})	FGF8_late_THRA(+)	single	FGF8_late	Neural Crest	-0.181889	0.026734	FGF8_THRA(+)	THRA	56
111	BMP4	LHX2(+)	28.283674296446986	frozenset({'activating', 'weight>75.0%'})	BMP4_LHX2(+)	single	t-independent	Retinal Progenitors	-0.0353431	0.3009503751193771	BMP4_LHX2(+)	LHX2	320
1973	RA	MZF1(+)	28.26751178700896	frozenset({'activating', 'weight>75.0%'})	tRA_MZF1(+)	single	t-dependent	Spinal Cord Progenitors	-0.05814	0.1314002566867085	RA_MZF1(+)	MZF1	40
1002	FGF8	GATA6(+)	28.204781141565626	frozenset({'activating', 'top50perTarget'})	FGF8_GATA6(+)	comb	t-independent	FOXA2+ Cells	-0.136355	-0.040085	FGF8_GATA6(+)	GATA6	294
5859	FGF8	RORA(+)	28.007751211848724	frozenset({'activating', 'top5perTarget'})	FGF8_late_RORA(+)	single	FGF8_late	FOXA2+ Cells	-0.0637648	0.0305474	FGF8_RORA(+)	RORA	6
1003	SHH	DDX20(+)	27.963460798114703	frozenset({'activating', 'top50perTarget'})	SHH_DDX20(+)	comb	t-independent	PNS Progenitors	0.0158901	-0.00500654	SHH_DDX20(+)	DDX20	19
12354	SHH	TFDP1(+)	27.874	frozenset({'activating', 'top50perTarget'})	SHH_TFDP1(+)	single	t-independent	Hindbrain Progenitors	-0.146658	0.00236671	SHH_TFDP1(+)	TFDP1	554
13639	BMP7	SATB1(+)	27.8683	frozenset({'activating', 'top50perTarget'})	tBMP7_SATB1(+)	single	t-dependent	CNS Neurons	0.0385532	-0.112446	BMP7_SATB1(+)	SATB1	70
1007	SHH	TWIST1(+)	27.83398401146033	frozenset({'activating', 'top50perTarget'})	SHH_TWIST1(+)	comb	t-independent	Neural Crest	-0.046586	0.1354599470070875	SHH_TWIST1(+)	TWIST1	258
8075	FGF8	ZNF280A(+)	27.827328779921817	frozenset({'activating', 'top10perTarget'})	FGF8_early_ZNF280A(+)	single	FGF8_early	Diencephalic Progenitors	-0.056771	0.0632624	FGF8_ZNF280A(+)	ZNF280A	16
6990	RA	IRF7(+)	27.825035897919108	frozenset({'activating', 'top5perTarget'})	tRA_IRF7(+)	single	t-dependent	Diencephalic Progenitors	-0.0724812	0.3070766073241381	RA_IRF7(+)	IRF7	43
2137	XAV939	RELA(+)	27.8068	frozenset({'activating', 'weight>75.0%'})	tXAV939_RELA(+)	single	t-dependent	PNS Progenitors		0.0223886	XAV939_RELA(+)	RELA	26
14055	XAV939	ARNT2(+)	27.73065258607181	frozenset({'activating', 'top50perTarget'})	tXAV939_ARNT2(+)	single	t-dependent	PNS Progenitors		0.0797264	XAV939_ARNT2(+)	ARNT2	47
724	FGF8	ZNF770(+)	27.545261894740435	frozenset({'activating', 'weight>75.0%'})	FGF8_late_ZNF770(+)	single	FGF8_late	FOXA2+ Cells	-0.0518981	0.0428983	FGF8_ZNF770(+)	ZNF770	506
365	CycA	MTF1(+)	27.53448418497158	frozenset({'activating', 'weight>75.0%'})	CycA_MTF1(+)	single	t-independent	Diencephalic Progenitors			CycA_MTF1(+)	MTF1	9
463	FGF8	SIN3A(+)	27.515544854155333	frozenset({'activating', 'weight>75.0%'})	FGF8_SIN3A(+)	single	t-independent	Spinal Cord Progenitors	0.0432023	0.0613666	FGF8_SIN3A(+)	SIN3A	159
1019	SHH	MEIS2(+)	27.43766249347544	frozenset({'activating', 'top50perTarget'})	SHH_MEIS2(+)	comb	t-independent	FOXA2+ Cells	-0.222143	0.0709733	SHH_MEIS2(+)	MEIS2	32
7670	FGF8	VSX1(+)	27.43517254382077	frozenset({'activating', 'top10perTarget'})	FGF8_VSX1(+)	single	t-independent	CNS Neurons	-0.0316912	0.0206478	FGF8_VSX1(+)	VSX1	15
10297	BMP4	DBX2(+)	27.39626913940212	frozenset({'activating', 'top50perTarget'})	BMP4_DBX2(+)	single	t-independent	Spinal Cord Progenitors	-0.101562	0.2589734514171209	BMP4_DBX2(+)	DBX2	34
1024	FGF8	HOXB9(+)	27.39170818812557	frozenset({'activating', 'top50perTarget'})	FGF8_HOXB9(+)	comb	t-independent	FOXA2+ Cells	-0.0900381	-0.0180042	FGF8_HOXB9(+)	HOXB9	27
8150	FGF8	CUX1(+)	27.358081947077817	frozenset({'activating', 'top10perTarget'})	FGF8_late_CUX1(+)	single	FGF8_late	Telencephalic Progenitors	-0.157327	0.0178038	FGF8_CUX1(+)	CUX1	39
1026	FGF8	DMBX1(+)	27.286	frozenset({'activating', 'top50perTarget'})	FGF8_DMBX1(+)	comb	t-independent	Spinal Cord Progenitors	-0.0889488	0.00313165	FGF8_DMBX1(+)	DMBX1	29
1706	time	MGA(+)	27.201120895655016	frozenset({'activating', 'weight>75.0%'})	t_MGA(+)	single	t-independent	Telencephalic Progenitors	0	0	time_MGA(+)	MGA	5
10401	BMP7	ZNF576(+)	27.16989263733352	frozenset({'activating', 'top50perTarget'})	BMP7_ZNF576(+)	single	t-independent	Hindbrain Progenitors	0.0411931	-0.0913722	BMP7_ZNF576(+)	ZNF576	8
5408	BMP7	ZNF283(+)	27.13221009015332	frozenset({'activating', 'top5perTarget'})	BMP7_ZNF283(+)	single	t-independent	Diencephalic Progenitors	-0.0448227	-0.121532	BMP7_ZNF283(+)	ZNF283	11
7375	BMP7	PAXIP1(+)	26.97678144674176	frozenset({'activating', 'top10perTarget'})	BMP7_PAXIP1(+)	single	t-independent	Hindbrain Progenitors	-0.00233458	-0.0323736	BMP7_PAXIP1(+)	PAXIP1	7
10298	BMP4	EGR1(+)	26.93504326991339	frozenset({'activating', 'top50perTarget'})	BMP4_EGR1(+)	single	t-independent	Neural Crest	0.2351202973668874	-0.346838	BMP4_EGR1(+)	EGR1	448
1029	XAV939	POU2F1(+)	26.923855338027145	frozenset({'activating', 'top50perTarget'})	XAV939_POU2F1(+)	comb	t-independent	Telencephalic Progenitors		-0.000442349	XAV939_POU2F1(+)	POU2F1	327
1030	SHH	POU2F1(+)	26.923855338027145	frozenset({'activating', 'top50perTarget'})	SHH_POU2F1(+)	comb	t-independent	Telencephalic Progenitors	-0.0454868	0.0080115	SHH_POU2F1(+)	POU2F1	327
1034	FGF8	DLX3(+)	26.8946	frozenset({'activating', 'top50perTarget'})	FGF8_DLX3(+)	comb	t-independent	FOXA2+ Cells	-0.0916365	-0.000312668	FGF8_DLX3(+)	DLX3	266
1036	FGF8	ETV3(+)	26.84011092935272	frozenset({'activating', 'top50perTarget'})	FGF8_ETV3(+)	comb	t-independent	PNS Neurons	-0.0504906	-0.0455409	FGF8_ETV3(+)	ETV3	12
114	BMP4	STAT1(+)	26.69957887174486	frozenset({'activating', 'weight>75.0%'})	BMP4_STAT1(+)	single	t-independent	Telencephalic Progenitors	-0.0765963	0.00751051	BMP4_STAT1(+)	STAT1	315
13937	SHH	POU3F2(+)	26.61895592603748	frozenset({'activating', 'top50perTarget'})	tSHH_POU3F2(+)	single	t-dependent	Hindbrain Progenitors	0.1984811714134047	-0.0291889	SHH_POU3F2(+)	POU3F2	96
366	CycA	GRHL3(+)	26.61664341233441	frozenset({'activating', 'weight>75.0%'})	CycA_GRHL3(+)	single	t-independent	FOXA2+ Cells			CycA_GRHL3(+)	GRHL3	32
11522	FGF8	CHURC1(+)	26.572345566823103	frozenset({'activating', 'top50perTarget'})	FGF8_late_CHURC1(+)	single	FGF8_late	FOXA2+ Cells	-0.0809701	0.0296316	FGF8_CHURC1(+)	CHURC1	8
727	FGF8	RFX8(+)	26.24685381275016	frozenset({'activating', 'weight>75.0%'})	FGF8_late_RFX8(+)	single	FGF8_late	CNS Neurons	-0.229961	0.00727451	FGF8_RFX8(+)	RFX8	85
2037	SHH	BRCA1(+)	26.21310287433009	frozenset({'activating', 'weight>75.0%'})	tSHH_BRCA1(+)	single	t-dependent	Telencephalic Progenitors	-0.210801	-0.0582296	SHH_BRCA1(+)	BRCA1	337
7564	CycA	HOXA5(+)	26.12327827686574	frozenset({'activating', 'top10perTarget'})	CycA_HOXA5(+)	single	t-independent	FOXA2+ Cells			CycA_HOXA5(+)	HOXA5	25
7377	BMP7	ZFHX2(+)	26.09666739468044	frozenset({'activating', 'top10perTarget'})	BMP7_ZFHX2(+)	single	t-independent	CNS Neurons	-0.0401369	-0.0340396	BMP7_ZFHX2(+)	ZFHX2	30
1056	FGF8	RUNX1(+)	26.07189538699109	frozenset({'activating', 'top50perTarget'})	FGF8_RUNX1(+)	comb	t-independent	FOXA2+ Cells	-0.26379	0.0209936	FGF8_RUNX1(+)	RUNX1	180
1975	RA	KLF3(+)	25.99277717196182	frozenset({'activating', 'weight>75.0%'})	tRA_KLF3(+)	single	t-dependent	FOXA2+ Cells	-0.0331674	0.2268672064832724	RA_KLF3(+)	KLF3	177
6492	XAV939	XBP1(+)	25.95897620611244	frozenset({'activating', 'top5perTarget'})	XAV939_XBP1(+)	single	t-independent	Spinal Cord Progenitors		-0.0189338	XAV939_XBP1(+)	XBP1	815
1060	FGF8	SRF(+)	25.83756005610302	frozenset({'activating', 'top50perTarget'})	FGF8_SRF(+)	comb	t-independent	FOXA2+ Cells	-0.204861	-0.0337071	FGF8_SRF(+)	SRF	41
10406	BMP7	MXD1(+)	25.801978724741765	frozenset({'activating', 'top50perTarget'})	BMP7_MXD1(+)	single	t-independent	PNS Neurons	0.019299	-0.0202962	BMP7_MXD1(+)	MXD1	18
206	BMP7	PPARD(+)	25.696155536519274	frozenset({'activating', 'weight>75.0%'})	BMP7_PPARD(+)	single	t-independent	PNS Neurons	-0.0304963	0.0362732	BMP7_PPARD(+)	PPARD	14
207	BMP7	ZSCAN18(+)	25.667614349456148	frozenset({'activating', 'weight>75.0%'})	BMP7_ZSCAN18(+)	single	t-independent	Diencephalic Progenitors	0.033654	-0.0988771	BMP7_ZSCAN18(+)	ZSCAN18	95
10168	XAV939	ZNF595(+)	25.5664	frozenset({'activating', 'top10perTarget'})	tXAV939_ZNF595(+)	single	t-dependent	Spinal Cord Progenitors		-0.0358674	XAV939_ZNF595(+)	ZNF595	25
1707	time	ZNF354C(+)	25.543439303200984	frozenset({'activating', 'weight>75.0%'})	t_ZNF354C(+)	single	t-independent	Telencephalic Progenitors	0	0	time_ZNF354C(+)	ZNF354C	7
1066	FGF8	HOXC5(+)	25.408303625502622	frozenset({'activating', 'top50perTarget'})	FGF8_HOXC5(+)	comb	t-independent	FOXA2+ Cells	-0.207498	0.0575737	FGF8_HOXC5(+)	HOXC5	74
2142	XAV939	EGR2(+)	25.30670296919223	frozenset({'activating', 'weight>75.0%'})	tXAV939_EGR2(+)	single	t-dependent	Neural Crest		0.0765871	XAV939_EGR2(+)	EGR2	22
1070	FGF8	FOXO3(+)	25.260482952256424	frozenset({'activating', 'top50perTarget'})	FGF8_FOXO3(+)	comb	t-independent	FOXA2+ Cells	-0.125381	0.0655038	FGF8_FOXO3(+)	FOXO3	78
1072	FGF8	PRDM1(+)	25.14189911029082	frozenset({'activating', 'top50perTarget'})	FGF8_PRDM1(+)	comb	t-independent	FOXA2+ Cells	0.019312	0.0212184	FGF8_PRDM1(+)	PRDM1	6
10053	SHH	LBX1(+)	25.036066664587786	frozenset({'activating', 'top10perTarget'})	tSHH_LBX1(+)	single	t-dependent	CNS Neurons	-0.028541	-0.0363202	SHH_LBX1(+)	LBX1	16
10410	BMP7	ETV4(+)	25.01698207152468	frozenset({'activating', 'top50perTarget'})	BMP7_ETV4(+)	single	t-independent	Hypothalamic Progenitors	-0.0425641	-0.137903	BMP7_ETV4(+)	ETV4	59
1074	RA	ZNF281(+)	24.94089987921384	frozenset({'activating', 'top50perTarget'})	RA_ZNF281(+)	comb	t-independent	PNS Neurons	-0.00346837	-0.020729	RA_ZNF281(+)	ZNF281	196
13063	XAV939	FOXC1(+)	24.93611148289324	frozenset({'activating', 'top50perTarget'})	XAV939_FOXC1(+)	single	t-independent	Neural Crest		-0.0063257	XAV939_FOXC1(+)	FOXC1	95
1075	SHH	NR2F6(+)	24.845903199468445	frozenset({'activating', 'top50perTarget'})	SHH_NR2F6(+)	comb	t-independent	FOXA2+ Cells	0.0394216	0.2121811381794019	SHH_NR2F6(+)	NR2F6	20
1077	SHH	XBP1(+)	24.8228	frozenset({'activating', 'top50perTarget'})	SHH_XBP1(+)	comb	t-independent	Spinal Cord Progenitors	-0.061955	0.0615073	SHH_XBP1(+)	XBP1	815
5414	BMP7	ZNF217(+)	24.787617928256623	frozenset({'activating', 'top5perTarget'})	BMP7_ZNF217(+)	single	t-independent	Diencephalic Progenitors	-0.0428464	-0.0644351	BMP7_ZNF217(+)	ZNF217	7
1978	RA	ZNF354C(+)	24.63685243385364	frozenset({'activating', 'weight>75.0%'})	tRA_ZNF354C(+)	single	t-dependent	Telencephalic Progenitors	-0.0475706	0.0400187	RA_ZNF354C(+)	ZNF354C	7
13644	BMP7	NFYA(+)	24.59007153037114	frozenset({'activating', 'top50perTarget'})	tBMP7_NFYA(+)	single	t-dependent	Neural Crest	0.1000911768619441	0.0567619	BMP7_NFYA(+)	NFYA	53
7272	BMP4	ATF1(+)	24.588224016348747	frozenset({'activating', 'top10perTarget'})	BMP4_ATF1(+)	single	t-independent	Neural Crest	0.0596653	-0.108937	BMP4_ATF1(+)	ATF1	20
5415	BMP7	E2F3(+)	24.53195767721705	frozenset({'activating', 'top5perTarget'})	BMP7_E2F3(+)	single	t-independent	PNS Progenitors	-0.020426	0.0568991	BMP7_E2F3(+)	E2F3	579
1086	SHH	YY1(+)	24.50158488363664	frozenset({'activating', 'top50perTarget'})	SHH_YY1(+)	comb	t-independent	Neural Crest	-0.0618796	0.1051238799413184	SHH_YY1(+)	YY1	2637
7151	XAV939	E2F1(+)	24.43021827688808	frozenset({'activating', 'top5perTarget'})	tXAV939_E2F1(+)	single	t-dependent	Spinal Cord Progenitors		-0.0197732	XAV939_E2F1(+)	E2F1	948
1091	FGF8	NFE2L1(+)	24.424644671426663	frozenset({'activating', 'top50perTarget'})	FGF8_NFE2L1(+)	comb	t-independent	Diencephalic Progenitors	-0.089743	0.0314918	FGF8_NFE2L1(+)	NFE2L1	43
10594	CycA	ZNF444(+)	24.354054504046672	frozenset({'activating', 'top50perTarget'})	CycA_ZNF444(+)	single	t-independent	FOXA2+ Cells			CycA_ZNF444(+)	ZNF444	19
1098	SHH	KLF3(+)	24.305931571969907	frozenset({'activating', 'top50perTarget'})	SHH_KLF3(+)	comb	t-independent	FOXA2+ Cells	-0.0361326	0.000948193	SHH_KLF3(+)	KLF3	177
1100	SHH	DRGX(+)	24.286350665877663	frozenset({'activating', 'top50perTarget'})	SHH_DRGX(+)	comb	t-independent	PNS Neurons	-0.0171397	-0.0502953	SHH_DRGX(+)	DRGX	11
10413	BMP7	PLAG1(+)	24.253427232804977	frozenset({'activating', 'top50perTarget'})	BMP7_PLAG1(+)	single	t-independent	Neural Crest	-0.0236998	-0.122722	BMP7_PLAG1(+)	PLAG1	58
1107	FGF8	DLX5(+)	24.195642691533013	frozenset({'activating', 'top50perTarget'})	FGF8_DLX5(+)	comb	t-independent	FOXA2+ Cells	0.0235724	0.0354605	FGF8_DLX5(+)	DLX5	113
7273	BMP4	IKZF2(+)	24.00303956146438	frozenset({'activating', 'top10perTarget'})	BMP4_IKZF2(+)	single	t-independent	FOXA2+ Cells	0.1826358216135266	-0.0737142	BMP4_IKZF2(+)	IKZF2	183
13849	RA	E2F8(+)	23.869268607206457	frozenset({'activating', 'top50perTarget'})	tRA_E2F8(+)	single	t-dependent	Hindbrain Progenitors	-0.00650141	-0.0424507	RA_E2F8(+)	E2F8	445
661	FGF8	IKZF2(+)	23.79577225300463	frozenset({'activating', 'weight>75.0%'})	FGF8_early_IKZF2(+)	single	FGF8_early	FOXA2+ Cells	0.0073067	0.0547801	FGF8_IKZF2(+)	IKZF2	183
10710	FGF8	LHX9(+)	23.77414911915583	frozenset({'activating', 'top50perTarget'})	FGF8_LHX9(+)	single	t-independent	CNS Neurons	-0.178349	-0.00614742	FGF8_LHX9(+)	LHX9	73
1112	SHH	NR2F2(+)	23.75438258351998	frozenset({'activating', 'top50perTarget'})	SHH_NR2F2(+)	comb	t-independent	Neural Crest	-0.0205633	0.1947056348016218	SHH_NR2F2(+)	NR2F2	320
12355	SHH	ZNF132(+)	23.75238056544908	frozenset({'activating', 'top50perTarget'})	SHH_ZNF132(+)	single	t-independent	Spinal Cord Progenitors	-0.163415	-0.0773704	SHH_ZNF132(+)	ZNF132	11
5533	CHIR	HOXD10(+)	23.59663474184876	frozenset({'activating', 'top5perTarget'})	CHIR_HOXD10(+)	single	t-independent	Neural Crest	0.049624		CHIR_HOXD10(+)	HOXD10	8
3463	CycA	FOXF1(+)	23.583228644592936	frozenset({'activating', 'top50'})	CycA_FOXF1(+)	single	t-independent	FOXA2+ Cells			CycA_FOXF1(+)	FOXF1	10
9254	XAV939	ARID3A(+)	23.52667742814727	frozenset({'activating', 'top10perTarget'})	XAV939_ARID3A(+)	single	t-independent	PNS Neurons		-0.0869438	XAV939_ARID3A(+)	ARID3A	11
13743	FGF8	IRF7(+)	23.376418172568528	frozenset({'activating', 'top50perTarget'})	tFGF8_IRF7(+)	single	t-dependent	Diencephalic Progenitors	-0.189804	-0.0493667	FGF8_IRF7(+)	IRF7	43
1118	SHH	E2F6(+)	23.308871457360727	frozenset({'activating', 'top50perTarget'})	SHH_E2F6(+)	comb	t-independent	Hindbrain Progenitors	-0.0419409	0.0320218	SHH_E2F6(+)	E2F6	27
3464	CycA	HOXC5(+)	23.21351197152045	frozenset({'activating', 'top50'})	CycA_HOXC5(+)	single	t-independent	FOXA2+ Cells			CycA_HOXC5(+)	HOXC5	74
13851	RA	ZNF132(+)	23.000096247082684	frozenset({'activating', 'top50perTarget'})	tRA_ZNF132(+)	single	t-dependent	Spinal Cord Progenitors	-0.0762707	0.2468252825250966	RA_ZNF132(+)	ZNF132	11
1124	SHH	MBNL2(+)	22.9894	frozenset({'activating', 'top50perTarget'})	SHH_MBNL2(+)	comb	t-independent	Neural Crest	-0.0664239	0.1757609199204218	SHH_MBNL2(+)	MBNL2	50
1133	SHH	HDAC2(+)	22.83109915300184	frozenset({'activating', 'top50perTarget'})	SHH_HDAC2(+)	comb	t-independent	PNS Neurons	0.0922511	0.0368345	SHH_HDAC2(+)	HDAC2	648
13648	BMP7	ZNF132(+)	22.82193612226149	frozenset({'activating', 'top50perTarget'})	tBMP7_ZNF132(+)	single	t-dependent	Spinal Cord Progenitors	0.0371104	-0.0216959	BMP7_ZNF132(+)	ZNF132	11
731	FGF8	KLF10(+)	22.7576	frozenset({'activating', 'weight>75.0%'})	FGF8_late_KLF10(+)	single	FGF8_late	Neural Crest	-0.16905	0.00854636	FGF8_KLF10(+)	KLF10	76
13067	XAV939	STAT6(+)	22.739092854856672	frozenset({'activating', 'top50perTarget'})	XAV939_STAT6(+)	single	t-independent	Neural Crest		0.1003537491813906	XAV939_STAT6(+)	STAT6	36
8157	FGF8	SP1(+)	22.720871017728044	frozenset({'activating', 'top10perTarget'})	FGF8_late_SP1(+)	single	FGF8_late	FOXA2+ Cells	-0.102208	0.0345774	FGF8_SP1(+)	SP1	117
1135	FGF8	TFCP2(+)	22.683687293331698	frozenset({'activating', 'top50perTarget'})	FGF8_TFCP2(+)	comb	t-independent	Telencephalic Progenitors	-0.087595	-0.018716	FGF8_TFCP2(+)	TFCP2	4
7387	BMP7	ZNF354C(+)	22.611431243850564	frozenset({'activating', 'top10perTarget'})	BMP7_ZNF354C(+)	single	t-independent	Telencephalic Progenitors	0.0490207	-0.0404708	BMP7_ZNF354C(+)	ZNF354C	7
10416	BMP7	IKZF2(+)	22.584849808620003	frozenset({'activating', 'top50perTarget'})	BMP7_IKZF2(+)	single	t-independent	FOXA2+ Cells	0.0168182	-0.131406	BMP7_IKZF2(+)	IKZF2	183
9257	XAV939	YY1(+)	22.535	frozenset({'activating', 'top10perTarget'})	XAV939_YY1(+)	single	t-independent	Neural Crest		0.0116572	XAV939_YY1(+)	YY1	2637
1140	SHH	ZNF432(+)	22.51879250657373	frozenset({'activating', 'top50perTarget'})	SHH_ZNF432(+)	comb	t-independent	FOXA2+ Cells	-0.0279905	0.0166574	SHH_ZNF432(+)	ZNF432	7
1145	SHH	SALL4(+)	22.398	frozenset({'activating', 'top50perTarget'})	SHH_SALL4(+)	comb	t-independent	Diencephalic Progenitors	-0.121955	-0.0544412	SHH_SALL4(+)	SALL4	331
1149	RA	CLOCK(+)	22.33965447923862	frozenset({'activating', 'top50perTarget'})	RA_CLOCK(+)	comb	t-independent	Diencephalic Progenitors	0.030669	0.00598515	RA_CLOCK(+)	CLOCK	21
1148	SHH	CLOCK(+)	22.33965447923862	frozenset({'activating', 'top50perTarget'})	SHH_CLOCK(+)	comb	t-independent	Diencephalic Progenitors	-0.105665	-0.0382754	SHH_CLOCK(+)	CLOCK	21
10172	XAV939	PBX4(+)	22.334747372738622	frozenset({'activating', 'top10perTarget'})	tXAV939_PBX4(+)	single	t-dependent	Hypothalamic Progenitors		0.0674015	XAV939_PBX4(+)	PBX4	10
1150	SHH	ELF2(+)	22.31956260122998	frozenset({'activating', 'top50perTarget'})	SHH_ELF2(+)	comb	t-independent	Neural Crest	-0.0538417	0.0225627	SHH_ELF2(+)	ELF2	35
1153	FGF8	FOSB(+)	22.27869860402746	frozenset({'activating', 'top50perTarget'})	FGF8_FOSB(+)	comb	t-independent	FOXA2+ Cells	-0.146512	0.0248486	FGF8_FOSB(+)	FOSB	121
13482	time	MTF1(+)	22.186963990230304	frozenset({'activating', 'top50perTarget'})	t_MTF1(+)	single	t-independent	Diencephalic Progenitors	0	0	time_MTF1(+)	MTF1	9
10598	CycA	HOXB8(+)	22.08664170854525	frozenset({'activating', 'top50perTarget'})	CycA_HOXB8(+)	single	t-independent	Hindbrain Progenitors			CycA_HOXB8(+)	HOXB8	38
1171	XAV939	NKX6-2(+)	21.906371178700503	frozenset({'activating', 'top50perTarget'})	XAV939_NKX6-2(+)	comb	t-independent	Hypothalamic Progenitors		-0.0687874	XAV939_NKX6-2(+)	NKX6-2	60
7389	BMP7	ZKSCAN8(+)	21.72298324931782	frozenset({'activating', 'top10perTarget'})	BMP7_ZKSCAN8(+)	single	t-independent	PNS Neurons	-0.0157373	-0.0010432	BMP7_ZKSCAN8(+)	ZKSCAN8	5
5419	BMP7	TBR1(+)	21.670255351657847	frozenset({'activating', 'top5perTarget'})	BMP7_TBR1(+)	single	t-independent	CNS Neurons	0.0658994	-0.00600083	BMP7_TBR1(+)	TBR1	12
9762	BMP7	SOX1(+)	21.638383415060805	frozenset({'activating', 'top10perTarget'})	tBMP7_SOX1(+)	single	t-dependent	Spinal Cord Progenitors	-0.0471256	-0.000879853	BMP7_SOX1(+)	SOX1	66
14064	XAV939	ATF2(+)	21.627006630832533	frozenset({'activating', 'top50perTarget'})	tXAV939_ATF2(+)	single	t-dependent	PNS Neurons		0.0156672	XAV939_ATF2(+)	ATF2	154
1183	SHH	ETV6(+)	21.541041849912244	frozenset({'activating', 'top50perTarget'})	SHH_ETV6(+)	comb	t-independent	FOXA2+ Cells	0.0884137	-0.00428853	SHH_ETV6(+)	ETV6	48
1184	RA	ETV6(+)	21.541041849912244	frozenset({'activating', 'top50perTarget'})	RA_ETV6(+)	comb	t-independent	FOXA2+ Cells	-0.0462322	-0.118608	RA_ETV6(+)	ETV6	48
14065	XAV939	HNF4G(+)	21.45334907618245	frozenset({'activating', 'top50perTarget'})	tXAV939_HNF4G(+)	single	t-dependent	FOXA2+ Cells		0.0365078	XAV939_HNF4G(+)	HNF4G	29
1185	SHH	MAFK(+)	21.43258794359606	frozenset({'activating', 'top50perTarget'})	SHH_MAFK(+)	comb	t-independent	FOXA2+ Cells	-0.0137102	-0.0320909	SHH_MAFK(+)	MAFK	43
1188	FGF8	GATA4(+)	21.38230445986504	frozenset({'activating', 'top50perTarget'})	FGF8_GATA4(+)	comb	t-independent	FOXA2+ Cells	-0.154188	0.00887755	FGF8_GATA4(+)	GATA4	140
1190	RA	ARID3A(+)	21.30491110928051	frozenset({'activating', 'top50perTarget'})	RA_ARID3A(+)	comb	t-independent	PNS Neurons	-0.0535598	-0.119478	RA_ARID3A(+)	ARID3A	11
1189	SHH	ARID3A(+)	21.30491110928051	frozenset({'activating', 'top50perTarget'})	SHH_ARID3A(+)	comb	t-independent	PNS Neurons	0.041034	0.0303497	SHH_ARID3A(+)	ARID3A	11
1192	FGF8	HOXA6(+)	21.27461252640389	frozenset({'activating', 'top50perTarget'})	FGF8_HOXA6(+)	comb	t-independent	CNS Neurons	-0.0197149	-0.00320846	FGF8_HOXA6(+)	HOXA6	22
1193	SHH	MAFB(+)	21.17448700543888	frozenset({'activating', 'top50perTarget'})	SHH_MAFB(+)	comb	t-independent	FOXA2+ Cells	-0.211712	0.0224929	SHH_MAFB(+)	MAFB	123
1196	FGF8	PBX1(+)	21.070777149395315	frozenset({'activating', 'top50perTarget'})	FGF8_PBX1(+)	comb	t-independent	FOXA2+ Cells	-0.262196	0.0289876	FGF8_PBX1(+)	PBX1	85
7569	CycA	REL(+)	20.95675136457153	frozenset({'activating', 'top10perTarget'})	CycA_REL(+)	single	t-independent	FOXA2+ Cells			CycA_REL(+)	REL	43
13653	BMP7	ZNF521(+)	20.625678057432083	frozenset({'activating', 'top50perTarget'})	tBMP7_ZNF521(+)	single	t-dependent	Telencephalic Progenitors	-0.0646208	-0.169348	BMP7_ZNF521(+)	ZNF521	31
5331	BMP4	NCOA1(+)	20.62503769068103	frozenset({'activating', 'top5perTarget'})	BMP4_NCOA1(+)	single	t-independent	CNS Neurons	0.0935297	0.0366	BMP4_NCOA1(+)	NCOA1	27
1213	SHH	NFKB2(+)	20.28011405806804	frozenset({'activating', 'top50perTarget'})	SHH_NFKB2(+)	comb	t-independent	PNS Progenitors	-0.0206604	0.0699811	SHH_NFKB2(+)	NFKB2	74
10303	BMP4	DLX5(+)	20.2741	frozenset({'activating', 'top50perTarget'})	BMP4_DLX5(+)	single	t-independent	FOXA2+ Cells	0.1202455360343297	0.068791	BMP4_DLX5(+)	DLX5	113
10176	XAV939	TFDP1(+)	20.161532910110804	frozenset({'activating', 'top10perTarget'})	tXAV939_TFDP1(+)	single	t-dependent	Hindbrain Progenitors		-0.0345553	XAV939_TFDP1(+)	TFDP1	554
1225	SHH	STAT6(+)	19.982058621732136	frozenset({'activating', 'top50perTarget'})	SHH_STAT6(+)	comb	t-independent	Neural Crest	-0.0203912	0.0427465	SHH_STAT6(+)	STAT6	36
1227	SHH	PHF20(+)	19.98041209393296	frozenset({'activating', 'top50perTarget'})	SHH_PHF20(+)	comb	t-independent	PNS Neurons	0.1142746531886965	-0.0543747	SHH_PHF20(+)	PHF20	461
5864	FGF8	ZNF529(+)	19.84450391193573	frozenset({'activating', 'top5perTarget'})	FGF8_late_ZNF529(+)	single	FGF8_late	Spinal Cord Progenitors	0.00277221	0.00308149	FGF8_ZNF529(+)	ZNF529	15
13069	XAV939	TLX2(+)	19.82441627855591	frozenset({'activating', 'top50perTarget'})	XAV939_TLX2(+)	single	t-independent	PNS Neurons		-0.0175149	XAV939_TLX2(+)	TLX2	6
13070	XAV939	AHDC1(+)	19.731603230605835	frozenset({'activating', 'top50perTarget'})	XAV939_AHDC1(+)	single	t-independent	PNS Neurons		0.0478503	XAV939_AHDC1(+)	AHDC1	5
12357	SHH	KLF4(+)	19.64552145483663	frozenset({'activating', 'top50perTarget'})	SHH_KLF4(+)	single	t-independent	FOXA2+ Cells	0.1384059222986038	0.0654146	SHH_KLF4(+)	KLF4	36
10601	CycA	HOXA6(+)	19.6263	frozenset({'activating', 'top50perTarget'})	CycA_HOXA6(+)	single	t-independent	CNS Neurons			CycA_HOXA6(+)	HOXA6	22
10602	CycA	NFIC(+)	19.545831730901064	frozenset({'activating', 'top50perTarget'})	CycA_NFIC(+)	single	t-independent	Telencephalic Progenitors			CycA_NFIC(+)	NFIC	32
1250	XAV939	FOXA3(+)	19.481618964769307	frozenset({'activating', 'top50perTarget'})	XAV939_FOXA3(+)	comb	t-independent	FOXA2+ Cells		0.0590224	XAV939_FOXA3(+)	FOXA3	34
1251	SHH	FOXA3(+)	19.481618964769307	frozenset({'activating', 'top50perTarget'})	SHH_FOXA3(+)	comb	t-independent	FOXA2+ Cells	0.1528193265825297	0.0405788	SHH_FOXA3(+)	FOXA3	34
1253	FGF8	HNF1B(+)	19.442678458851702	frozenset({'activating', 'top50perTarget'})	FGF8_HNF1B(+)	comb	t-independent	FOXA2+ Cells	-0.254827	0.0395412	FGF8_HNF1B(+)	HNF1B	567
1255	SHH	ZNF217(+)	19.42203632487961	frozenset({'activating', 'top50perTarget'})	SHH_ZNF217(+)	comb	t-independent	Diencephalic Progenitors	0.0949499	0.0395204	SHH_ZNF217(+)	ZNF217	7
7276	BMP4	TCF4(+)	19.40546833719596	frozenset({'activating', 'top10perTarget'})	BMP4_TCF4(+)	single	t-independent	Telencephalic Progenitors	0.0873494	0.124918	BMP4_TCF4(+)	TCF4	281
1259	FGF8	MTF1(+)	19.36448851894389	frozenset({'activating', 'top50perTarget'})	FGF8_MTF1(+)	comb	t-independent	Diencephalic Progenitors	-0.0417317	-0.0249423	FGF8_MTF1(+)	MTF1	9
1261	FGF8	IRX4(+)	19.317041223645425	frozenset({'activating', 'top50perTarget'})	FGF8_IRX4(+)	comb	t-independent	FOXA2+ Cells	-0.108414	0.0386689	FGF8_IRX4(+)	IRX4	35
13946	SHH	LHX9(+)	19.27365967111749	frozenset({'activating', 'top50perTarget'})	tSHH_LHX9(+)	single	t-dependent	CNS Neurons	-0.0244939	0.0180322	SHH_LHX9(+)	LHX9	73
13947	SHH	E2F3(+)	19.2409	frozenset({'activating', 'top50perTarget'})	tSHH_E2F3(+)	single	t-dependent	PNS Progenitors	-0.148384	-0.0636743	SHH_E2F3(+)	E2F3	579
10059	SHH	LHX1(+)	19.212716021733016	frozenset({'activating', 'top10perTarget'})	tSHH_LHX1(+)	single	t-dependent	CNS Neurons	-0.041716	-0.0173044	SHH_LHX1(+)	LHX1	98
7572	CycA	DLX6(+)	19.19471602917555	frozenset({'activating', 'top10perTarget'})	CycA_DLX6(+)	single	t-independent	FOXA2+ Cells			CycA_DLX6(+)	DLX6	44
8082	FGF8	ELK3(+)	19.11580411292289	frozenset({'activating', 'top10perTarget'})	FGF8_early_ELK3(+)	single	FGF8_early	Neural Crest	0.0706944	-0.00969159	FGF8_ELK3(+)	ELK3	130
5534	CHIR	ELK4(+)	19.08139948153156	frozenset({'activating', 'top5perTarget'})	CHIR_ELK4(+)	single	t-independent	Telencephalic Progenitors	0.0426875		CHIR_ELK4(+)	ELK4	132
7155	XAV939	SREBF2(+)	19.074930344036737	frozenset({'activating', 'top5perTarget'})	tXAV939_SREBF2(+)	single	t-dependent	PNS Neurons		0.0639576	XAV939_SREBF2(+)	SREBF2	274
10060	SHH	TBR1(+)	18.892536788522413	frozenset({'activating', 'top10perTarget'})	tSHH_TBR1(+)	single	t-dependent	CNS Neurons	-0.13801	-0.0570806	SHH_TBR1(+)	TBR1	12
14068	XAV939	ZNF490(+)	18.82420417450728	frozenset({'activating', 'top50perTarget'})	tXAV939_ZNF490(+)	single	t-dependent	Diencephalic Progenitors		-0.0137177	XAV939_ZNF490(+)	ZNF490	19
9604	time	HOXA6(+)	18.802505964865155	frozenset({'activating', 'top10perTarget'})	t_HOXA6(+)	single	t-independent	CNS Neurons	0	0	time_HOXA6(+)	HOXA6	22
1278	FGF8	HOXB5(+)	18.78287118825655	frozenset({'activating', 'top50perTarget'})	FGF8_HOXB5(+)	comb	t-independent	Hindbrain Progenitors	-0.278971	0.0779568	FGF8_HOXB5(+)	HOXB5	67
14069	XAV939	DBX2(+)	18.774975515964567	frozenset({'activating', 'top50perTarget'})	tXAV939_DBX2(+)	single	t-dependent	Spinal Cord Progenitors		-0.0804681	XAV939_DBX2(+)	DBX2	34
1280	FGF8	CDX2(+)	18.71168337076632	frozenset({'activating', 'top50perTarget'})	FGF8_CDX2(+)	comb	t-independent	FOXA2+ Cells	-0.107117	-0.00885715	FGF8_CDX2(+)	CDX2	174
10305	BMP4	TCF3(+)	18.70248037156539	frozenset({'activating', 'top50perTarget'})	BMP4_TCF3(+)	single	t-independent	PNS Neurons	-0.0090044	0.0529383	BMP4_TCF3(+)	TCF3	462
13858	RA	MYBL2(+)	18.692006285153884	frozenset({'activating', 'top50perTarget'})	tRA_MYBL2(+)	single	t-dependent	Hindbrain Progenitors	-0.00204513	-0.0193068	RA_MYBL2(+)	MYBL2	471
8162	FGF8	MAFK(+)	18.563999822624048	frozenset({'activating', 'top10perTarget'})	FGF8_late_MAFK(+)	single	FGF8_late	FOXA2+ Cells	-0.056925	0.0518649	FGF8_MAFK(+)	MAFK	43
6997	RA	SMAD9(+)	18.26556014042378	frozenset({'activating', 'top5perTarget'})	tRA_SMAD9(+)	single	t-dependent	Retinal Progenitors	-0.388249	-0.00826515	RA_SMAD9(+)	SMAD9	236
1299	FGF8	GRHL3(+)	18.257296520241105	frozenset({'activating', 'top50perTarget'})	FGF8_GRHL3(+)	comb	t-independent	FOXA2+ Cells	-0.00370765	-0.0116857	FGF8_GRHL3(+)	GRHL3	32
13484	time	ZNF384(+)	18.180899497270143	frozenset({'activating', 'top50perTarget'})	t_ZNF384(+)	single	t-independent	FOXA2+ Cells	0	0	time_ZNF384(+)	ZNF384	36
1304	SHH	GATA2(+)	18.086928582006333	frozenset({'activating', 'top50perTarget'})	SHH_GATA2(+)	comb	t-independent	Neural Crest	0.2291033949820508	0.1500951793226677	SHH_GATA2(+)	GATA2	73
5332	BMP4	HCFC1(+)	18.066583720255053	frozenset({'activating', 'top5perTarget'})	BMP4_HCFC1(+)	single	t-independent	PNS Progenitors	-0.0122855	-0.101233	BMP4_HCFC1(+)	HCFC1	88
7279	BMP4	ETV3(+)	18.041731498167284	frozenset({'activating', 'top10perTarget'})	BMP4_ETV3(+)	single	t-independent	PNS Neurons	0.1003020845573971	-0.0566164	BMP4_ETV3(+)	ETV3	12
8163	FGF8	SOX12(+)	17.965504127695237	frozenset({'activating', 'top10perTarget'})	FGF8_late_SOX12(+)	single	FGF8_late	Neural Crest	0.0599159	0.000271141	FGF8_SOX12(+)	SOX12	19
1309	FGF8	HOXC4(+)	17.964714577173265	frozenset({'activating', 'top50perTarget'})	FGF8_HOXC4(+)	comb	t-independent	FOXA2+ Cells	-0.24936	0.0522369	FGF8_HOXC4(+)	HOXC4	125
1310	SHH	TCF7(+)	17.929130138400158	frozenset({'activating', 'top50perTarget'})	SHH_TCF7(+)	comb	t-independent	PNS Neurons	-0.0574884	0.0119271	SHH_TCF7(+)	TCF7	25
1311	RA	TCF7(+)	17.929130138400158	frozenset({'activating', 'top50perTarget'})	RA_TCF7(+)	comb	t-independent	PNS Neurons	-0.0555839	-0.116141	RA_TCF7(+)	TCF7	25
6848	BMP7	ZNF740(+)	17.867667609759394	frozenset({'activating', 'top5perTarget'})	tBMP7_ZNF740(+)	single	t-dependent	Spinal Cord Progenitors	-0.0270755	0.0199929	BMP7_ZNF740(+)	ZNF740	23
7573	CycA	GTF3C2(+)	17.75156031336849	frozenset({'activating', 'top10perTarget'})	CycA_GTF3C2(+)	single	t-independent	PNS Progenitors			CycA_GTF3C2(+)	GTF3C2	39
9857	FGF8	JUN(+)	17.744293468523605	frozenset({'activating', 'top10perTarget'})	tFGF8_JUN(+)	single	t-dependent	FOXA2+ Cells	-0.245799	0.0327225	FGF8_JUN(+)	JUN	716
7280	BMP4	NFYA(+)	17.733510262063565	frozenset({'activating', 'top10perTarget'})	BMP4_NFYA(+)	single	t-independent	Neural Crest	0.141052	-0.0993102	BMP4_NFYA(+)	NFYA	53
9973	RA	IRF3(+)	17.634031750778234	frozenset({'activating', 'top10perTarget'})	tRA_IRF3(+)	single	t-dependent	FOXA2+ Cells	-0.021144	0.019847	RA_IRF3(+)	IRF3	49
5577	CycA	TEAD4(+)	17.6261	frozenset({'activating', 'top5perTarget'})	CycA_TEAD4(+)	single	t-independent	Neural Crest			CycA_TEAD4(+)	TEAD4	37
9772	BMP7	HCFC1(+)	17.583174197039614	frozenset({'activating', 'top10perTarget'})	tBMP7_HCFC1(+)	single	t-dependent	PNS Progenitors	-0.00375621	0.00783693	BMP7_HCFC1(+)	HCFC1	88
13071	XAV939	OVOL2(+)	17.5423	frozenset({'activating', 'top50perTarget'})	XAV939_OVOL2(+)	single	t-independent	FOXA2+ Cells		-0.0166663	XAV939_OVOL2(+)	OVOL2	21
6999	RA	HOXA9(+)	17.466716942868732	frozenset({'activating', 'top5perTarget'})	tRA_HOXA9(+)	single	t-dependent	FOXA2+ Cells	0.0184899	0.043938	RA_HOXA9(+)	HOXA9	32
6788	BMP4	MGA(+)	17.459147615972093	frozenset({'activating', 'top5perTarget'})	tBMP4_MGA(+)	single	t-dependent	Telencephalic Progenitors	-0.0340299	0.0365934	BMP4_MGA(+)	MGA	5
11740	RA	TEF(+)	17.289084299281342	frozenset({'activating', 'top50perTarget'})	RA_TEF(+)	single	t-independent	FOXA2+ Cells	-0.0236856	0.0212551	RA_TEF(+)	TEF	7
1341	FGF8	IRF6(+)	17.090392043603078	frozenset({'activating', 'top50perTarget'})	FGF8_IRF6(+)	comb	t-independent	FOXA2+ Cells	-0.0966238	0.0136923	FGF8_IRF6(+)	IRF6	6
1343	FGF8	HOXB4(+)	17.047473732414158	frozenset({'activating', 'top50perTarget'})	FGF8_HOXB4(+)	comb	t-independent	Hindbrain Progenitors	-0.317738	0.0678739	FGF8_HOXB4(+)	HOXB4	75
10546	CHIR	ZNF808(+)	17.020589964329933	frozenset({'activating', 'top50perTarget'})	CHIR_ZNF808(+)	single	t-independent	FOXA2+ Cells	0.1501600109038295		CHIR_ZNF808(+)	ZNF808	14
7156	XAV939	KLF7(+)	16.9084	frozenset({'activating', 'top5perTarget'})	tXAV939_KLF7(+)	single	t-dependent	PNS Neurons		0.0207627	XAV939_KLF7(+)	KLF7	520
1348	SHH	MSX2(+)	16.84554450282797	frozenset({'activating', 'top50perTarget'})	SHH_MSX2(+)	comb	t-independent	FOXA2+ Cells	0.3353830475588922	0.2317489136392752	SHH_MSX2(+)	MSX2	186
1350	SHH	RARG(+)	16.803594985989626	frozenset({'activating', 'top50perTarget'})	SHH_RARG(+)	comb	t-independent	Neural Crest	0.0819858	0.0600649	SHH_RARG(+)	RARG	142
1353	FGF8	GLI1(+)	16.726157237146356	frozenset({'activating', 'top50perTarget'})	FGF8_GLI1(+)	comb	t-independent	PNS Progenitors	-0.0140884	0.0176825	FGF8_GLI1(+)	GLI1	29
1355	FGF8	PDX1(+)	16.628376137300307	frozenset({'activating', 'top50perTarget'})	FGF8_PDX1(+)	comb	t-independent	FOXA2+ Cells	-0.174978	0.00989042	FGF8_PDX1(+)	PDX1	139
5333	BMP4	DMBX1(+)	16.59438434783053	frozenset({'activating', 'top5perTarget'})	BMP4_DMBX1(+)	single	t-independent	Spinal Cord Progenitors	0.0349089	-0.0133841	BMP4_DMBX1(+)	DMBX1	29
10606	CycA	ZNF808(+)	16.585332397825688	frozenset({'activating', 'top50perTarget'})	CycA_ZNF808(+)	single	t-independent	FOXA2+ Cells			CycA_ZNF808(+)	ZNF808	14
1361	FGF8	HOXB3(+)	16.514832035150253	frozenset({'activating', 'top50perTarget'})	FGF8_HOXB3(+)	comb	t-independent	Hindbrain Progenitors	-0.317442	0.0613912	FGF8_HOXB3(+)	HOXB3	89
7393	BMP7	MZF1(+)	16.51350261398699	frozenset({'activating', 'top10perTarget'})	BMP7_MZF1(+)	single	t-independent	Spinal Cord Progenitors	0.00699509	-0.00542184	BMP7_MZF1(+)	MZF1	40
5422	BMP7	RFXAP(+)	16.325615117899282	frozenset({'activating', 'top5perTarget'})	BMP7_RFXAP(+)	single	t-independent	Telencephalic Progenitors	0.0156071	0.000675151	BMP7_RFXAP(+)	RFXAP	41
6910	FGF8	JUND(+)	16.320406645513007	frozenset({'activating', 'top5perTarget'})	tFGF8_JUND(+)	single	t-dependent	CNS Neurons	-0.207596	0.00713839	FGF8_JUND(+)	JUND	3099
1375	FGF8	HOXA4(+)	16.215718949589878	frozenset({'activating', 'top50perTarget'})	FGF8_HOXA4(+)	comb	t-independent	PNS Progenitors	-0.256231	0.073587	FGF8_HOXA4(+)	HOXA4	87
1379	FGF8	HNF4G(+)	16.178404317344768	frozenset({'activating', 'top50perTarget'})	FGF8_HNF4G(+)	comb	t-independent	FOXA2+ Cells	-0.12907	0.0356059	FGF8_HNF4G(+)	HNF4G	29
1381	FGF8	HMX2(+)	16.09487904139582	frozenset({'activating', 'top50perTarget'})	FGF8_HMX2(+)	comb	t-independent	Neural Crest	-0.0570239	0.0109585	FGF8_HMX2(+)	HMX2	17
7518	CHIR	ETV6(+)	15.996638563769228	frozenset({'activating', 'top10perTarget'})	CHIR_ETV6(+)	single	t-independent	FOXA2+ Cells	0.0140912		CHIR_ETV6(+)	ETV6	48
1392	SHH	NR3C1(+)	15.74959768429805	frozenset({'activating', 'top50perTarget'})	SHH_NR3C1(+)	comb	t-independent	PNS Progenitors	-0.0679342	0.022302	SHH_NR3C1(+)	NR3C1	188
14071	XAV939	KLF12(+)	15.613884734162111	frozenset({'activating', 'top50perTarget'})	tXAV939_KLF12(+)	single	t-dependent	PNS Neurons		0.0384408	XAV939_KLF12(+)	KLF12	136
1404	FGF8	BCL11A(+)	15.51382702217592	frozenset({'activating', 'top50perTarget'})	FGF8_BCL11A(+)	comb	t-independent	Neural Crest	-0.221467	0.0476711	FGF8_BCL11A(+)	BCL11A	119
14072	XAV939	NR2C2(+)	15.412221160822002	frozenset({'activating', 'top50perTarget'})	tXAV939_NR2C2(+)	single	t-dependent	PNS Neurons		0.00126141	XAV939_NR2C2(+)	NR2C2	40
1408	FGF8	GTF2IRD1(+)	15.385650619668567	frozenset({'activating', 'top50perTarget'})	FGF8_GTF2IRD1(+)	comb	t-independent	Spinal Cord Progenitors	-0.0989785	-0.0174291	FGF8_GTF2IRD1(+)	GTF2IRD1	24
1407	XAV939	GTF2IRD1(+)	15.385650619668567	frozenset({'activating', 'top50perTarget'})	XAV939_GTF2IRD1(+)	comb	t-independent	Spinal Cord Progenitors		-0.156713	XAV939_GTF2IRD1(+)	GTF2IRD1	24
10310	BMP4	FOXP1(+)	15.348254525087286	frozenset({'activating', 'top50perTarget'})	BMP4_FOXP1(+)	single	t-independent	FOXA2+ Cells	0.211392	-0.155882	BMP4_FOXP1(+)	FOXP1	164
7396	BMP7	GTF3C2(+)	15.33188058571804	frozenset({'activating', 'top10perTarget'})	BMP7_GTF3C2(+)	single	t-independent	PNS Progenitors	-0.0221942	-0.0999775	BMP7_GTF3C2(+)	GTF3C2	39
10607	CycA	RARG(+)	15.293574781748172	frozenset({'activating', 'top50perTarget'})	CycA_RARG(+)	single	t-independent	Neural Crest			CycA_RARG(+)	RARG	142
1415	SHH	FLI1(+)	15.169715542009412	frozenset({'activating', 'top50perTarget'})	SHH_FLI1(+)	comb	t-independent	Neural Crest	0.0043863	0.1054287449986744	SHH_FLI1(+)	FLI1	79
1417	XAV939	GLI1(+)	15.124861203855394	frozenset({'activating', 'top50perTarget'})	XAV939_GLI1(+)	comb	t-independent	PNS Progenitors		0.069772	XAV939_GLI1(+)	GLI1	29
7397	BMP7	RORA(+)	15.045316819905867	frozenset({'activating', 'top10perTarget'})	BMP7_RORA(+)	single	t-independent	FOXA2+ Cells	0.0195606	-0.0293063	BMP7_RORA(+)	RORA	6
1423	FGF8	MAFG(+)	15.03877263758318	frozenset({'activating', 'top50perTarget'})	FGF8_MAFG(+)	comb	t-independent	PNS Neurons	-0.189749	0.053084	FGF8_MAFG(+)	MAFG	167
9780	BMP7	SOX3(+)	15.030472087770612	frozenset({'activating', 'top10perTarget'})	tBMP7_SOX3(+)	single	t-dependent	Diencephalic Progenitors	0.00088332	0.0881136	BMP7_SOX3(+)	SOX3	6
1426	XAV939	CARF(+)	14.9093	frozenset({'activating', 'top50perTarget'})	XAV939_CARF(+)	comb	t-independent	Spinal Cord Progenitors		-0.278012	XAV939_CARF(+)	CARF	13
1431	XAV939	ZNF398(+)	14.754607902672424	frozenset({'activating', 'top50perTarget'})	XAV939_ZNF398(+)	comb	t-independent	Hindbrain Progenitors		0.00414992	XAV939_ZNF398(+)	ZNF398	7
1432	SHH	ZNF398(+)	14.754607902672424	frozenset({'activating', 'top50perTarget'})	SHH_ZNF398(+)	comb	t-independent	Hindbrain Progenitors	0.0255384	-0.0212143	SHH_ZNF398(+)	ZNF398	7
1435	FGF8	HNF4A(+)	14.753512820695152	frozenset({'activating', 'top50perTarget'})	FGF8_HNF4A(+)	comb	t-independent	FOXA2+ Cells	-0.138324	-0.0216275	FGF8_HNF4A(+)	HNF4A	75
13866	RA	SP3(+)	14.59595488040111	frozenset({'activating', 'top50perTarget'})	tRA_SP3(+)	single	t-dependent	Retinal Progenitors	-0.290191	0.1724481382566574	RA_SP3(+)	SP3	241
7001	RA	FOXN4(+)	14.571680221234097	frozenset({'activating', 'top5perTarget'})	tRA_FOXN4(+)	single	t-dependent	Retinal Progenitors	0.0851264	0.1933876031598165	RA_FOXN4(+)	FOXN4	167
1443	FGF8	FOXP1(+)	14.538911006613818	frozenset({'activating', 'top50perTarget'})	FGF8_FOXP1(+)	comb	t-independent	FOXA2+ Cells	-0.335185	0.0412265	FGF8_FOXP1(+)	FOXP1	164
1453	FGF8	NFE2L2(+)	14.364572227652724	frozenset({'activating', 'top50perTarget'})	FGF8_NFE2L2(+)	comb	t-independent	FOXA2+ Cells	-0.261495	0.00789732	FGF8_NFE2L2(+)	NFE2L2	95
1457	XAV939	PAX2(+)	14.314336471996333	frozenset({'activating', 'top50perTarget'})	XAV939_PAX2(+)	comb	t-independent	Telencephalic Progenitors		-0.0488768	XAV939_PAX2(+)	PAX2	182
7283	BMP4	DLX3(+)	14.217792795858776	frozenset({'activating', 'top10perTarget'})	BMP4_DLX3(+)	single	t-independent	FOXA2+ Cells	0.085531	-0.0149654	BMP4_DLX3(+)	DLX3	266
9782	BMP7	BACH2(+)	14.184191865412012	frozenset({'activating', 'top10perTarget'})	tBMP7_BACH2(+)	single	t-dependent	PNS Neurons	0.0875407	0.0688583	BMP7_BACH2(+)	BACH2	99
1475	SHH	FOXP4(+)	14.089099808183931	frozenset({'activating', 'top50perTarget'})	SHH_FOXP4(+)	comb	t-independent	FOXA2+ Cells	-0.317335	-0.132131	SHH_FOXP4(+)	FOXP4	42
10608	CycA	ETV4(+)	13.832330397159636	frozenset({'activating', 'top50perTarget'})	CycA_ETV4(+)	single	t-independent	Hypothalamic Progenitors			CycA_ETV4(+)	ETV4	59
1485	SHH	BCLAF1(+)	13.767364930177136	frozenset({'activating', 'top50perTarget'})	SHH_BCLAF1(+)	comb	t-independent	Neural Crest	-0.232417	-0.0111504	SHH_BCLAF1(+)	BCLAF1	799
1488	FGF8	FLI1(+)	13.71483450611328	frozenset({'activating', 'top50perTarget'})	FGF8_FLI1(+)	comb	t-independent	Neural Crest	0.0036835	0.00545514	FGF8_FLI1(+)	FLI1	79
10312	BMP4	IRF6(+)	13.679615033748291	frozenset({'activating', 'top50perTarget'})	BMP4_IRF6(+)	single	t-independent	FOXA2+ Cells	0.1115264609133619	-0.043143	BMP4_IRF6(+)	IRF6	6
1492	SHH	HMGA1(+)	13.564461898144396	frozenset({'activating', 'top50perTarget'})	SHH_HMGA1(+)	comb	t-independent	Telencephalic Progenitors	-0.0957107	0.0392163	SHH_HMGA1(+)	HMGA1	6
7399	BMP7	STAT1(+)	13.382399498593276	frozenset({'activating', 'top10perTarget'})	BMP7_STAT1(+)	single	t-independent	Telencephalic Progenitors	-0.016815	0.00259957	BMP7_STAT1(+)	STAT1	315
1502	FGF8	HOXA1(+)	13.35241711915019	frozenset({'activating', 'top50perTarget'})	FGF8_HOXA1(+)	comb	t-independent	FOXA2+ Cells	-0.245671	0.0365851	FGF8_HOXA1(+)	HOXA1	57
1513	SHH	KLF12(+)	13.236788610314631	frozenset({'activating', 'top50perTarget'})	SHH_KLF12(+)	comb	t-independent	PNS Neurons	0.0422928	0.0269124	SHH_KLF12(+)	KLF12	136
10067	SHH	MYCN(+)	12.961213301043058	frozenset({'activating', 'top10perTarget'})	tSHH_MYCN(+)	single	t-dependent	Neural Crest	-0.0160775	0.0243346	SHH_MYCN(+)	MYCN	110
1532	SHH	STAT1(+)	12.895093076070523	frozenset({'activating', 'top50perTarget'})	SHH_STAT1(+)	comb	t-independent	Telencephalic Progenitors	0.0097364	0.0161513	SHH_STAT1(+)	STAT1	315
1533	RA	STAT1(+)	12.895093076070523	frozenset({'activating', 'top50perTarget'})	RA_STAT1(+)	comb	t-independent	Telencephalic Progenitors	-0.102069	0.0965903	RA_STAT1(+)	STAT1	315
9784	BMP7	FOXP4(+)	12.861261659119792	frozenset({'activating', 'top10perTarget'})	tBMP7_FOXP4(+)	single	t-dependent	FOXA2+ Cells	0.0447022	0.0533991	BMP7_FOXP4(+)	FOXP4	42
10313	BMP4	GABPA(+)	12.806495275642115	frozenset({'activating', 'top50perTarget'})	BMP4_GABPA(+)	single	t-independent	Telencephalic Progenitors	0.0285934	-0.0128118	BMP4_GABPA(+)	GABPA	104
10183	XAV939	CUX1(+)	12.80051849423542	frozenset({'activating', 'top10perTarget'})	tXAV939_CUX1(+)	single	t-dependent	Telencephalic Progenitors		0.0200082	XAV939_CUX1(+)	CUX1	39
1546	SHH	HOXA2(+)	12.709074229010604	frozenset({'activating', 'top50perTarget'})	SHH_HOXA2(+)	comb	t-independent	Hindbrain Progenitors	-0.0325023	0.0315882	SHH_HOXA2(+)	HOXA2	15
13074	XAV939	EP300(+)	12.638339612326302	frozenset({'activating', 'top50perTarget'})	XAV939_EP300(+)	single	t-independent	FOXA2+ Cells		0.0429252	XAV939_EP300(+)	EP300	559
1549	FGF8	FOXF1(+)	12.61968715187453	frozenset({'activating', 'top50perTarget'})	FGF8_FOXF1(+)	comb	t-independent	FOXA2+ Cells	-0.131674	0.0444069	FGF8_FOXF1(+)	FOXF1	10
7400	BMP7	ZNF529(+)	12.61344890139287	frozenset({'activating', 'top10perTarget'})	BMP7_ZNF529(+)	single	t-independent	Spinal Cord Progenitors	0.0656276	-0.0130122	BMP7_ZNF529(+)	ZNF529	15
1554	FGF8	FOXC1(+)	12.447575079590514	frozenset({'activating', 'top50perTarget'})	FGF8_FOXC1(+)	comb	t-independent	Neural Crest	-0.0103593	0.0245036	FGF8_FOXC1(+)	FOXC1	95
1558	FGF8	GATA5(+)	12.34705076733934	frozenset({'activating', 'top50perTarget'})	FGF8_GATA5(+)	comb	t-independent	FOXA2+ Cells	-0.152829	-0.0162493	FGF8_GATA5(+)	GATA5	51
1560	FGF8	PPARG(+)	12.311266338157065	frozenset({'activating', 'top50perTarget'})	FGF8_PPARG(+)	comb	t-independent	FOXA2+ Cells	-0.0821125	0.00957601	FGF8_PPARG(+)	PPARG	86
1562	FGF8	EGR2(+)	12.298745987222892	frozenset({'activating', 'top50perTarget'})	FGF8_EGR2(+)	comb	t-independent	Neural Crest	-0.153868	0.024947	FGF8_EGR2(+)	EGR2	22
1603	FGF8	TRPS1(+)	11.913201047361268	frozenset({'activating', 'top50perTarget'})	FGF8_TRPS1(+)	comb	t-independent	FOXA2+ Cells	-0.235016	0.0476135	FGF8_TRPS1(+)	TRPS1	26
1616	FGF8	IRF1(+)	11.793696866181444	frozenset({'activating', 'top50perTarget'})	FGF8_IRF1(+)	comb	t-independent	FOXA2+ Cells	0.0253417	0.0149927	FGF8_IRF1(+)	IRF1	69
9866	FGF8	NKX2-8(+)	11.743111996058982	frozenset({'activating', 'top10perTarget'})	tFGF8_NKX2-8(+)	single	t-dependent	Hypothalamic Progenitors	-0.160031	0.0648886	FGF8_NKX2-8(+)	NKX2-8	15
10314	BMP4	ZNF518A(+)	11.666364942560508	frozenset({'activating', 'top50perTarget'})	BMP4_ZNF518A(+)	single	t-independent	Telencephalic Progenitors	0.0367672	0.022086	BMP4_ZNF518A(+)	ZNF518A	300
1630	FGF8	BATF(+)	11.5921	frozenset({'activating', 'top50perTarget'})	FGF8_BATF(+)	comb	t-independent	FOXA2+ Cells	-0.0843611	-0.0102946	FGF8_BATF(+)	BATF	7
7003	RA	RFX2(+)	11.322691295050111	frozenset({'activating', 'top5perTarget'})	tRA_RFX2(+)	single	t-dependent	Spinal Cord Progenitors	0.0266148	0.1398056006106356	RA_RFX2(+)	RFX2	319
10431	BMP7	ZNF713(+)	11.285917954009756	frozenset({'activating', 'top50perTarget'})	BMP7_ZNF713(+)	single	t-independent	PNS Progenitors	0.00899027	-0.022522	BMP7_ZNF713(+)	ZNF713	28
7287	BMP4	PBX1(+)	11.26201079201446	frozenset({'activating', 'top10perTarget'})	BMP4_PBX1(+)	single	t-independent	FOXA2+ Cells	0.2104020165284104	-0.0846993	BMP4_PBX1(+)	PBX1	85
9787	BMP7	AHDC1(+)	11.090200120530843	frozenset({'activating', 'top10perTarget'})	tBMP7_AHDC1(+)	single	t-dependent	PNS Neurons	-0.0504315	0.0464019	BMP7_AHDC1(+)	AHDC1	5
7004	RA	E2F2(+)	11.077566119595636	frozenset({'activating', 'top5perTarget'})	tRA_E2F2(+)	single	t-dependent	Hindbrain Progenitors	-0.00911202	0.0150746	RA_E2F2(+)	E2F2	352
10316	BMP4	FOXA3(+)	11.028677622792866	frozenset({'activating', 'top50perTarget'})	BMP4_FOXA3(+)	single	t-independent	FOXA2+ Cells	0.0291527	0.00428099	BMP4_FOXA3(+)	FOXA3	34
10609	CycA	SMAD5(+)	10.97605328365869	frozenset({'activating', 'top50perTarget'})	CycA_SMAD5(+)	single	t-independent	Neural Crest			CycA_SMAD5(+)	SMAD5	457
10432	BMP7	BACH1(+)	10.90333576129605	frozenset({'activating', 'top50perTarget'})	BMP7_BACH1(+)	single	t-independent	FOXA2+ Cells	0.059956	0.0225644	BMP7_BACH1(+)	BACH1	27
9788	BMP7	ZBTB20(+)	10.867852032643928	frozenset({'activating', 'top10perTarget'})	tBMP7_ZBTB20(+)	single	t-dependent	PNS Neurons	-0.00367576	-0.00864492	BMP7_ZBTB20(+)	ZBTB20	290
9674	BMP4	NFIC(+)	10.819496548645931	frozenset({'activating', 'top10perTarget'})	tBMP4_NFIC(+)	single	t-dependent	Telencephalic Progenitors	-0.117039	0.1792245146471013	BMP4_NFIC(+)	NFIC	32
10433	BMP7	PAX6(+)	10.786155712874626	frozenset({'activating', 'top50perTarget'})	BMP7_PAX6(+)	single	t-independent	Retinal Progenitors	0.1342869394864833	0.0958195	BMP7_PAX6(+)	PAX6	676
1708	FGF8	BCLAF1(+)	10.691109511873252	frozenset({'activating', 'top50perTarget'})	FGF8_BCLAF1(+)	comb	t-independent	Neural Crest	-0.159289	0.017861	FGF8_BCLAF1(+)	BCLAF1	799
7405	BMP7	PBX4(+)	10.670589837898426	frozenset({'activating', 'top10perTarget'})	BMP7_PBX4(+)	single	t-independent	Hypothalamic Progenitors	0.1006939582767313	0.0369597	BMP7_PBX4(+)	PBX4	10
7005	RA	PITX3(+)	10.497382606885148	frozenset({'activating', 'top5perTarget'})	tRA_PITX3(+)	single	t-dependent	Diencephalic Progenitors	-0.156828	0.1292534581336543	RA_PITX3(+)	PITX3	16
1733	RA	KLF4(+)	10.418342822041163	frozenset({'activating', 'top50perTarget'})	RA_KLF4(+)	comb	t-independent	FOXA2+ Cells	-0.00831807	-0.0329148	RA_KLF4(+)	KLF4	36
1736	SHH	GLI2(+)	10.370995493502129	frozenset({'activating', 'top50perTarget'})	SHH_GLI2(+)	comb	t-independent	Telencephalic Progenitors	0.0866574	0.0106073	SHH_GLI2(+)	GLI2	12
1768	FGF8	ZFX(+)	10.173261325983974	frozenset({'activating', 'top50perTarget'})	FGF8_ZFX(+)	comb	t-independent	Neural Crest	-0.232733	0.00930201	FGF8_ZFX(+)	ZFX	128
1770	FGF8	KLF6(+)	10.169507927749986	frozenset({'activating', 'top50perTarget'})	FGF8_KLF6(+)	comb	t-independent	PNS Neurons	-0.16825	0.0397627	FGF8_KLF6(+)	KLF6	675
1774	XAV939	ZNF286A(+)	10.15355873609856	frozenset({'activating', 'top50perTarget'})	XAV939_ZNF286A(+)	comb	t-independent	PNS Neurons		-0.023863	XAV939_ZNF286A(+)	ZNF286A	7
1775	SHH	ZNF286A(+)	10.15355873609856	frozenset({'activating', 'top50perTarget'})	SHH_ZNF286A(+)	comb	t-independent	PNS Neurons	0.1173507066218178	-0.0556419	SHH_ZNF286A(+)	ZNF286A	7
1782	SHH	TFAP4(+)	10.100818834522515	frozenset({'activating', 'top50perTarget'})	SHH_TFAP4(+)	comb	t-independent	Hindbrain Progenitors	-0.067515	-0.0440591	SHH_TFAP4(+)	TFAP4	7
1787	FGF8	TFAP4(+)	10.094064362911482	frozenset({'activating', 'top50perTarget'})	FGF8_TFAP4(+)	comb	t-independent	Hindbrain Progenitors	-0.00991835	0.0234278	FGF8_TFAP4(+)	TFAP4	7
1798	FGF8	FOS(+)	10.04452519680232	frozenset({'activating', 'top50perTarget'})	FGF8_FOS(+)	comb	t-independent	Neural Crest	-0.205375	-0.0394993	FGF8_FOS(+)	FOS	330
1802	SHH	NR2F1(+)	10.01322754081376	frozenset({'activating', 'top50perTarget'})	SHH_NR2F1(+)	comb	t-independent	Neural Crest	-0.178728	0.2599769590398965	SHH_NR2F1(+)	NR2F1	324
1813	RA	NKX2-1(+)	9.933521832464043	frozenset({'activating', 'top50perTarget'})	RA_NKX2-1(+)	comb	t-independent	Hypothalamic Progenitors	0.1315948321081989	0.1099882433731238	RA_NKX2-1(+)	NKX2-1	12
10610	CycA	MYF6(+)	9.696417519756912	frozenset({'activating', 'top50perTarget'})	CycA_MYF6(+)	single	t-independent	Diencephalic Progenitors			CycA_MYF6(+)	MYF6	11
1849	FGF8	JUNB(+)	9.694229166658136	frozenset({'activating', 'top50perTarget'})	FGF8_JUNB(+)	comb	t-independent	Neural Crest	-0.140178	-0.0266465	FGF8_JUNB(+)	JUNB	174
10611	CycA	PHF20(+)	9.664023604324017	frozenset({'activating', 'top50perTarget'})	CycA_PHF20(+)	single	t-independent	PNS Neurons			CycA_PHF20(+)	PHF20	461
1863	XAV939	GRHL2(+)	9.60255	frozenset({'activating', 'top50perTarget'})	XAV939_GRHL2(+)	comb	t-independent	FOXA2+ Cells		-0.0177732	XAV939_GRHL2(+)	GRHL2	96
7406	BMP7	PURA(+)	9.38669	frozenset({'activating', 'top10perTarget'})	BMP7_PURA(+)	single	t-independent	FOXA2+ Cells	0.1358116392061101	0.0398882	BMP7_PURA(+)	PURA	123
7407	BMP7	ETV1(+)	9.097233860857662	frozenset({'activating', 'top10perTarget'})	BMP7_ETV1(+)	single	t-independent	Telencephalic Progenitors	0.1026118223179352	0.0218777	BMP7_ETV1(+)	ETV1	18
1906	FGF8	MYF5(+)	9.095767770697355	frozenset({'activating', 'top50perTarget'})	FGF8_MYF5(+)	comb	t-independent	Diencephalic Progenitors	0.0594589	-0.0425038	FGF8_MYF5(+)	MYF5	17
1918	FGF8	TCF7L1(+)	8.938221376529533	frozenset({'activating', 'top50perTarget'})	FGF8_TCF7L1(+)	comb	t-independent	Neural Crest	-0.297164	0.00702297	FGF8_TCF7L1(+)	TCF7L1	213
1921	FGF8	EGR1(+)	8.925107829634696	frozenset({'activating', 'top50perTarget'})	FGF8_EGR1(+)	comb	t-independent	Neural Crest	-0.253299	0.0536697	FGF8_EGR1(+)	EGR1	448
10317	BMP4	NR2F6(+)	8.921924477352366	frozenset({'activating', 'top50perTarget'})	BMP4_NR2F6(+)	single	t-independent	FOXA2+ Cells	0.0533052	-0.111958	BMP4_NR2F6(+)	NR2F6	20
1938	FGF8	RFXAP(+)	8.784869935675426	frozenset({'activating', 'top50perTarget'})	FGF8_RFXAP(+)	comb	t-independent	Telencephalic Progenitors	-0.116641	0.0269559	FGF8_RFXAP(+)	RFXAP	41
13678	BMP7	EMX2(+)	8.770219170869929	frozenset({'activating', 'top50perTarget'})	tBMP7_EMX2(+)	single	t-dependent	Diencephalic Progenitors	-0.0324454	0.113254	BMP7_EMX2(+)	EMX2	41
1977	FGF8	DRGX(+)	8.394367700808274	frozenset({'activating', 'top50perTarget'})	FGF8_DRGX(+)	comb	t-independent	PNS Neurons	-0.0789281	0.0752687	FGF8_DRGX(+)	DRGX	11
1981	FGF8	NR3C1(+)	8.387964243985431	frozenset({'activating', 'top50perTarget'})	FGF8_NR3C1(+)	comb	t-independent	PNS Progenitors	-0.304383	0.0123888	FGF8_NR3C1(+)	NR3C1	188
1989	SHH	PHOX2B(+)	8.326362009928003	frozenset({'activating', 'top50perTarget'})	SHH_PHOX2B(+)	comb	t-independent	PNS Progenitors	0.113727	-0.00173877	SHH_PHOX2B(+)	PHOX2B	16
2021	FGF8	MAFB(+)	8.160244159901355	frozenset({'activating', 'top50perTarget'})	FGF8_MAFB(+)	comb	t-independent	FOXA2+ Cells	-0.0846645	-0.00824122	FGF8_MAFB(+)	MAFB	123
10612	CycA	NFYB(+)	7.972022974542529	frozenset({'activating', 'top50perTarget'})	CycA_NFYB(+)	single	t-independent	Telencephalic Progenitors			CycA_NFYB(+)	NFYB	645
2050	SHH	SOX12(+)	7.904727294586595	frozenset({'activating', 'top50perTarget'})	SHH_SOX12(+)	comb	t-independent	Neural Crest	0.0502951	0.0128154	SHH_SOX12(+)	SOX12	19
10439	BMP7	ETV6(+)	7.7734951745672465	frozenset({'activating', 'top50perTarget'})	BMP7_ETV6(+)	single	t-independent	FOXA2+ Cells	0.0228388	-0.0339598	BMP7_ETV6(+)	ETV6	48
10440	BMP7	FOXN4(+)	7.747118227455483	frozenset({'activating', 'top50perTarget'})	BMP7_FOXN4(+)	single	t-independent	Retinal Progenitors	0.0986837	0.079847	BMP7_FOXN4(+)	FOXN4	167
2088	FGF8	RARB(+)	7.695693534619028	frozenset({'activating', 'top50perTarget'})	FGF8_RARB(+)	comb	t-independent	Hindbrain Progenitors	-0.37442	0.0349573	FGF8_RARB(+)	RARB	116
2089	FGF8	NR2F6(+)	7.694299998688761	frozenset({'activating', 'top50perTarget'})	FGF8_NR2F6(+)	comb	t-independent	FOXA2+ Cells	-0.203415	-0.0229735	FGF8_NR2F6(+)	NR2F6	20
2097	FGF8	ELF2(+)	7.637284706584889	frozenset({'activating', 'top50perTarget'})	FGF8_ELF2(+)	comb	t-independent	Neural Crest	-0.132665	0.000101533	FGF8_ELF2(+)	ELF2	35
10441	BMP7	HOXA9(+)	7.63575	frozenset({'activating', 'top50perTarget'})	BMP7_HOXA9(+)	single	t-independent	FOXA2+ Cells	0.0551647	0.0315749	BMP7_HOXA9(+)	HOXA9	32
2100	FGF8	TBPL2(+)	7.631760198221246	frozenset({'activating', 'top50perTarget'})	FGF8_TBPL2(+)	comb	t-independent	Hindbrain Progenitors	-0.0278761	0.0347483	FGF8_TBPL2(+)	TBPL2	4
2140	RA	GBX2(+)	7.27673	frozenset({'activating', 'top50perTarget'})	RA_GBX2(+)	comb	t-independent	Spinal Cord Progenitors	0.0165046	-0.00472346	RA_GBX2(+)	GBX2	193
2155	FGF8	HOXA9(+)	7.175189897374644	frozenset({'activating', 'top50perTarget'})	FGF8_HOXA9(+)	comb	t-independent	FOXA2+ Cells	-0.138724	0.0509754	FGF8_HOXA9(+)	HOXA9	32
2165	RA	ZNF576(+)	7.104445940361131	frozenset({'activating', 'top50perTarget'})	RA_ZNF576(+)	comb	t-independent	Hindbrain Progenitors	0.00135198	-0.0696212	RA_ZNF576(+)	ZNF576	8
2166	SHH	ZNF576(+)	7.104445940361131	frozenset({'activating', 'top50perTarget'})	SHH_ZNF576(+)	comb	t-independent	Hindbrain Progenitors	0.0410049	0.0218632	SHH_ZNF576(+)	ZNF576	8
2176	FGF8	HOXA2(+)	7.06819	frozenset({'activating', 'top50perTarget'})	FGF8_HOXA2(+)	comb	t-independent	Hindbrain Progenitors	-0.0504488	0.0313128	FGF8_HOXA2(+)	HOXA2	15
2276	FGF8	TEAD4(+)	6.595918558727983	frozenset({'activating', 'top50perTarget'})	FGF8_TEAD4(+)	comb	t-independent	Neural Crest	0.0221906	0.0279881	FGF8_TEAD4(+)	TEAD4	37
2280	XAV939	ELF2(+)	6.529875819587848	frozenset({'activating', 'top50perTarget'})	XAV939_ELF2(+)	comb	t-independent	Neural Crest		0.0039299	XAV939_ELF2(+)	ELF2	35
10613	CycA	POU2F3(+)	6.356768907182607	frozenset({'activating', 'top50perTarget'})	CycA_POU2F3(+)	single	t-independent	FOXA2+ Cells			CycA_POU2F3(+)	POU2F3	13
2331	FGF8	NFYA(+)	6.264759839797432	frozenset({'activating', 'top50perTarget'})	FGF8_NFYA(+)	comb	t-independent	Neural Crest	-0.317088	0.0256543	FGF8_NFYA(+)	NFYA	53
2371	FGF8	NFE2(+)	6.084612410002738	frozenset({'activating', 'top50perTarget'})	FGF8_NFE2(+)	comb	t-independent	FOXA2+ Cells	-0.17315	0.0118509	FGF8_NFE2(+)	NFE2	11
2397	SHH	EOMES(+)	5.980726140742022	frozenset({'activating', 'top50perTarget'})	SHH_EOMES(+)	comb	t-independent	CNS Neurons	0.00222811	-0.0260754	SHH_EOMES(+)	EOMES	5
2435	RA	PAX2(+)	5.793124352918865	frozenset({'activating', 'top50perTarget'})	RA_PAX2(+)	comb	t-independent	Telencephalic Progenitors	-0.0706193	0.1334114034022591	RA_PAX2(+)	PAX2	182
2438	FGF8	TFAP2A(+)	5.784733582362707	frozenset({'activating', 'top50perTarget'})	FGF8_TFAP2A(+)	comb	t-independent	Neural Crest	-0.0955487	0.0186289	FGF8_TFAP2A(+)	TFAP2A	347
2466	FGF8	ATF3(+)	5.679638039540657	frozenset({'activating', 'top50perTarget'})	FGF8_ATF3(+)	comb	t-independent	PNS Neurons	-0.286319	0.00684005	FGF8_ATF3(+)	ATF3	938
2518	FGF8	NFKB2(+)	5.501265949941766	frozenset({'activating', 'top50perTarget'})	FGF8_NFKB2(+)	comb	t-independent	PNS Progenitors	-0.228021	0.0216342	FGF8_NFKB2(+)	NFKB2	74
2528	FGF8	ZNF444(+)	5.408838890054023	frozenset({'activating', 'top50perTarget'})	FGF8_ZNF444(+)	comb	t-independent	FOXA2+ Cells	0.0354841	0.00191825	FGF8_ZNF444(+)	ZNF444	19
2533	FGF8	FOXP4(+)	5.388122490249012	frozenset({'activating', 'top50perTarget'})	FGF8_FOXP4(+)	comb	t-independent	FOXA2+ Cells	-0.304712	0.0687251	FGF8_FOXP4(+)	FOXP4	42
2547	FGF8	TWIST1(+)	5.359878282476287	frozenset({'activating', 'top50perTarget'})	FGF8_TWIST1(+)	comb	t-independent	Neural Crest	-0.158101	-0.0308978	FGF8_TWIST1(+)	TWIST1	258
2564	RA	TCF7L2(+)	5.321935842569279	frozenset({'activating', 'top50perTarget'})	RA_TCF7L2(+)	comb	t-independent	Hypothalamic Progenitors	0.018855	0.3096952863784187	RA_TCF7L2(+)	TCF7L2	79
2565	FGF8	TCF7L2(+)	5.321935842569279	frozenset({'activating', 'top50perTarget'})	FGF8_TCF7L2(+)	comb	t-independent	Hypothalamic Progenitors	-0.15854	-0.00537356	FGF8_TCF7L2(+)	TCF7L2	79
7582	CycA	ZNF287(+)	5.1867366546527744	frozenset({'activating', 'top10perTarget'})	CycA_ZNF287(+)	single	t-independent	Hindbrain Progenitors			CycA_ZNF287(+)	ZNF287	29
2611	SHH	RELB(+)	5.0709	frozenset({'activating', 'top50perTarget'})	SHH_RELB(+)	comb	t-independent	FOXA2+ Cells	0.1233048688761754	0.0840935	SHH_RELB(+)	RELB	77
2623	FGF8	ZBTB7A(+)	5.044789191095724	frozenset({'activating', 'top50perTarget'})	FGF8_ZBTB7A(+)	comb	t-independent	PNS Neurons	-0.039351	-0.000360406	FGF8_ZBTB7A(+)	ZBTB7A	8
2683	FGF8	MEOX2(+)	4.877451865468782	frozenset({'activating', 'top50perTarget'})	FGF8_MEOX2(+)	comb	t-independent	PNS Neurons	0.0599999	0.00841769	FGF8_MEOX2(+)	MEOX2	34
2697	RA	KLF2(+)	4.830623908401673	frozenset({'activating', 'top50perTarget'})	RA_KLF2(+)	comb	t-independent	PNS Progenitors	-0.0106419	-0.0774202	RA_KLF2(+)	KLF2	9
2757	FGF8	KLF12(+)	4.606215438317584	frozenset({'activating', 'top50perTarget'})	FGF8_KLF12(+)	comb	t-independent	PNS Neurons	-0.29081	0.0481641	FGF8_KLF12(+)	KLF12	136
2780	SHH	ETV2(+)	4.568901082316699	frozenset({'activating', 'top50perTarget'})	SHH_ETV2(+)	comb	t-independent	Neural Crest	-0.106573	-0.00113616	SHH_ETV2(+)	ETV2	47
2802	FGF8	PITX1(+)	4.51983	frozenset({'activating', 'top50perTarget'})	FGF8_PITX1(+)	comb	t-independent	FOXA2+ Cells	-0.0233857	0.0206368	FGF8_PITX1(+)	PITX1	6
2813	FGF8	MBNL2(+)	4.459009252100719	frozenset({'activating', 'top50perTarget'})	FGF8_MBNL2(+)	comb	t-independent	Neural Crest	-0.256608	0.00923301	FGF8_MBNL2(+)	MBNL2	50
2848	FGF8	USF2(+)	4.3275347407358336	frozenset({'activating', 'top50perTarget'})	FGF8_USF2(+)	comb	t-independent	Neural Crest	-0.152125	0.0301095	FGF8_USF2(+)	USF2	35
2850	FGF8	NR2F2(+)	4.326248639811901	frozenset({'activating', 'top50perTarget'})	FGF8_NR2F2(+)	comb	t-independent	Neural Crest	-0.365792	-0.0104415	FGF8_NR2F2(+)	NR2F2	320
2983	SHH	KLF2(+)	3.92399	frozenset({'activating', 'top50perTarget'})	SHH_KLF2(+)	comb	t-independent	PNS Progenitors	0.0334955	0.00867781	SHH_KLF2(+)	KLF2	9
3079	SHH	HMX2(+)	3.689985173475365	frozenset({'activating', 'top50perTarget'})	SHH_HMX2(+)	comb	t-independent	Neural Crest	-0.00945717	-0.000577211	SHH_HMX2(+)	HMX2	17
3263	FGF8	RELB(+)	3.232694088445652	frozenset({'activating', 'top50perTarget'})	FGF8_RELB(+)	comb	t-independent	FOXA2+ Cells	-0.1682	-0.0169452	FGF8_RELB(+)	RELB	77
3300	FGF8	NKX1-1(+)	3.1458081551758217	frozenset({'activating', 'top50perTarget'})	FGF8_NKX1-1(+)	comb	t-independent	CNS Neurons	-0.134851	0.0209008	FGF8_NKX1-1(+)	NKX1-1	18
3372	FGF8	DDX20(+)	2.9623699760742337	frozenset({'activating', 'top50perTarget'})	FGF8_DDX20(+)	comb	t-independent	PNS Progenitors	-0.130991	0.0449145	FGF8_DDX20(+)	DDX20	19
3479	SHH	ZNF205(+)	2.703403755375924	frozenset({'activating', 'top50perTarget'})	SHH_ZNF205(+)	comb	t-independent	FOXA2+ Cells	-0.0269384	0.00394587	SHH_ZNF205(+)	ZNF205	7
3500	FGF8	MEIS2(+)	2.632175161627232	frozenset({'activating', 'top50perTarget'})	FGF8_MEIS2(+)	comb	t-independent	FOXA2+ Cells	-0.312878	-0.00621828	FGF8_MEIS2(+)	MEIS2	32
3595	FGF8	GATA2(+)	2.468918088075652	frozenset({'activating', 'top50perTarget'})	FGF8_GATA2(+)	comb	t-independent	Neural Crest	0.0400813	-0.0345215	FGF8_GATA2(+)	GATA2	73
3619	XAV939	SMAD5(+)	2.387669517249339	frozenset({'activating', 'top50perTarget'})	XAV939_SMAD5(+)	comb	t-independent	Neural Crest		0.00145764	XAV939_SMAD5(+)	SMAD5	457
3703	FGF8	XBP1(+)	2.2287187342389205	frozenset({'activating', 'top50perTarget'})	FGF8_XBP1(+)	comb	t-independent	Spinal Cord Progenitors	-0.18033	0.0348923	FGF8_XBP1(+)	XBP1	815
3758	SHH	DMBX1(+)	2.063897721605061	frozenset({'activating', 'top50perTarget'})	SHH_DMBX1(+)	comb	t-independent	Spinal Cord Progenitors	0.0623493	0.0499142	SHH_DMBX1(+)	DMBX1	29
3938	SHH	EP300(+)	1.7838074784125455	frozenset({'activating', 'top50perTarget'})	SHH_EP300(+)	comb	t-independent	FOXA2+ Cells	0.0447751	0.0202278	SHH_EP300(+)	EP300	559
3953	SHH	ZNF713(+)	1.764617173949672	frozenset({'activating', 'top50perTarget'})	SHH_ZNF713(+)	comb	t-independent	PNS Progenitors	0.0421229	-0.0468802	SHH_ZNF713(+)	ZNF713	28
4262	SHH	PITX1(+)	1.205192452489299	frozenset({'activating', 'top50perTarget'})	SHH_PITX1(+)	comb	t-independent	FOXA2+ Cells	-0.105726	-0.0268655	SHH_PITX1(+)	PITX1	6
4356	SHH	NFE2(+)	1.106101369722552	frozenset({'activating', 'top50perTarget'})	SHH_NFE2(+)	comb	t-independent	FOXA2+ Cells	0.0518753	0.00463841	SHH_NFE2(+)	NFE2	11
4359	FGF8	NR2F1(+)	1.1030784053174532	frozenset({'activating', 'top50perTarget'})	FGF8_NR2F1(+)	comb	t-independent	Neural Crest	-0.319132	-0.00110172	FGF8_NR2F1(+)	NR2F1	324
4379	FGF8	MSX2(+)	1.090965028267596	frozenset({'activating', 'top50perTarget'})	FGF8_MSX2(+)	comb	t-independent	FOXA2+ Cells	0.0609415	-0.0536184	FGF8_MSX2(+)	MSX2	186
4431	SHH	NFYA(+)	1.0196566641044404	frozenset({'activating', 'top50perTarget'})	SHH_NFYA(+)	comb	t-independent	Neural Crest	-0.165125	0.0263965	SHH_NFYA(+)	NFYA	53
4700	XAV939	ELF3(+)	0.7755361519901317	frozenset({'activating', 'top50perTarget'})	XAV939_ELF3(+)	comb	t-independent	FOXA2+ Cells		-0.0141575	XAV939_ELF3(+)	ELF3	39
