# Supplementary material for: Systematic scRNA-seq screens profile neural organoid response to morphogens
Source: Nat Methods. 2025 Dec 15;23(2):465–78. doi: 10.1038/s41592-025-02927-5 (PMC12904787; doi:10.1038/s41592-025-02927-5)
Supplement: Supplementary file 7 — Cluster marker genes for single-cell transcriptomic data from neural organoid reproducibility screen (Figs. 4 and 5). [file 41592_2025_2927_MOESM7_ESM.xlsx]

## Sheet: Sheet1
Cell type	gene name	log fold change	p-value adj	pts_in	pts_out	score
Neuroectoderm/Neuroepithelium	ERBB4	3.69094	0	0.9478549181151411	0.45190023455981276	127.587
Neuroectoderm/Neuroepithelium	SOX6	1.68174	0	0.8974178639606148	0.6450194799673917	77.4655
Neuroectoderm/Neuroepithelium	GPC3	2.03145	0	0.7718275896714558	0.4244332304737708	76.4786
Neuroectoderm/Neuroepithelium	PDLIM5	1.3281	0	0.862152	0.6619788045951718	71.4553
Neuroectoderm/Neuroepithelium	LSAMP	1.10683	0	0.9743795840450116	0.9015398926726316	70.4738
Neuroectoderm/Neuroepithelium	NR2F2-AS1	1.90042	0	0.7156636190093439	0.43531600558142325	68.1114
Neuroectoderm/Neuroepithelium	ADGRB3	1.22314	0	0.9216316688435647	0.7840599352834973	67.5206
Neuroectoderm/Neuroepithelium	ZNF536	1.67059	0	0.7390736461368431	0.4687795387823895	65.8637
Neuroectoderm/Neuroepithelium	GPM6A	1.32207	0	0.8629558926956696	0.6547669655762219	65.6987
Neuroectoderm/Neuroepithelium	LMO3	1.53024	0	0.6971767306339797	0.43542603363857785	62.4222
Telencephalic Progenitors	LINC01551	3.85967	0	0.8380711698025008	0.1751410432249763	270.345
Telencephalic Progenitors	SYNE2	1.7548	0	0.9804984223442795	0.9026766398484227	250.281
Telencephalic Progenitors	FOXG1	3.73273	0	0.7068335865373379	0.12266872163228369	230.936
Telencephalic Progenitors	DLG2	1.99029	0	0.9301595185228468	0.758756	224.948
Telencephalic Progenitors	PRDM16	2.70043	0	0.7731681664134626	0.29165193784200333	219.282
Telencephalic Progenitors	SHROOM3	1.86134	0	0.9455124459506836	0.694618	211.005
Telencephalic Progenitors	HPSE2	3.51713	0	0.6283598223676522	0.14064024433352657	194.067
Telencephalic Progenitors	PTPRZ1	1.42601	0	0.9480834404581044	0.7683285494110826	186.928
Telencephalic Progenitors	ENSG00000228999	3.73519	0	0.5834550660278135	0.12116284659870198	183.8
Telencephalic Progenitors	GLI3	1.83813	0	0.8689231038915508	0.5472972017589751	183.437
Retinal Progenitors	TRPM3	4.08065	0	0.9226872246696035	0.3392010206367293	92.1222
Retinal Progenitors	EFNA5	2.72549	0	0.9837004405286344	0.8590050739669461	89.0531
Retinal Progenitors	PCDH7	2.94663	0	0.8828193832599119	0.4428472648299101	76.034
Retinal Progenitors	TENM3	1.97589	0	0.9722466960352423	0.8829773765350941	69.4616
Retinal Progenitors	SFRP2	2.83136	0	0.7458149779735683	0.26315968874475315	67.2337
Retinal Progenitors	GJA1	3.1725	0	0.6964757709251101	0.18037416854140492	67.2295
Retinal Progenitors	PABPC1	1.17483	0	0.9665198237885463	0.8873744899251078	63.3622
Retinal Progenitors	CDON	2.51082	0	0.7563876651982379	0.3466756264547482	63.1469
Retinal Progenitors	FLRT2	2.59645	0	0.7460352422907489	0.2740623873939677	62.7761
Retinal Progenitors	UNC5D	2.87635	0	0.6812775330396476	0.2544823287657892	58.6768
Hindbrain Progenitors	RELN	5.70289	0	0.7208909532355114	0.0650106	113.382
Hindbrain Progenitors	PBX1	1.46186	0	0.9675921038741687	0.9178462198584038	103.382
Hindbrain Progenitors	KIAA1217	2.78467	0	0.8230761110524649	0.4733446756706864	100.773
Hindbrain Progenitors	HOXB3	3.20964	0	0.6536472078539005	0.13588352982851784	87.715
Hindbrain Progenitors	TSHZ2	2.16599	0	0.8307822231605616	0.49727833796506493	86.8849
Hindbrain Progenitors	NR3C1	3.67903	0	0.5755304549773039	0.10595772068912183	82.6803
Hindbrain Progenitors	WNT5A	3.20328	0	0.588831	0.1451785919203309	80.4839
Hindbrain Progenitors	GPC6	1.34287	0	0.9647418980259685	0.870568	80.0499
Hindbrain Progenitors	FLJ12825	3.40041	0	0.558535	0.0902514	78.8325
Hindbrain Progenitors	MIR99AHG	1.74691	0	0.8767022062704528	0.6555488477216371	78.4519
Hypothalamic Progenitors	PTCH1	2.98031	0	0.9522857523657203	0.5635723668007553	163.945
Hypothalamic Progenitors	GPC3	3.11756	0	0.8838464614154339	0.40680157622526886	138.991
Hypothalamic Progenitors	SPON1	2.75013	0	0.9141010262561642	0.41678125769641244	138.96
Hypothalamic Progenitors	SFTA3-1	3.50071	0	0.786819	0.15885395287743206	137.263
Hypothalamic Progenitors	FZD5	2.75926	0	0.8300013328002133	0.2907961169033741	130.532
Hypothalamic Progenitors	C14orf39	3.62976	0	0.7314407570305211	0.1433790329201215	130.343
Hypothalamic Progenitors	MIR3659HG	3.02273	0	0.7383713181394109	0.202867	123.188
Hypothalamic Progenitors	AFF2	2.15121	0	0.9161668665866987	0.5131813890485182	120.068
Hypothalamic Progenitors	LINC01833	3.31421	0	0.6885912301745968	0.14195776208849847	119.936
Hypothalamic Progenitors	SPRED1	1.7903	0	0.9052379048380648	0.6313007963221411	117.064
Spinal Cord Progenitors	RFX4	2.22385	0	0.8482006036684467	0.39818545711297626	127.791
Spinal Cord Progenitors	LRIG1	1.64735	0	0.8797306710006966	0.6295529471722754	124.701
Spinal Cord Progenitors	PRTG	1.29462	0	0.946831	0.8309788869600302	124.299
Spinal Cord Progenitors	RNF220	2.28867	0	0.789598	0.42592917018373705	123.511
Spinal Cord Progenitors	HOXB3	3.27976	0	0.5966566055258881	0.10924418820706387	119.573
Spinal Cord Progenitors	SLC12A2	1.64726	0	0.8472254469468308	0.5969198426475975	116.099
Spinal Cord Progenitors	PROX1	2.44094	0	0.6543301602043186	0.22322912187378893	116.028
Spinal Cord Progenitors	MIR99AHG	1.72536	0	0.8983979568144881	0.6389070272393784	115.022
Spinal Cord Progenitors	PARD3B	1.62775	0	0.8874854887392617	0.6729097984254142	113.466
Spinal Cord Progenitors	LINC01414	1.7455	0	0.9205479452054794	0.6687158578731943	110.332
Midbrain Progenitors	NCKAP5	3.14959	0	0.9129462773524829	0.5610661009218975	142.985
Midbrain Progenitors	RFX4	2.95265	0	0.9232436826773254	0.40813053125688603	142.119
Midbrain Progenitors	NTRK2	3.54249	0	0.8237924259873992	0.25354999718152516	137.205
Midbrain Progenitors	MIR99AHG	2.09245	0	0.9350992480184269	0.645139	119.831
Midbrain Progenitors	PRTG	1.46336	0	0.9553553282297947	0.8343556710276159	118.372
Midbrain Progenitors	ENSG00000188897	3.87005	0	0.677867	0.1640916055570075	117.999
Midbrain Progenitors	LINC01414	2.08635	0	0.9429577941873857	0.6757626536709354	113.895
Midbrain Progenitors	ENPP2	2.62155	0	0.7545559243953661	0.28670551037454967	113.813
Midbrain Progenitors	LINC03000	3.15105	0	0.6971072420567712	0.18770530027006113	112.477
Midbrain Progenitors	KIF21A	1.39044	0	0.9248018426935845	0.7448921549033776	102.596
Cortical Hem/Diencephalon	WLS	4.14892	0	0.952996	0.2939779776214644	129.862
Cortical Hem/Diencephalon	EPHA7	2.90721	0	0.9709452479338843	0.6680912949277298	119.576
Cortical Hem/Diencephalon	COL4A6	3.07984	0	0.9041838842975206	0.4309599422234094	109.566
Cortical Hem/Diencephalon	ERBB4	3.42621	0	0.9427944214876033	0.45751343008933604	106.939
Cortical Hem/Diencephalon	CACHD1	2.62487	0	0.922133	0.5530030965878174	105.479
Cortical Hem/Diencephalon	MECOM	3.10852	0	0.9149018595041323	0.41057489686284987	104.894
Cortical Hem/Diencephalon	RSPO2	6.51673	0	0.6784607438016529	0.0342504	98.7825
Cortical Hem/Diencephalon	ADGRL3	1.58101	0	0.9865702479338843	0.8815530426695951	92.5063
Cortical Hem/Diencephalon	SORCS2	2.89434	0	0.7820247933884298	0.3312705903303357	88.5737
Cortical Hem/Diencephalon	COL4A5	1.78508	0	0.9387913223140496	0.7217473461352012	86.3434
Floor Plate	SLIT2	3.97916	0	0.9965003589375449	0.7532778554825467	170.062
Floor Plate	TTC6	6.41998	0	0.9463388370423547	0.0986627	164.512
Floor Plate	NTN1	3.8582	0	0.9714644651830582	0.4732740317370873	157.971
Floor Plate	PLEKHA5	2.29745	0	0.98977	0.85828	149.402
Floor Plate	ADGRV1	2.85132	0	0.9838478104809764	0.7439549603034846	144.801
Floor Plate	FRMD4A	3.49915	0	0.9548636037329504	0.7062810050413065	143.249
Floor Plate	SLIT1	4.04373	0	0.8980617372577172	0.23109510057456806	140.129
Floor Plate	FOXP2	4.30216	0	0.865668	0.19292305215387556	139.313
Floor Plate	ALCAM	4.30995	0	0.8703338119167265	0.2560299459644392	138.642
Floor Plate	ADAMTS12	3.24092	0	0.9158291457286433	0.4637750430171364	136.136
CNS Neurons	SRRM4	4.75657	0	0.903574	0.14788229718077422	247.255
CNS Neurons	MAP2	2.43281	0	0.9822326998821264	0.7815028637669242	242.873
CNS Neurons	DCX	3.52649	0	0.9240146048356956	0.35919574689211337	237.534
CNS Neurons	STMN2	5.59954	0	0.8188195382801944	0.0636025	232.979
CNS Neurons	ELAVL3	3.98194	0	0.8683839806802174	0.1786613674130163	232.622
CNS Neurons	DCC	4.31362	0	0.9350544806370928	0.43933553754875254	229.699
CNS Neurons	KIF5C	2.41157	0	0.952304	0.6493527258607005	222.855
CNS Neurons	MIAT	2.7427	0	0.9499755627749188	0.5296398449054642	220.208
CNS Neurons	KALRN	2.16726	0	0.9799614754334014	0.807851	219.879
CNS Neurons	ST18	5.87946	0	0.7726188080384095	0.0687647	218.785
PNS Neurons	SDK1	4.49419	0	0.9971081550028918	0.8135589149409386	70.3485
PNS Neurons	THSD7B	8.54153	0	0.9832272990167727	0.12359431818727692	70.3014
PNS Neurons	CADM1	3.47159	0	0.9959514170040485	0.8415884864992098	69.6993
PNS Neurons	EBF1	5.88299	0	0.9907460960092539	0.1875939723210983	68.4097
PNS Neurons	UNC5C	5.77676	0	0.9745517640254482	0.16955609036714656	67.3135
PNS Neurons	KCNB2	4.63411	0	0.9739733950260266	0.3369168912394979	65.5368
PNS Neurons	PCDH15	5.0355	0	0.967033	0.23889745548173874	65.1681
PNS Neurons	PPP1R17	7.30374	0	0.913823	0.024407584076705433	64.9957
PNS Neurons	TRHDE	5.66705	0	0.9358010410641989	0.12323884461481556	64.5956
PNS Neurons	BASP1-AS1	4.64877	0	0.9456333140543667	0.20279767308920946	63.9578
Non-neurectodermal tissues	AHNAK	4.80993	0	0.6943623550807002	0.11207136605935238	101.81
Non-neurectodermal tissues	IGF2	5.35501	0	0.6799272561945897	0.12177778661786937	99.3875
Non-neurectodermal tissues	RRBP1	2.72378	0	0.7672198226869743	0.3309133582623916	93.9409
Non-neurectodermal tissues	DSP	3.71834	0	0.6908388270061377	0.1765653592171215	93.2343
Non-neurectodermal tissues	FN1	3.26789	0	0.7194817003864514	0.34784489617312436	87.5179
Non-neurectodermal tissues	COBLL1	4.9706	0	0.5884291884519209	0.0780044	86.2281
Non-neurectodermal tissues	H19	7.14322	0	0.541941	0.017757	84.5997
Non-neurectodermal tissues	RBMS1	2.22751	0	0.7531257103887247	0.3293818123955764	81.446
Non-neurectodermal tissues	COL1A1	5.69306	0	0.5344396453739486	0.0673731	78.7971
Non-neurectodermal tissues	LAMB1	2.95634	0	0.614799	0.16410911767045908	78.6139
Neural Crest	STARD13	5.41149	0	0.9409090909090909	0.15051798270505284	69.812
Neural Crest	TIMP3	4.24442	0	0.9656565656565657	0.3729571666297939	69.2059
Neural Crest	HMCN1	4.56909	0	0.9252525252525252	0.19894479660641973	66.5183
Neural Crest	DLGAP1	2.80807	0	0.9863636363636363	0.7483190811939092	66.0366
Neural Crest	ROR1	3.9013	0	0.9494949494949495	0.38202787583805464	65.4099
Neural Crest	PLCB4	2.86755	0	0.9732323232323232	0.6448235395965795	64.5455
Neural Crest	ADARB1	3.98298	0	0.9176767676767676	0.32632429468743085	64.3885
Neural Crest	CCSER1	4.36999	0	0.9434343434343434	0.37136041400140435	63.9912
Neural Crest	NRP2	4.33777	0	0.89596	0.15263897038312443	63.55
Neural Crest	ARHGAP26	3.66193	0	0.9272727272727272	0.38075335943286426	63.4803
