# Supplementary material for: Systematic scRNA-seq screens profile neural organoid response to morphogens
Source: Nat Methods. 2025 Dec 15;23(2):465–78. doi: 10.1038/s41592-025-02927-5 (PMC12904787; doi:10.1038/s41592-025-02927-5)
Supplement: Supplementary file 8 — List of enrichment scores for each cluster in each morphogen treatment and cell line with corresponding details (neural organoid reproducibility screen; Figs. 4 and 5). [file 41592_2025_2927_MOESM8_ESM.xlsx]

## Sheet: Sheet1
Experiment	Control	Condition	Line	Cluster	oddsratio	pval	padj	score
H1_SHH_A_NIM	H1_Ctrl_NIM	SHH_A_NIM	H1	CNS Neurons	0.317051	4.48976794758408e-41	3.02483725186594e-40	-1.65721
H1_SHH_A_NIM	H1_Ctrl_NIM	SHH_A_NIM	H1	Cortical Hem/Diencephalon	3.29758	0.353084	0.523401	0
H1_SHH_A_NIM	H1_Ctrl_NIM	SHH_A_NIM	H1	Hindbrain Progenitors	1.09863	1	1	0
H1_SHH_A_NIM	H1_Ctrl_NIM	SHH_A_NIM	H1	Hypothalamic Progenitors	Inf	3.06093395400505e-05	9.0620889736882e-05	5
H1_SHH_A_NIM	H1_Ctrl_NIM	SHH_A_NIM	H1	Neural Crest	0	1	1	0
H1_SHH_A_NIM	H1_Ctrl_NIM	SHH_A_NIM	H1	Neuroectoderm/Neuroepithelium	3.85154	0.0957318	0.179022	0
H1_SHH_A_NIM	H1_Ctrl_NIM	SHH_A_NIM	H1	Non-neurectodermal tissues	7.72051	0.00162847	0.00412415	2.9487
H1_SHH_A_NIM	H1_Ctrl_NIM	SHH_A_NIM	H1	PNS Neurons	Inf	0.476513	0.655518	0
H1_SHH_A_NIM	H1_Ctrl_NIM	SHH_A_NIM	H1	Retinal Progenitors	9.91218	0.00873125	0.0200361	0
H1_SHH_A_NIM	H1_Ctrl_NIM	SHH_A_NIM	H1	Spinal Cord Progenitors	0.549186	1	1	0
H1_SHH_A_NIM	H1_Ctrl_NIM	SHH_A_NIM	H1	Telencephalic Progenitors	2.4587	6.65065329324008e-29	4.11166859482078e-28	1.29789
H9_SHH_A_NIM	H9_Ctrl_NIM	SHH_A_NIM	H9	CNS Neurons	0.282648	4.96219721201527e-09	1.86259616779573e-08	-1.82292
H9_SHH_A_NIM	H9_Ctrl_NIM	SHH_A_NIM	H9	Cortical Hem/Diencephalon	4.20795	1.82132276579073e-08	6.4888482265968e-08	2.07312
H9_SHH_A_NIM	H9_Ctrl_NIM	SHH_A_NIM	H9	Floor Plate	Inf	0.489362	0.668816	0
H9_SHH_A_NIM	H9_Ctrl_NIM	SHH_A_NIM	H9	Hindbrain Progenitors	0.985385	1	1	0
H9_SHH_A_NIM	H9_Ctrl_NIM	SHH_A_NIM	H9	Hypothalamic Progenitors	2.49195	0.0323248	0.067676	0
H9_SHH_A_NIM	H9_Ctrl_NIM	SHH_A_NIM	H9	Midbrain Progenitors	0.41692	0.453467	0.630415	0
H9_SHH_A_NIM	H9_Ctrl_NIM	SHH_A_NIM	H9	Neural Crest	0.208373	0.219043	0.35971	0
H9_SHH_A_NIM	H9_Ctrl_NIM	SHH_A_NIM	H9	Neuroectoderm/Neuroepithelium	0.521582	1	1	0
H9_SHH_A_NIM	H9_Ctrl_NIM	SHH_A_NIM	H9	Non-neurectodermal tissues	1.34395	0.11089	0.201636	0
H9_SHH_A_NIM	H9_Ctrl_NIM	SHH_A_NIM	H9	PNS Neurons	0	1	1	0
H9_SHH_A_NIM	H9_Ctrl_NIM	SHH_A_NIM	H9	Retinal Progenitors	1.33864	0.000533408	0.00141569	0.420768
H9_SHH_A_NIM	H9_Ctrl_NIM	SHH_A_NIM	H9	Spinal Cord Progenitors	0.319821	0.0494341	0.0995311	0
H9_SHH_A_NIM	H9_Ctrl_NIM	SHH_A_NIM	H9	Telencephalic Progenitors	0.807107	0.00248806	0.00608127	-0.309168
H9_SHH_E_NIM	H9_Ctrl_NIM	SHH_E_NIM	H9	CNS Neurons	11.0695	5.12451679867543e-177	6.81755336127579e-176	3.46851
H9_SHH_E_NIM	H9_Ctrl_NIM	SHH_E_NIM	H9	Cortical Hem/Diencephalon	0.0502688	1.77815948425373e-07	6.18823052301547e-07	-4.31419
H9_SHH_E_NIM	H9_Ctrl_NIM	SHH_E_NIM	H9	Floor Plate	Inf	1	1	0
H9_SHH_E_NIM	H9_Ctrl_NIM	SHH_E_NIM	H9	Hindbrain Progenitors	0.0446419	1.80591261364304e-08	6.45583046577837e-08	-4.48546
H9_SHH_E_NIM	H9_Ctrl_NIM	SHH_E_NIM	H9	Hypothalamic Progenitors	401.051	0	0	5
H9_SHH_E_NIM	H9_Ctrl_NIM	SHH_E_NIM	H9	Midbrain Progenitors	0.323505	0.131699	0.232631	0
H9_SHH_E_NIM	H9_Ctrl_NIM	SHH_E_NIM	H9	Neural Crest	0	0.0019828	0.00497356	-5
H9_SHH_E_NIM	H9_Ctrl_NIM	SHH_E_NIM	H9	Neuroectoderm/Neuroepithelium	7.12749	0.000759929	0.0019672	2.83339
H9_SHH_E_NIM	H9_Ctrl_NIM	SHH_E_NIM	H9	Non-neurectodermal tissues	1.06314	0.757238	0.910798	0
H9_SHH_E_NIM	H9_Ctrl_NIM	SHH_E_NIM	H9	PNS Neurons	0	0.288239	0.448134	0
H9_SHH_E_NIM	H9_Ctrl_NIM	SHH_E_NIM	H9	Retinal Progenitors	0.00887504	1.35540314726113e-162	1.67591612678994e-161	-5
H9_SHH_E_NIM	H9_Ctrl_NIM	SHH_E_NIM	H9	Spinal Cord Progenitors	0.465758	0.0571154	0.113475	0
H9_SHH_E_NIM	H9_Ctrl_NIM	SHH_E_NIM	H9	Telencephalic Progenitors	0.00969618	0	0	-5
H1_SHH_E_NIM	H1_Ctrl_NIM	SHH_E_NIM	H1	CNS Neurons	2.3768	4.14426052879274e-58	3.20266015864792e-57	1.24902
H1_SHH_E_NIM	H1_Ctrl_NIM	SHH_E_NIM	H1	Cortical Hem/Diencephalon	0.620331	1	1	0
H1_SHH_E_NIM	H1_Ctrl_NIM	SHH_E_NIM	H1	Floor Plate	Inf	0.527392	0.69298	0
H1_SHH_E_NIM	H1_Ctrl_NIM	SHH_E_NIM	H1	Hindbrain Progenitors	0	0.146544	0.253318	0
H1_SHH_E_NIM	H1_Ctrl_NIM	SHH_E_NIM	H1	Hypothalamic Progenitors	Inf	0	0	5
H1_SHH_E_NIM	H1_Ctrl_NIM	SHH_E_NIM	H1	Midbrain Progenitors	Inf	0.527392	0.69298	0
H1_SHH_E_NIM	H1_Ctrl_NIM	SHH_E_NIM	H1	Neural Crest	0.620331	1	1	0
H1_SHH_E_NIM	H1_Ctrl_NIM	SHH_E_NIM	H1	Neuroectoderm/Neuroepithelium	10.2947	1.43829811618683e-05	4.35634386199526e-05	3.36382
H1_SHH_E_NIM	H1_Ctrl_NIM	SHH_E_NIM	H1	Non-neurectodermal tissues	38.411	4.07824122766875e-23	2.22084535247661e-22	5
H1_SHH_E_NIM	H1_Ctrl_NIM	SHH_E_NIM	H1	Retinal Progenitors	1.24072	1	1	0
H1_SHH_E_NIM	H1_Ctrl_NIM	SHH_E_NIM	H1	Spinal Cord Progenitors	4.03946	0.0607051	0.120153	0
H1_SHH_E_NIM	H1_Ctrl_NIM	SHH_E_NIM	H1	Telencephalic Progenitors	0.00476976	0	0	-5
H9_RA_A_NIM	H9_Ctrl_NIM	RA_A_NIM	H9	CNS Neurons	0.872716	0.557168	0.717639	0
H9_RA_A_NIM	H9_Ctrl_NIM	RA_A_NIM	H9	Cortical Hem/Diencephalon	0.380605	0.142905	0.247843	0
H9_RA_A_NIM	H9_Ctrl_NIM	RA_A_NIM	H9	Hindbrain Progenitors	298.715	0	0	5
H9_RA_A_NIM	H9_Ctrl_NIM	RA_A_NIM	H9	Hypothalamic Progenitors	0.508902	0.513	0.684217	0
H9_RA_A_NIM	H9_Ctrl_NIM	RA_A_NIM	H9	Midbrain Progenitors	0	0.178815	0.299259	0
H9_RA_A_NIM	H9_Ctrl_NIM	RA_A_NIM	H9	Neural Crest	0	0.178815	0.299259	0
H9_RA_A_NIM	H9_Ctrl_NIM	RA_A_NIM	H9	Neuroectoderm/Neuroepithelium	2.04064	0.602253	0.757139	0
H9_RA_A_NIM	H9_Ctrl_NIM	RA_A_NIM	H9	Non-neurectodermal tissues	0.520413	0.023081	0.0492051	0
H9_RA_A_NIM	H9_Ctrl_NIM	RA_A_NIM	H9	PNS Neurons	0	1	1	0
H9_RA_A_NIM	H9_Ctrl_NIM	RA_A_NIM	H9	Retinal Progenitors	0.329411	6.23628363363151e-16	2.95240274727329e-15	-1.60204
H9_RA_A_NIM	H9_Ctrl_NIM	RA_A_NIM	H9	Spinal Cord Progenitors	9.75148	5.82052710677873e-18	2.8585859762731e-17	3.28562
H9_RA_A_NIM	H9_Ctrl_NIM	RA_A_NIM	H9	Telencephalic Progenitors	0.0403882	3.48495615435244e-272	7.04363253504696e-271	-4.62992
H1_RA_A_NIM	H1_Ctrl_NIM	RA_A_NIM	H1	CNS Neurons	0.399469	1.32936589384697e-24	7.47146285793134e-24	-1.32384
H1_RA_A_NIM	H1_Ctrl_NIM	RA_A_NIM	H1	Cortical Hem/Diencephalon	0	1	1	0
H1_RA_A_NIM	H1_Ctrl_NIM	RA_A_NIM	H1	Hindbrain Progenitors	2019.46	0	0	5
H1_RA_A_NIM	H1_Ctrl_NIM	RA_A_NIM	H1	Midbrain Progenitors	Inf	0.161319	0.276133	0
H1_RA_A_NIM	H1_Ctrl_NIM	RA_A_NIM	H1	Neural Crest	0	1	1	0
H1_RA_A_NIM	H1_Ctrl_NIM	RA_A_NIM	H1	Neuroectoderm/Neuroepithelium	0.744626	1	1	0
H1_RA_A_NIM	H1_Ctrl_NIM	RA_A_NIM	H1	Non-neurectodermal tissues	4.47682	0.0670997	0.130596	0
H1_RA_A_NIM	H1_Ctrl_NIM	RA_A_NIM	H1	Retinal Progenitors	19.4673	6.10260538402486e-05	0.000177669	4.28298
H1_RA_A_NIM	H1_Ctrl_NIM	RA_A_NIM	H1	Spinal Cord Progenitors	108.039	3.38550820057472e-52	2.50575290056622e-51	5
H1_RA_A_NIM	H1_Ctrl_NIM	RA_A_NIM	H1	Telencephalic Progenitors	0.0833549	0	0	-3.58459
H1_RA_E_NIM	H1_Ctrl_NIM	RA_E_NIM	H1	CNS Neurons	0.174944	5.73948574822491e-61	4.64015347798799e-60	-2.51503
H1_RA_E_NIM	H1_Ctrl_NIM	RA_E_NIM	H1	Cortical Hem/Diencephalon	1.42446	1	1	0
H1_RA_E_NIM	H1_Ctrl_NIM	RA_E_NIM	H1	Floor Plate	Inf	0.412474	0.592228	0
H1_RA_E_NIM	H1_Ctrl_NIM	RA_E_NIM	H1	Hindbrain Progenitors	2374.64	0	0	5
H1_RA_E_NIM	H1_Ctrl_NIM	RA_E_NIM	H1	Midbrain Progenitors	Inf	0.17009	0.287403	0
H1_RA_E_NIM	H1_Ctrl_NIM	RA_E_NIM	H1	Neural Crest	0	1	1	0
H1_RA_E_NIM	H1_Ctrl_NIM	RA_E_NIM	H1	Neuroectoderm/Neuroepithelium	0.71211	1	1	0
H1_RA_E_NIM	H1_Ctrl_NIM	RA_E_NIM	H1	Non-neurectodermal tissues	545.315	1.13126253203655e-238	1.91767245350068e-237	5
H1_RA_E_NIM	H1_Ctrl_NIM	RA_E_NIM	H1	Retinal Progenitors	89.2354	7.8970038569771e-23	4.25628259163227e-22	5
H1_RA_E_NIM	H1_Ctrl_NIM	RA_E_NIM	H1	Spinal Cord Progenitors	34.9032	1.13315977204868e-16	5.46307761661999e-16	5
H1_RA_E_NIM	H1_Ctrl_NIM	RA_E_NIM	H1	Telencephalic Progenitors	0.0109895	0	0	-5
H9_RA_E_NIM	H9_Ctrl_NIM	RA_E_NIM	H9	CNS Neurons	1.22247	0.197031	0.326624	0
H9_RA_E_NIM	H9_Ctrl_NIM	RA_E_NIM	H9	Cortical Hem/Diencephalon	0.608692	0.315478	0.480532	0
H9_RA_E_NIM	H9_Ctrl_NIM	RA_E_NIM	H9	Floor Plate	Inf	0.229917	0.375221	0
H9_RA_E_NIM	H9_Ctrl_NIM	RA_E_NIM	H9	Hindbrain Progenitors	176.412	0	0	5
H9_RA_E_NIM	H9_Ctrl_NIM	RA_E_NIM	H9	Hypothalamic Progenitors	0	0.00812384	0.0187652	0
H9_RA_E_NIM	H9_Ctrl_NIM	RA_E_NIM	H9	Midbrain Progenitors	1.08542	1	1	0
H9_RA_E_NIM	H9_Ctrl_NIM	RA_E_NIM	H9	Neural Crest	0	0.0633889	0.12476	0
H9_RA_E_NIM	H9_Ctrl_NIM	RA_E_NIM	H9	Neuroectoderm/Neuroepithelium	1.08529	1	1	0
H9_RA_E_NIM	H9_Ctrl_NIM	RA_E_NIM	H9	Non-neurectodermal tissues	10.3398	1.28002132399978e-90	1.2812403919274e-89	3.37014
H9_RA_E_NIM	H9_Ctrl_NIM	RA_E_NIM	H9	PNS Neurons	0	1	1	0
H9_RA_E_NIM	H9_Ctrl_NIM	RA_E_NIM	H9	Retinal Progenitors	0.155071	4.55432444114593e-46	3.19106332509625e-45	-2.689
H9_RA_E_NIM	H9_Ctrl_NIM	RA_E_NIM	H9	Spinal Cord Progenitors	10.896	2.01261949687498e-26	1.16223246770088e-25	3.44572
H9_RA_E_NIM	H9_Ctrl_NIM	RA_E_NIM	H9	Telencephalic Progenitors	0.00585653	0	0	-5
H1_CHIR_A_NIM	H1_Ctrl_NIM	CHIR_A_NIM	H1	CNS Neurons	0.529159	4.7802891478866e-07	1.59494726807264e-06	-0.918226
H1_CHIR_A_NIM	H1_Ctrl_NIM	CHIR_A_NIM	H1	Cortical Hem/Diencephalon	4.30838	0.341445	0.509742	0
H1_CHIR_A_NIM	H1_Ctrl_NIM	CHIR_A_NIM	H1	Hindbrain Progenitors	8.64702	0.0135951	0.0304768	0
H1_CHIR_A_NIM	H1_Ctrl_NIM	CHIR_A_NIM	H1	Midbrain Progenitors	Inf	0.188462	0.313407	0
H1_CHIR_A_NIM	H1_Ctrl_NIM	CHIR_A_NIM	H1	Neural Crest	0	1	1	0
H1_CHIR_A_NIM	H1_Ctrl_NIM	CHIR_A_NIM	H1	Neuroectoderm/Neuroepithelium	2.15414	0.465621	0.642214	0
H1_CHIR_A_NIM	H1_Ctrl_NIM	CHIR_A_NIM	H1	Non-neurectodermal tissues	2.15414	0.465621	0.642214	0
H1_CHIR_A_NIM	H1_Ctrl_NIM	CHIR_A_NIM	H1	Retinal Progenitors	34.7844	1.15794842372437e-05	3.54811601555193e-05	5
H1_CHIR_A_NIM	H1_Ctrl_NIM	CHIR_A_NIM	H1	Spinal Cord Progenitors	6.47708	0.0493289	0.09951	0
H1_CHIR_A_NIM	H1_Ctrl_NIM	CHIR_A_NIM	H1	Telencephalic Progenitors	1.48834	0.000897943	0.00231308	0.573707
H9_CHIR_A_NIM	H9_Ctrl_NIM	CHIR_A_NIM	H9	CNS Neurons	0.304155	0.000155007	0.000437936	-1.71712
H9_CHIR_A_NIM	H9_Ctrl_NIM	CHIR_A_NIM	H9	Cortical Hem/Diencephalon	9.12993	2.77392946724855e-16	1.32518175912647e-15	3.1906
H9_CHIR_A_NIM	H9_Ctrl_NIM	CHIR_A_NIM	H9	Floor Plate	Inf	0.250538	0.398963	0
H9_CHIR_A_NIM	H9_Ctrl_NIM	CHIR_A_NIM	H9	Hindbrain Progenitors	1.84082	0.129644	0.229387	0
H9_CHIR_A_NIM	H9_Ctrl_NIM	CHIR_A_NIM	H9	Hypothalamic Progenitors	0.373108	0.465012	0.642214	0
H9_CHIR_A_NIM	H9_Ctrl_NIM	CHIR_A_NIM	H9	Midbrain Progenitors	0.597824	1	1	0
H9_CHIR_A_NIM	H9_Ctrl_NIM	CHIR_A_NIM	H9	Neural Crest	2.40027	0.240676	0.388557	0
H9_CHIR_A_NIM	H9_Ctrl_NIM	CHIR_A_NIM	H9	Neuroectoderm/Neuroepithelium	0	1	1	0
H9_CHIR_A_NIM	H9_Ctrl_NIM	CHIR_A_NIM	H9	Non-neurectodermal tissues	3.22993	2.37282837465832e-09	9.13495465848314e-09	1.6915
H9_CHIR_A_NIM	H9_Ctrl_NIM	CHIR_A_NIM	H9	PNS Neurons	0	1	1	0
H9_CHIR_A_NIM	H9_Ctrl_NIM	CHIR_A_NIM	H9	Retinal Progenitors	4.73288	5.96384314266669e-57	4.47714224495907e-56	2.24272
H9_CHIR_A_NIM	H9_Ctrl_NIM	CHIR_A_NIM	H9	Spinal Cord Progenitors	0	0.0476062	0.0967777	0
H9_CHIR_A_NIM	H9_Ctrl_NIM	CHIR_A_NIM	H9	Telencephalic Progenitors	0.185933	2.13254315361357e-76	1.85231640863459e-75	-2.42715
WIBJ2_SHH_A_NIM	WIBJ2_Ctrl_NIM	SHH_A_NIM	WIBJ2	CNS Neurons	0.506189	0.00345578	0.00825459	-0.982251
WIBJ2_SHH_A_NIM	WIBJ2_Ctrl_NIM	SHH_A_NIM	WIBJ2	Cortical Hem/Diencephalon	0	1	1	0
WIBJ2_SHH_A_NIM	WIBJ2_Ctrl_NIM	SHH_A_NIM	WIBJ2	Hindbrain Progenitors	3.91293	0.0198631	0.0430435	0
WIBJ2_SHH_A_NIM	WIBJ2_Ctrl_NIM	SHH_A_NIM	WIBJ2	Hypothalamic Progenitors	0.646975	0.755691	0.910798	0
WIBJ2_SHH_A_NIM	WIBJ2_Ctrl_NIM	SHH_A_NIM	WIBJ2	Neural Crest	0	0.535426	0.699916	0
WIBJ2_SHH_A_NIM	WIBJ2_Ctrl_NIM	SHH_A_NIM	WIBJ2	Neuroectoderm/Neuroepithelium	0.575648	1	1	0
WIBJ2_SHH_A_NIM	WIBJ2_Ctrl_NIM	SHH_A_NIM	WIBJ2	Non-neurectodermal tissues	25.2448	4.46044430430903e-94	4.5076220806046e-93	4.65792
WIBJ2_SHH_A_NIM	WIBJ2_Ctrl_NIM	SHH_A_NIM	WIBJ2	Retinal Progenitors	3.51674	2.66158420245155e-09	1.01720908973694e-08	1.81424
WIBJ2_SHH_A_NIM	WIBJ2_Ctrl_NIM	SHH_A_NIM	WIBJ2	Spinal Cord Progenitors	0	0.303139	0.465788	0
WIBJ2_SHH_A_NIM	WIBJ2_Ctrl_NIM	SHH_A_NIM	WIBJ2	Telencephalic Progenitors	0.175086	2.35982047224049e-65	1.96838993359108e-64	-2.51387
WTC_SHH_A_NIM	WTC_Ctrl_NIM	SHH_A_NIM	WTC	CNS Neurons	0.161655	8.82664949489274e-15	4.01593446715683e-14	-2.62901
WTC_SHH_A_NIM	WTC_Ctrl_NIM	SHH_A_NIM	WTC	Cortical Hem/Diencephalon	27.319	5.5770646893293e-24	3.10132009972756e-23	4.77184
WTC_SHH_A_NIM	WTC_Ctrl_NIM	SHH_A_NIM	WTC	Floor Plate	0	1	1	0
WTC_SHH_A_NIM	WTC_Ctrl_NIM	SHH_A_NIM	WTC	Hindbrain Progenitors	7.34162	0.000192242	0.000534513	2.8761
WTC_SHH_A_NIM	WTC_Ctrl_NIM	SHH_A_NIM	WTC	Hypothalamic Progenitors	1.70376	0.289498	0.449149	0
WTC_SHH_A_NIM	WTC_Ctrl_NIM	SHH_A_NIM	WTC	Midbrain Progenitors	2.42937	0.498284	0.678363	0
WTC_SHH_A_NIM	WTC_Ctrl_NIM	SHH_A_NIM	WTC	Neural Crest	1.21447	1	1	0
WTC_SHH_A_NIM	WTC_Ctrl_NIM	SHH_A_NIM	WTC	Neuroectoderm/Neuroepithelium	0.606946	1	1	0
WTC_SHH_A_NIM	WTC_Ctrl_NIM	SHH_A_NIM	WTC	Non-neurectodermal tissues	79.5666	9.5256810919436e-60	7.58446274820661e-59	5
WTC_SHH_A_NIM	WTC_Ctrl_NIM	SHH_A_NIM	WTC	PNS Neurons	0	1	1	0
WTC_SHH_A_NIM	WTC_Ctrl_NIM	SHH_A_NIM	WTC	Retinal Progenitors	108.109	6.09727651014447e-81	5.6710067364264e-80	5
WTC_SHH_A_NIM	WTC_Ctrl_NIM	SHH_A_NIM	WTC	Spinal Cord Progenitors	1.61997	0.632738	0.787923	0
WTC_SHH_A_NIM	WTC_Ctrl_NIM	SHH_A_NIM	WTC	Telencephalic Progenitors	0.18215	5.31214920844749e-76	4.57628591645763e-75	-2.4568
WTC_SHH_E_NIM	WTC_Ctrl_NIM	SHH_E_NIM	WTC	CNS Neurons	3.03749	4.62775578885747e-39	3.09794352489758e-38	1.60288
WTC_SHH_E_NIM	WTC_Ctrl_NIM	SHH_E_NIM	WTC	Cortical Hem/Diencephalon	1.82496	0.319522	0.485096	0
WTC_SHH_E_NIM	WTC_Ctrl_NIM	SHH_E_NIM	WTC	Floor Plate	0.828491	1	1	0
WTC_SHH_E_NIM	WTC_Ctrl_NIM	SHH_E_NIM	WTC	Hindbrain Progenitors	0.413994	0.419985	0.599734	0
WTC_SHH_E_NIM	WTC_Ctrl_NIM	SHH_E_NIM	WTC	Hypothalamic Progenitors	1043.51	0	0	5
WTC_SHH_E_NIM	WTC_Ctrl_NIM	SHH_E_NIM	WTC	Midbrain Progenitors	0	0.453107	0.630415	0
WTC_SHH_E_NIM	WTC_Ctrl_NIM	SHH_E_NIM	WTC	Neural Crest	0	0.20527	0.339212	0
WTC_SHH_E_NIM	WTC_Ctrl_NIM	SHH_E_NIM	WTC	Neuroectoderm/Neuroepithelium	9.84564	6.31837155635721e-09	2.35482571125228e-08	3.29948
WTC_SHH_E_NIM	WTC_Ctrl_NIM	SHH_E_NIM	WTC	Non-neurectodermal tissues	20.1563	1.87183987535391e-20	9.45819090863923e-20	4.33316
WTC_SHH_E_NIM	WTC_Ctrl_NIM	SHH_E_NIM	WTC	PNS Neurons	0	0.453107	0.630415	0
WTC_SHH_E_NIM	WTC_Ctrl_NIM	SHH_E_NIM	WTC	Retinal Progenitors	1.45065	0.763731	0.916303	0
WTC_SHH_E_NIM	WTC_Ctrl_NIM	SHH_E_NIM	WTC	Spinal Cord Progenitors	0.552158	0.664066	0.815342	0
WTC_SHH_E_NIM	WTC_Ctrl_NIM	SHH_E_NIM	WTC	Telencephalic Progenitors	0.00262642	0	0	-5
WIBJ2_SHH_E_NIM	WIBJ2_Ctrl_NIM	SHH_E_NIM	WIBJ2	CNS Neurons	5.71213	1.75687119039227e-69	1.48909001701797e-68	2.51403
WIBJ2_SHH_E_NIM	WIBJ2_Ctrl_NIM	SHH_E_NIM	WIBJ2	Cortical Hem/Diencephalon	0.395082	0.486281	0.666338	0
WIBJ2_SHH_E_NIM	WIBJ2_Ctrl_NIM	SHH_E_NIM	WIBJ2	Floor Plate	Inf	0.563343	0.722041	0
WIBJ2_SHH_E_NIM	WIBJ2_Ctrl_NIM	SHH_E_NIM	WIBJ2	Hindbrain Progenitors	0.295939	0.105216	0.193324	0
WIBJ2_SHH_E_NIM	WIBJ2_Ctrl_NIM	SHH_E_NIM	WIBJ2	Hypothalamic Progenitors	387.954	0	0	5
WIBJ2_SHH_E_NIM	WIBJ2_Ctrl_NIM	SHH_E_NIM	WIBJ2	Midbrain Progenitors	Inf	0.563343	0.722041	0
WIBJ2_SHH_E_NIM	WIBJ2_Ctrl_NIM	SHH_E_NIM	WIBJ2	Neural Crest	0	0.080187	0.154636	0
WIBJ2_SHH_E_NIM	WIBJ2_Ctrl_NIM	SHH_E_NIM	WIBJ2	Neuroectoderm/Neuroepithelium	3.5726	0.024604	0.0522399	0
WIBJ2_SHH_E_NIM	WIBJ2_Ctrl_NIM	SHH_E_NIM	WIBJ2	Non-neurectodermal tissues	4.33093	4.35199507968314e-16	2.06965919852805e-15	2.11468
WIBJ2_SHH_E_NIM	WIBJ2_Ctrl_NIM	SHH_E_NIM	WIBJ2	Retinal Progenitors	0.188569	1.42427834831064e-08	5.17964202101897e-08	-2.40684
WIBJ2_SHH_E_NIM	WIBJ2_Ctrl_NIM	SHH_E_NIM	WIBJ2	Spinal Cord Progenitors	1.05384	1	1	0
WIBJ2_SHH_E_NIM	WIBJ2_Ctrl_NIM	SHH_E_NIM	WIBJ2	Telencephalic Progenitors	0.00550438	0	0	-5
WIBJ2_RA_A_NIM	WIBJ2_Ctrl_NIM	RA_A_NIM	WIBJ2	CNS Neurons	0.294942	9.44871689103889e-09	3.46013987891355e-08	-1.7615
WIBJ2_RA_A_NIM	WIBJ2_Ctrl_NIM	RA_A_NIM	WIBJ2	Cortical Hem/Diencephalon	1.87876	1	1	0
WIBJ2_RA_A_NIM	WIBJ2_Ctrl_NIM	RA_A_NIM	WIBJ2	Hindbrain Progenitors	436.46	7.20693557588626e-320	1.76150706908717e-318	5
WIBJ2_RA_A_NIM	WIBJ2_Ctrl_NIM	RA_A_NIM	WIBJ2	Hypothalamic Progenitors	0.11694	0.0179577	0.0394021	0
WIBJ2_RA_A_NIM	WIBJ2_Ctrl_NIM	RA_A_NIM	WIBJ2	Midbrain Progenitors	Inf	1	1	0
WIBJ2_RA_A_NIM	WIBJ2_Ctrl_NIM	RA_A_NIM	WIBJ2	Neural Crest	0	0.234458	0.381177	0
WIBJ2_RA_A_NIM	WIBJ2_Ctrl_NIM	RA_A_NIM	WIBJ2	Neuroectoderm/Neuroepithelium	0.312716	0.359809	0.531869	0
WIBJ2_RA_A_NIM	WIBJ2_Ctrl_NIM	RA_A_NIM	WIBJ2	Non-neurectodermal tissues	7.20067	1.29196570743286e-27	7.75917690578248e-27	2.84813
WIBJ2_RA_A_NIM	WIBJ2_Ctrl_NIM	RA_A_NIM	WIBJ2	PNS Neurons	Inf	5.51901500240448e-07	1.82405181368777e-06	5
WIBJ2_RA_A_NIM	WIBJ2_Ctrl_NIM	RA_A_NIM	WIBJ2	Retinal Progenitors	3.33377	1.33524625668438e-10	5.48181178037219e-10	1.73716
WIBJ2_RA_A_NIM	WIBJ2_Ctrl_NIM	RA_A_NIM	WIBJ2	Spinal Cord Progenitors	12.4572	7.95424475234369e-09	2.94363071644831e-08	3.63891
WIBJ2_RA_A_NIM	WIBJ2_Ctrl_NIM	RA_A_NIM	WIBJ2	Telencephalic Progenitors	0.0401506	0	0	-4.63843
WTC_RA_A_NIM	WTC_Ctrl_NIM	RA_A_NIM	WTC	CNS Neurons	0.596155	0.00056583	0.00149419	-0.746239
WTC_RA_A_NIM	WTC_Ctrl_NIM	RA_A_NIM	WTC	Cortical Hem/Diencephalon	4.64652	0.00222473	0.00554073	2.21615
WTC_RA_A_NIM	WTC_Ctrl_NIM	RA_A_NIM	WTC	Floor Plate	0	1	1	0
WTC_RA_A_NIM	WTC_Ctrl_NIM	RA_A_NIM	WTC	Hindbrain Progenitors	1152.63	0	0	5
WTC_RA_A_NIM	WTC_Ctrl_NIM	RA_A_NIM	WTC	Hypothalamic Progenitors	0.177283	0.110791	0.201636	0
WTC_RA_A_NIM	WTC_Ctrl_NIM	RA_A_NIM	WTC	Midbrain Progenitors	3.55661	0.295528	0.456093	0
WTC_RA_A_NIM	WTC_Ctrl_NIM	RA_A_NIM	WTC	Neural Crest	0.888612	1	1	0
WTC_RA_A_NIM	WTC_Ctrl_NIM	RA_A_NIM	WTC	Neuroectoderm/Neuroepithelium	0	0.303795	0.466114	0
WTC_RA_A_NIM	WTC_Ctrl_NIM	RA_A_NIM	WTC	Non-neurectodermal tissues	12.6218	2.19785583332622e-09	8.49245029715387e-09	3.65784
WTC_RA_A_NIM	WTC_Ctrl_NIM	RA_A_NIM	WTC	PNS Neurons	0	1	1	0
WTC_RA_A_NIM	WTC_Ctrl_NIM	RA_A_NIM	WTC	Retinal Progenitors	16.3023	1.4224417265343e-12	6.12699284667029e-12	4.02701
WTC_RA_A_NIM	WTC_Ctrl_NIM	RA_A_NIM	WTC	Spinal Cord Progenitors	17.4443	1.64362847539097e-10	6.72160905694907e-10	4.12469
WTC_RA_A_NIM	WTC_Ctrl_NIM	RA_A_NIM	WTC	Telencephalic Progenitors	0.0324939	0	0	-4.94369
WTC_RA_E_NIM	WTC_Ctrl_NIM	RA_E_NIM	WTC	CNS Neurons	0.212721	3.06524667418394e-15	1.42547533387935e-14	-2.23296
WTC_RA_E_NIM	WTC_Ctrl_NIM	RA_E_NIM	WTC	Cortical Hem/Diencephalon	2.55508	0.129342	0.229238	0
WTC_RA_E_NIM	WTC_Ctrl_NIM	RA_E_NIM	WTC	Floor Plate	1.82103	1	1	0
WTC_RA_E_NIM	WTC_Ctrl_NIM	RA_E_NIM	WTC	Hindbrain Progenitors	1205.18	0	0	5
WTC_RA_E_NIM	WTC_Ctrl_NIM	RA_E_NIM	WTC	Hypothalamic Progenitors	0	0.0177324	0.0389891	0
WTC_RA_E_NIM	WTC_Ctrl_NIM	RA_E_NIM	WTC	Midbrain Progenitors	7.29529	0.0564756	0.112844	0
WTC_RA_E_NIM	WTC_Ctrl_NIM	RA_E_NIM	WTC	Neural Crest	4.56106	0.10511	0.193324	0
WTC_RA_E_NIM	WTC_Ctrl_NIM	RA_E_NIM	WTC	Neuroectoderm/Neuroepithelium	1.36617	0.704079	0.856466	0
WTC_RA_E_NIM	WTC_Ctrl_NIM	RA_E_NIM	WTC	Non-neurectodermal tissues	226.211	8.92148676315726e-180	1.21772501143874e-178	5
WTC_RA_E_NIM	WTC_Ctrl_NIM	RA_E_NIM	WTC	PNS Neurons	0	1	1	0
WTC_RA_E_NIM	WTC_Ctrl_NIM	RA_E_NIM	WTC	Retinal Progenitors	32.6678	7.02849251383049e-27	4.12678526929377e-26	5
WTC_RA_E_NIM	WTC_Ctrl_NIM	RA_E_NIM	WTC	Spinal Cord Progenitors	22.9191	4.77090510978643e-14	2.11570517737787e-13	4.51848
WTC_RA_E_NIM	WTC_Ctrl_NIM	RA_E_NIM	WTC	Telencephalic Progenitors	0.00663556	0	0	-5
WIBJ2_RA_E_NIM	WIBJ2_Ctrl_NIM	RA_E_NIM	WIBJ2	CNS Neurons	0.454773	0.00122829	0.00314095	-1.13678
WIBJ2_RA_E_NIM	WIBJ2_Ctrl_NIM	RA_E_NIM	WIBJ2	Cortical Hem/Diencephalon	5.61431	0.125092	0.222455	0
WIBJ2_RA_E_NIM	WIBJ2_Ctrl_NIM	RA_E_NIM	WIBJ2	Floor Plate	Inf	0.121522	0.217723	0
WIBJ2_RA_E_NIM	WIBJ2_Ctrl_NIM	RA_E_NIM	WIBJ2	Hindbrain Progenitors	632.146	1.98864405763976e-303	4.54361935778127e-302	5
WIBJ2_RA_E_NIM	WIBJ2_Ctrl_NIM	RA_E_NIM	WIBJ2	Hypothalamic Progenitors	0	0.0568396	0.11327	0
WIBJ2_RA_E_NIM	WIBJ2_Ctrl_NIM	RA_E_NIM	WIBJ2	Midbrain Progenitors	Inf	0.121522	0.217723	0
WIBJ2_RA_E_NIM	WIBJ2_Ctrl_NIM	RA_E_NIM	WIBJ2	Neural Crest	0	0.545589	0.71055	0
WIBJ2_RA_E_NIM	WIBJ2_Ctrl_NIM	RA_E_NIM	WIBJ2	Neuroectoderm/Neuroepithelium	0.622204	1	1	0
WIBJ2_RA_E_NIM	WIBJ2_Ctrl_NIM	RA_E_NIM	WIBJ2	Non-neurectodermal tissues	24.7352	5.29148217826672e-89	5.24655449939464e-88	4.62849
WIBJ2_RA_E_NIM	WIBJ2_Ctrl_NIM	RA_E_NIM	WIBJ2	Retinal Progenitors	0.903783	0.879849	1	0
WIBJ2_RA_E_NIM	WIBJ2_Ctrl_NIM	RA_E_NIM	WIBJ2	Spinal Cord Progenitors	12.0544	8.41846453668638e-07	2.77360696804307e-06	3.59149
WIBJ2_RA_E_NIM	WIBJ2_Ctrl_NIM	RA_E_NIM	WIBJ2	Telencephalic Progenitors	0.00652271	0	0	-5
WIBJ2_CHIR_A_NIM	WIBJ2_Ctrl_NIM	CHIR_A_NIM	WIBJ2	CNS Neurons	1.0623	0.775911	0.926684	0
WIBJ2_CHIR_A_NIM	WIBJ2_Ctrl_NIM	CHIR_A_NIM	WIBJ2	Cortical Hem/Diencephalon	18.1979	0.000241513	0.000662743	4.1857
WIBJ2_CHIR_A_NIM	WIBJ2_Ctrl_NIM	CHIR_A_NIM	WIBJ2	Floor Plate	Inf	0.356784	0.528141	0
WIBJ2_CHIR_A_NIM	WIBJ2_Ctrl_NIM	CHIR_A_NIM	WIBJ2	Hindbrain Progenitors	7.78094	2.65897569209265e-05	7.93915753519709e-05	2.95994
WIBJ2_CHIR_A_NIM	WIBJ2_Ctrl_NIM	CHIR_A_NIM	WIBJ2	Hypothalamic Progenitors	1.8093	0.294847	0.455712	0
WIBJ2_CHIR_A_NIM	WIBJ2_Ctrl_NIM	CHIR_A_NIM	WIBJ2	Neural Crest	0.901327	1	1	0
WIBJ2_CHIR_A_NIM	WIBJ2_Ctrl_NIM	CHIR_A_NIM	WIBJ2	Neuroectoderm/Neuroepithelium	0.600615	1	1	0
WIBJ2_CHIR_A_NIM	WIBJ2_Ctrl_NIM	CHIR_A_NIM	WIBJ2	Non-neurectodermal tissues	10.2023	1.0807665327897e-33	6.96862347215936e-33	3.35082
WIBJ2_CHIR_A_NIM	WIBJ2_Ctrl_NIM	CHIR_A_NIM	WIBJ2	Retinal Progenitors	5.79976	1.92835914766558e-20	9.69715533108384e-20	2.53599
WIBJ2_CHIR_A_NIM	WIBJ2_Ctrl_NIM	CHIR_A_NIM	WIBJ2	Spinal Cord Progenitors	3.01425	0.142872	0.247843	0
WIBJ2_CHIR_A_NIM	WIBJ2_Ctrl_NIM	CHIR_A_NIM	WIBJ2	Telencephalic Progenitors	0.210672	3.08297068912878e-49	2.21931657142078e-48	-2.24693
WTC_CHIR_A_NIM	WTC_Ctrl_NIM	CHIR_A_NIM	WTC	CNS Neurons	0.389449	2.20696279516578e-07	7.60497671383356e-07	-1.36049
WTC_CHIR_A_NIM	WTC_Ctrl_NIM	CHIR_A_NIM	WTC	Cortical Hem/Diencephalon	29.4343	5.05835663302367e-27	2.98670383219544e-26	4.87942
WTC_CHIR_A_NIM	WTC_Ctrl_NIM	CHIR_A_NIM	WTC	Floor Plate	0	1	1	0
WTC_CHIR_A_NIM	WTC_Ctrl_NIM	CHIR_A_NIM	WTC	Hindbrain Progenitors	7.32123	0.000140961	0.000399327	2.87209
WTC_CHIR_A_NIM	WTC_Ctrl_NIM	CHIR_A_NIM	WTC	Hypothalamic Progenitors	1.34282	0.591796	0.74761	0
WTC_CHIR_A_NIM	WTC_Ctrl_NIM	CHIR_A_NIM	WTC	Midbrain Progenitors	2.23615	0.522642	0.690071	0
WTC_CHIR_A_NIM	WTC_Ctrl_NIM	CHIR_A_NIM	WTC	Neural Crest	11.2423	0.000266622	0.000724083	3.49086
WTC_CHIR_A_NIM	WTC_Ctrl_NIM	CHIR_A_NIM	WTC	Neuroectoderm/Neuroepithelium	1.11797	1	1	0
WTC_CHIR_A_NIM	WTC_Ctrl_NIM	CHIR_A_NIM	WTC	Non-neurectodermal tissues	36.8038	5.27378262447869e-28	3.1854859415673e-27	5
WTC_CHIR_A_NIM	WTC_Ctrl_NIM	CHIR_A_NIM	WTC	PNS Neurons	4.47469	0.227452	0.371775	0
WTC_CHIR_A_NIM	WTC_Ctrl_NIM	CHIR_A_NIM	WTC	Retinal Progenitors	304.792	1.40925804726173e-211	2.21064210100311e-210	5
WTC_CHIR_A_NIM	WTC_Ctrl_NIM	CHIR_A_NIM	WTC	Spinal Cord Progenitors	2.23793	0.381188	0.555657	0
WTC_CHIR_A_NIM	WTC_Ctrl_NIM	CHIR_A_NIM	WTC	Telencephalic Progenitors	0.0999969	5.96309221062918e-169	7.64293891874545e-168	-3.32197
H9_CHIR_E_NIM	H9_Ctrl_NIM	CHIR_E_NIM	H9	CNS Neurons	0	7.26515822351464e-17	3.53503763560828e-16	-5
H9_CHIR_E_NIM	H9_Ctrl_NIM	CHIR_E_NIM	H9	Cortical Hem/Diencephalon	0.69756	0.50961	0.681533	0
H9_CHIR_E_NIM	H9_Ctrl_NIM	CHIR_E_NIM	H9	Floor Plate	Inf	0.121819	0.217741	0
H9_CHIR_E_NIM	H9_Ctrl_NIM	CHIR_E_NIM	H9	Hindbrain Progenitors	0	0.000673035	0.0017596	-5
H9_CHIR_E_NIM	H9_Ctrl_NIM	CHIR_E_NIM	H9	Hypothalamic Progenitors	0	0.0569043	0.11327	0
H9_CHIR_E_NIM	H9_Ctrl_NIM	CHIR_E_NIM	H9	Midbrain Progenitors	0	0.170014	0.287403	0
H9_CHIR_E_NIM	H9_Ctrl_NIM	CHIR_E_NIM	H9	Neural Crest	0.372391	0.671573	0.821681	0
H9_CHIR_E_NIM	H9_Ctrl_NIM	CHIR_E_NIM	H9	Neuroectoderm/Neuroepithelium	0	0.545384	0.71055	0
H9_CHIR_E_NIM	H9_Ctrl_NIM	CHIR_E_NIM	H9	Non-neurectodermal tissues	3274.16	0	0	5
H9_CHIR_E_NIM	H9_Ctrl_NIM	CHIR_E_NIM	H9	PNS Neurons	0	1	1	0
H9_CHIR_E_NIM	H9_Ctrl_NIM	CHIR_E_NIM	H9	Retinal Progenitors	0.0051086	2.18256302044277e-60	1.75104865227889e-59	-5
H9_CHIR_E_NIM	H9_Ctrl_NIM	CHIR_E_NIM	H9	Spinal Cord Progenitors	0	0.00612903	0.0143345	0
H9_CHIR_E_NIM	H9_Ctrl_NIM	CHIR_E_NIM	H9	Telencephalic Progenitors	0.000305157	0	0	-5
H1_CHIR_E_NIM	H1_Ctrl_NIM	CHIR_E_NIM	H1	CNS Neurons	0	1.68545257065442e-46	1.18886620923342e-45	-5
H1_CHIR_E_NIM	H1_Ctrl_NIM	CHIR_E_NIM	H1	Cortical Hem/Diencephalon	0	1	1	0
H1_CHIR_E_NIM	H1_Ctrl_NIM	CHIR_E_NIM	H1	Hindbrain Progenitors	0	1	1	0
H1_CHIR_E_NIM	H1_Ctrl_NIM	CHIR_E_NIM	H1	Neural Crest	0	1	1	0
H1_CHIR_E_NIM	H1_Ctrl_NIM	CHIR_E_NIM	H1	Neuroectoderm/Neuroepithelium	0	1	1	0
H1_CHIR_E_NIM	H1_Ctrl_NIM	CHIR_E_NIM	H1	Non-neurectodermal tissues	Inf	0	0	5
H1_CHIR_E_NIM	H1_Ctrl_NIM	CHIR_E_NIM	H1	Retinal Progenitors	0	1	1	0
H1_CHIR_E_NIM	H1_Ctrl_NIM	CHIR_E_NIM	H1	Spinal Cord Progenitors	0	1	1	0
H1_CHIR_E_NIM	H1_Ctrl_NIM	CHIR_E_NIM	H1	Telencephalic Progenitors	0	0	0	-5
H1_FGF8_late_A_NIM	H1_Ctrl_NIM	FGF8_late_A_NIM	H1	CNS Neurons	0.778046	0.00073245	0.00190075	-0.362072
H1_FGF8_late_A_NIM	H1_Ctrl_NIM	FGF8_late_A_NIM	H1	Cortical Hem/Diencephalon	1.2417	1	1	0
H1_FGF8_late_A_NIM	H1_Ctrl_NIM	FGF8_late_A_NIM	H1	Hindbrain Progenitors	2.48528	0.417038	0.597148	0
H1_FGF8_late_A_NIM	H1_Ctrl_NIM	FGF8_late_A_NIM	H1	Hypothalamic Progenitors	Inf	0.446097	0.627642	0
H1_FGF8_late_A_NIM	H1_Ctrl_NIM	FGF8_late_A_NIM	H1	Midbrain Progenitors	Inf	0.446097	0.627642	0
H1_FGF8_late_A_NIM	H1_Ctrl_NIM	FGF8_late_A_NIM	H1	Neural Crest	0	1	1	0
H1_FGF8_late_A_NIM	H1_Ctrl_NIM	FGF8_late_A_NIM	H1	Neuroectoderm/Neuroepithelium	0.620734	1	1	0
H1_FGF8_late_A_NIM	H1_Ctrl_NIM	FGF8_late_A_NIM	H1	Non-neurectodermal tissues	1.2418	1	1	0
H1_FGF8_late_A_NIM	H1_Ctrl_NIM	FGF8_late_A_NIM	H1	Retinal Progenitors	3.7274	0.330267	0.498007	0
H1_FGF8_late_A_NIM	H1_Ctrl_NIM	FGF8_late_A_NIM	H1	Spinal Cord Progenitors	1.86328	0.661672	0.815261	0
H1_FGF8_late_A_NIM	H1_Ctrl_NIM	FGF8_late_A_NIM	H1	Telencephalic Progenitors	1.25044	0.00231994	0.0057102	0.322433
H9_FGF8_late_A_NIM	H9_Ctrl_NIM	FGF8_late_A_NIM	H9	CNS Neurons	0.659146	0.0667669	0.130189	0
H9_FGF8_late_A_NIM	H9_Ctrl_NIM	FGF8_late_A_NIM	H9	Cortical Hem/Diencephalon	3.6646	2.88256688088345e-05	8.55812935539127e-05	1.87366
H9_FGF8_late_A_NIM	H9_Ctrl_NIM	FGF8_late_A_NIM	H9	Floor Plate	Inf	0.107209	0.196301	0
H9_FGF8_late_A_NIM	H9_Ctrl_NIM	FGF8_late_A_NIM	H9	Hindbrain Progenitors	1.48887	0.335675	0.502556	0
H9_FGF8_late_A_NIM	H9_Ctrl_NIM	FGF8_late_A_NIM	H9	Hypothalamic Progenitors	1.02667	1	1	0
H9_FGF8_late_A_NIM	H9_Ctrl_NIM	FGF8_late_A_NIM	H9	Midbrain Progenitors	0	0.179635	0.300154	0
H9_FGF8_late_A_NIM	H9_Ctrl_NIM	FGF8_late_A_NIM	H9	Neural Crest	2.47163	0.193641	0.321512	0
H9_FGF8_late_A_NIM	H9_Ctrl_NIM	FGF8_late_A_NIM	H9	Neuroectoderm/Neuroepithelium	2.05471	0.601396	0.756967	0
H9_FGF8_late_A_NIM	H9_Ctrl_NIM	FGF8_late_A_NIM	H9	Non-neurectodermal tissues	1.73346	0.00613753	0.0143345	0
H9_FGF8_late_A_NIM	H9_Ctrl_NIM	FGF8_late_A_NIM	H9	PNS Neurons	2.05367	0.547863	0.711748	0
H9_FGF8_late_A_NIM	H9_Ctrl_NIM	FGF8_late_A_NIM	H9	Retinal Progenitors	1.94459	3.69932224756421e-12	1.56144083622088e-11	0.959467
H9_FGF8_late_A_NIM	H9_Ctrl_NIM	FGF8_late_A_NIM	H9	Spinal Cord Progenitors	0.788697	0.803427	0.954126	0
H9_FGF8_late_A_NIM	H9_Ctrl_NIM	FGF8_late_A_NIM	H9	Telencephalic Progenitors	0.525508	5.38460330056199e-15	2.48211318810994e-14	-0.928214
H1_FGF8_late_E_NIM	H1_Ctrl_NIM	FGF8_late_E_NIM	H1	CNS Neurons	0.737935	7.59092942818429e-05	0.000219178	-0.438435
H1_FGF8_late_E_NIM	H1_Ctrl_NIM	FGF8_late_E_NIM	H1	Cortical Hem/Diencephalon	2.66958	0.579992	0.73798	0
H1_FGF8_late_E_NIM	H1_Ctrl_NIM	FGF8_late_E_NIM	H1	Hindbrain Progenitors	0.667066	1	1	0
H1_FGF8_late_E_NIM	H1_Ctrl_NIM	FGF8_late_E_NIM	H1	Hypothalamic Progenitors	Inf	0.0336304	0.0701301	0
H1_FGF8_late_E_NIM	H1_Ctrl_NIM	FGF8_late_E_NIM	H1	Midbrain Progenitors	Inf	0.428391	0.609254	0
H1_FGF8_late_E_NIM	H1_Ctrl_NIM	FGF8_late_E_NIM	H1	Neural Crest	0	1	1	0
H1_FGF8_late_E_NIM	H1_Ctrl_NIM	FGF8_late_E_NIM	H1	Neuroectoderm/Neuroepithelium	0.667066	1	1	0
H1_FGF8_late_E_NIM	H1_Ctrl_NIM	FGF8_late_E_NIM	H1	Non-neurectodermal tissues	2.00252	0.6571	0.810578	0
H1_FGF8_late_E_NIM	H1_Ctrl_NIM	FGF8_late_E_NIM	H1	Retinal Progenitors	2.66958	0.579992	0.73798	0
H1_FGF8_late_E_NIM	H1_Ctrl_NIM	FGF8_late_E_NIM	H1	Spinal Cord Progenitors	0	0.510167	0.681533	0
H1_FGF8_late_E_NIM	H1_Ctrl_NIM	FGF8_late_E_NIM	H1	Telencephalic Progenitors	1.31995	0.000262655	0.000715157	0.40048
H9_FGF8_late_E_NIM	H9_Ctrl_NIM	FGF8_late_E_NIM	H9	CNS Neurons	1.29495	0.10902	0.199269	0
H9_FGF8_late_E_NIM	H9_Ctrl_NIM	FGF8_late_E_NIM	H9	Cortical Hem/Diencephalon	0.422745	0.11938	0.215287	0
H9_FGF8_late_E_NIM	H9_Ctrl_NIM	FGF8_late_E_NIM	H9	Hindbrain Progenitors	1.28608	0.494226	0.673711	0
H9_FGF8_late_E_NIM	H9_Ctrl_NIM	FGF8_late_E_NIM	H9	Hypothalamic Progenitors	0.848613	1	1	0
H9_FGF8_late_E_NIM	H9_Ctrl_NIM	FGF8_late_E_NIM	H9	Midbrain Progenitors	0.271306	0.411429	0.592228	0
H9_FGF8_late_E_NIM	H9_Ctrl_NIM	FGF8_late_E_NIM	H9	Neural Crest	0	0.0769267	0.148621	0
H9_FGF8_late_E_NIM	H9_Ctrl_NIM	FGF8_late_E_NIM	H9	Neuroectoderm/Neuroepithelium	0.679107	1	1	0
H9_FGF8_late_E_NIM	H9_Ctrl_NIM	FGF8_late_E_NIM	H9	Non-neurectodermal tissues	0.531794	0.0119132	0.0270428	0
H9_FGF8_late_E_NIM	H9_Ctrl_NIM	FGF8_late_E_NIM	H9	PNS Neurons	0	1	1	0
H9_FGF8_late_E_NIM	H9_Ctrl_NIM	FGF8_late_E_NIM	H9	Retinal Progenitors	0.666108	7.86840038165335e-05	0.000226567	-0.586172
H9_FGF8_late_E_NIM	H9_Ctrl_NIM	FGF8_late_E_NIM	H9	Spinal Cord Progenitors	0.835181	0.825872	0.977468	0
H9_FGF8_late_E_NIM	H9_Ctrl_NIM	FGF8_late_E_NIM	H9	Telencephalic Progenitors	1.36998	0.000118456	0.000338307	0.454158
H9_CHIR_tA_NIM	H9_Ctrl_NIM	CHIR_tA_NIM	H9	CNS Neurons	0.124531	4.63602747526114e-22	2.44847481231129e-21	-3.00542
H9_CHIR_tA_NIM	H9_Ctrl_NIM	CHIR_tA_NIM	H9	Cortical Hem/Diencephalon	76.5473	6.21346497379828e-288	1.36048993488791e-286	5
H9_CHIR_tA_NIM	H9_Ctrl_NIM	CHIR_tA_NIM	H9	Floor Plate	Inf	0.557093	0.717639	0
H9_CHIR_tA_NIM	H9_Ctrl_NIM	CHIR_tA_NIM	H9	Hindbrain Progenitors	0.153178	3.69796923205039e-05	0.000108867	-2.70671
H9_CHIR_tA_NIM	H9_Ctrl_NIM	CHIR_tA_NIM	H9	Hypothalamic Progenitors	0	0.000261839	0.000714787	-5
H9_CHIR_tA_NIM	H9_Ctrl_NIM	CHIR_tA_NIM	H9	Midbrain Progenitors	0.221776	0.105656	0.193795	0
H9_CHIR_tA_NIM	H9_Ctrl_NIM	CHIR_tA_NIM	H9	Neural Crest	140.187	7.87103196814633e-193	1.13321295870161e-191	5
H9_CHIR_tA_NIM	H9_Ctrl_NIM	CHIR_tA_NIM	H9	Neuroectoderm/Neuroepithelium	0.555172	0.620315	0.775209	0
H9_CHIR_tA_NIM	H9_Ctrl_NIM	CHIR_tA_NIM	H9	Non-neurectodermal tissues	1.75962	0.000179001	0.000501681	0.815263
H9_CHIR_tA_NIM	H9_Ctrl_NIM	CHIR_tA_NIM	H9	PNS Neurons	764.652	1.9742552560203e-216	3.19221888319591e-215	5
H9_CHIR_tA_NIM	H9_Ctrl_NIM	CHIR_tA_NIM	H9	Retinal Progenitors	0.184499	8.82972327697717e-59	6.87410308452074e-58	-2.43831
H9_CHIR_tA_NIM	H9_Ctrl_NIM	CHIR_tA_NIM	H9	Spinal Cord Progenitors	0.0849718	7.05527055553843e-05	0.000204837	-3.55687
H9_CHIR_tA_NIM	H9_Ctrl_NIM	CHIR_tA_NIM	H9	Telencephalic Progenitors	0.00663446	0	0	-5
H1_CHIR_tA_NIM	H1_Ctrl_NIM	CHIR_tA_NIM	H1	CNS Neurons	0	2.81862836389081e-23	1.55098346096819e-22	-5
H1_CHIR_tA_NIM	H1_Ctrl_NIM	CHIR_tA_NIM	H1	Cortical Hem/Diencephalon	32.4225	0.0023005	0.00568901	5
H1_CHIR_tA_NIM	H1_Ctrl_NIM	CHIR_tA_NIM	H1	Hindbrain Progenitors	5.37508	0.234654	0.381177	0
H1_CHIR_tA_NIM	H1_Ctrl_NIM	CHIR_tA_NIM	H1	Neural Crest	32.4225	0.0023005	0.00568901	5
H1_CHIR_tA_NIM	H1_Ctrl_NIM	CHIR_tA_NIM	H1	Neuroectoderm/Neuroepithelium	0	1	1	0
H1_CHIR_tA_NIM	H1_Ctrl_NIM	CHIR_tA_NIM	H1	Non-neurectodermal tissues	16384	0	0	5
H1_CHIR_tA_NIM	H1_Ctrl_NIM	CHIR_tA_NIM	H1	PNS Neurons	Inf	0.0852601	0.163221	0
H1_CHIR_tA_NIM	H1_Ctrl_NIM	CHIR_tA_NIM	H1	Retinal Progenitors	21.5533	0.0205122	0.0443586	0
H1_CHIR_tA_NIM	H1_Ctrl_NIM	CHIR_tA_NIM	H1	Spinal Cord Progenitors	0	1	1	0
H1_CHIR_tA_NIM	H1_Ctrl_NIM	CHIR_tA_NIM	H1	Telencephalic Progenitors	0.00216773	4.46707330556061e-193	6.5206861724225e-192	-5
H1_CHIR_tC_NIM	H1_Ctrl_NIM	CHIR_tC_NIM	H1	CNS Neurons	1.14408	0.0651762	0.127979	0
H1_CHIR_tC_NIM	H1_Ctrl_NIM	CHIR_tC_NIM	H1	Cortical Hem/Diencephalon	17.1967	0.000190497	0.000531067	4.10406
H1_CHIR_tC_NIM	H1_Ctrl_NIM	CHIR_tC_NIM	H1	Hindbrain Progenitors	1.42658	1	1	0
H1_CHIR_tC_NIM	H1_Ctrl_NIM	CHIR_tC_NIM	H1	Hypothalamic Progenitors	Inf	0.0699538	0.135899	0
H1_CHIR_tC_NIM	H1_Ctrl_NIM	CHIR_tC_NIM	H1	Neural Crest	0	1	1	0
H1_CHIR_tC_NIM	H1_Ctrl_NIM	CHIR_tC_NIM	H1	Neuroectoderm/Neuroepithelium	0	0.515346	0.686086	0
H1_CHIR_tC_NIM	H1_Ctrl_NIM	CHIR_tC_NIM	H1	Non-neurectodermal tissues	0.713073	1	1	0
H1_CHIR_tC_NIM	H1_Ctrl_NIM	CHIR_tC_NIM	H1	Retinal Progenitors	11.4437	0.00471861	0.01122	0
H1_CHIR_tC_NIM	H1_Ctrl_NIM	CHIR_tC_NIM	H1	Spinal Cord Progenitors	2.14074	0.408687	0.591639	0
H1_CHIR_tC_NIM	H1_Ctrl_NIM	CHIR_tC_NIM	H1	Telencephalic Progenitors	0.824548	0.00682427	0.0159031	0
H9_CHIR_tC_NIM	H9_Ctrl_NIM	CHIR_tC_NIM	H9	CNS Neurons	0.438993	0.000224295	0.000618723	-1.18773
H9_CHIR_tC_NIM	H9_Ctrl_NIM	CHIR_tC_NIM	H9	Cortical Hem/Diencephalon	9.34518	4.6234498844993e-23	2.50476589103545e-22	3.22422
H9_CHIR_tC_NIM	H9_Ctrl_NIM	CHIR_tC_NIM	H9	Floor Plate	Inf	0.392847	0.571859	0
H9_CHIR_tC_NIM	H9_Ctrl_NIM	CHIR_tC_NIM	H9	Hindbrain Progenitors	1.1173	0.853821	1	0
H9_CHIR_tC_NIM	H9_Ctrl_NIM	CHIR_tC_NIM	H9	Hypothalamic Progenitors	0.772146	0.774221	0.926503	0
H9_CHIR_tC_NIM	H9_Ctrl_NIM	CHIR_tC_NIM	H9	Midbrain Progenitors	0.30868	0.413603	0.593038	0
H9_CHIR_tC_NIM	H9_Ctrl_NIM	CHIR_tC_NIM	H9	Neural Crest	2.79304	0.0958986	0.179022	0
H9_CHIR_tC_NIM	H9_Ctrl_NIM	CHIR_tC_NIM	H9	Neuroectoderm/Neuroepithelium	1.54608	0.648187	0.801477	0
H9_CHIR_tC_NIM	H9_Ctrl_NIM	CHIR_tC_NIM	H9	Non-neurectodermal tissues	2.94848	3.6315113766777e-11	1.49675233603461e-10	1.55997
H9_CHIR_tC_NIM	H9_Ctrl_NIM	CHIR_tC_NIM	H9	PNS Neurons	3.09311	0.565378	0.723766	0
H9_CHIR_tC_NIM	H9_Ctrl_NIM	CHIR_tC_NIM	H9	Retinal Progenitors	3.40732	8.38784172201024e-51	6.12195947905053e-50	1.76864
H9_CHIR_tC_NIM	H9_Ctrl_NIM	CHIR_tC_NIM	H9	Spinal Cord Progenitors	0.712106	0.639261	0.794164	0
H9_CHIR_tC_NIM	H9_Ctrl_NIM	CHIR_tC_NIM	H9	Telencephalic Progenitors	0.256755	1.92300728182045e-77	1.71278021457059e-76	-1.96153
H1_CHIR_tE_NIM	H1_Ctrl_NIM	CHIR_tE_NIM	H1	CNS Neurons	1.30554	1.38008475449242e-05	4.19210715887726e-05	0.384649
H1_CHIR_tE_NIM	H1_Ctrl_NIM	CHIR_tE_NIM	H1	Cortical Hem/Diencephalon	5.74564	0.080939	0.1558	0
H1_CHIR_tE_NIM	H1_Ctrl_NIM	CHIR_tE_NIM	H1	Hindbrain Progenitors	1.22975	1	1	0
H1_CHIR_tE_NIM	H1_Ctrl_NIM	CHIR_tE_NIM	H1	Hypothalamic Progenitors	Inf	0.257254	0.40719	0
H1_CHIR_tE_NIM	H1_Ctrl_NIM	CHIR_tE_NIM	H1	Midbrain Progenitors	Inf	1	1	0
H1_CHIR_tE_NIM	H1_Ctrl_NIM	CHIR_tE_NIM	H1	Neural Crest	0	0.45047	0.630004	0
H1_CHIR_tE_NIM	H1_Ctrl_NIM	CHIR_tE_NIM	H1	Neuroectoderm/Neuroepithelium	0.409764	0.591828	0.74761	0
H1_CHIR_tE_NIM	H1_Ctrl_NIM	CHIR_tE_NIM	H1	Non-neurectodermal tissues	0	0.202888	0.335803	0
H1_CHIR_tE_NIM	H1_Ctrl_NIM	CHIR_tE_NIM	H1	Retinal Progenitors	6.56812	0.0473095	0.096361	0
H1_CHIR_tE_NIM	H1_Ctrl_NIM	CHIR_tE_NIM	H1	Spinal Cord Progenitors	1.22975	1	1	0
H1_CHIR_tE_NIM	H1_Ctrl_NIM	CHIR_tE_NIM	H1	Telencephalic Progenitors	0.754156	3.56211560025365e-06	1.13792811424516e-05	-0.407065
H9_CHIR_tE_NIM	H9_Ctrl_NIM	CHIR_tE_NIM	H9	CNS Neurons	1.17702	0.247226	0.395487	0
H9_CHIR_tE_NIM	H9_Ctrl_NIM	CHIR_tE_NIM	H9	Cortical Hem/Diencephalon	14.0489	2.07064640664309e-50	1.5008616368151e-49	3.81238
H9_CHIR_tE_NIM	H9_Ctrl_NIM	CHIR_tE_NIM	H9	Floor Plate	Inf	0.518179	0.686767	0
H9_CHIR_tE_NIM	H9_Ctrl_NIM	CHIR_tE_NIM	H9	Hindbrain Progenitors	1.4005	0.270732	0.426596	0
H9_CHIR_tE_NIM	H9_Ctrl_NIM	CHIR_tE_NIM	H9	Hypothalamic Progenitors	0.593299	0.430151	0.61093	0
H9_CHIR_tE_NIM	H9_Ctrl_NIM	CHIR_tE_NIM	H9	Midbrain Progenitors	0.135592	0.0429411	0.0878036	0
H9_CHIR_tE_NIM	H9_Ctrl_NIM	CHIR_tE_NIM	H9	Neural Crest	6.88295	2.73460437869218e-07	9.36178893161394e-07	2.78303
H9_CHIR_tE_NIM	H9_Ctrl_NIM	CHIR_tE_NIM	H9	Neuroectoderm/Neuroepithelium	2.72009	0.333517	0.500751	0
H9_CHIR_tE_NIM	H9_Ctrl_NIM	CHIR_tE_NIM	H9	Non-neurectodermal tissues	1.83244	7.5745725914596e-05	0.000219178	0.873766
H9_CHIR_tE_NIM	H9_Ctrl_NIM	CHIR_tE_NIM	H9	PNS Neurons	8.85921	0.0116436	0.0264879	0
H9_CHIR_tE_NIM	H9_Ctrl_NIM	CHIR_tE_NIM	H9	Retinal Progenitors	2.14611	9.18543549248125e-27	5.36327372366544e-26	1.10172
H9_CHIR_tE_NIM	H9_Ctrl_NIM	CHIR_tE_NIM	H9	Spinal Cord Progenitors	0.887355	0.852377	1	0
H9_CHIR_tE_NIM	H9_Ctrl_NIM	CHIR_tE_NIM	H9	Telencephalic Progenitors	0.317475	2.28163762184835e-81	2.14107244693091e-80	-1.65529
WTC_CHIR_E_NIM	WTC_Ctrl_NIM	CHIR_E_NIM	WTC	CNS Neurons	0	1.08379944158221e-16	5.24918531383828e-16	-5
WTC_CHIR_E_NIM	WTC_Ctrl_NIM	CHIR_E_NIM	WTC	Cortical Hem/Diencephalon	0	0.59084	0.74761	0
WTC_CHIR_E_NIM	WTC_Ctrl_NIM	CHIR_E_NIM	WTC	Floor Plate	0	1	1	0
WTC_CHIR_E_NIM	WTC_Ctrl_NIM	CHIR_E_NIM	WTC	Hindbrain Progenitors	0	1	1	0
WTC_CHIR_E_NIM	WTC_Ctrl_NIM	CHIR_E_NIM	WTC	Hypothalamic Progenitors	0	0.224843	0.368084	0
WTC_CHIR_E_NIM	WTC_Ctrl_NIM	CHIR_E_NIM	WTC	Midbrain Progenitors	0	1	1	0
WTC_CHIR_E_NIM	WTC_Ctrl_NIM	CHIR_E_NIM	WTC	Neural Crest	0	1	1	0
WTC_CHIR_E_NIM	WTC_Ctrl_NIM	CHIR_E_NIM	WTC	Neuroectoderm/Neuroepithelium	0	1	1	0
WTC_CHIR_E_NIM	WTC_Ctrl_NIM	CHIR_E_NIM	WTC	Non-neurectodermal tissues	Inf	0	0	5
WTC_CHIR_E_NIM	WTC_Ctrl_NIM	CHIR_E_NIM	WTC	PNS Neurons	0	1	1	0
WTC_CHIR_E_NIM	WTC_Ctrl_NIM	CHIR_E_NIM	WTC	Retinal Progenitors	0	1	1	0
WTC_CHIR_E_NIM	WTC_Ctrl_NIM	CHIR_E_NIM	WTC	Spinal Cord Progenitors	0	1	1	0
WTC_CHIR_E_NIM	WTC_Ctrl_NIM	CHIR_E_NIM	WTC	Telencephalic Progenitors	0	0	0	-5
WIBJ2_CHIR_E_NIM	WIBJ2_Ctrl_NIM	CHIR_E_NIM	WIBJ2	CNS Neurons	0	2.74698691892189e-13	1.20798462417862e-12	-5
WIBJ2_CHIR_E_NIM	WIBJ2_Ctrl_NIM	CHIR_E_NIM	WIBJ2	Cortical Hem/Diencephalon	0	1	1	0
WIBJ2_CHIR_E_NIM	WIBJ2_Ctrl_NIM	CHIR_E_NIM	WIBJ2	Hindbrain Progenitors	0	0.320782	0.485096	0
WIBJ2_CHIR_E_NIM	WIBJ2_Ctrl_NIM	CHIR_E_NIM	WIBJ2	Hypothalamic Progenitors	0	0.115665	0.209954	0
WIBJ2_CHIR_E_NIM	WIBJ2_Ctrl_NIM	CHIR_E_NIM	WIBJ2	Neural Crest	0	1	1	0
WIBJ2_CHIR_E_NIM	WIBJ2_Ctrl_NIM	CHIR_E_NIM	WIBJ2	Neuroectoderm/Neuroepithelium	0	0.55786	0.717639	0
WIBJ2_CHIR_E_NIM	WIBJ2_Ctrl_NIM	CHIR_E_NIM	WIBJ2	Non-neurectodermal tissues	Inf	0	0	5
WIBJ2_CHIR_E_NIM	WIBJ2_Ctrl_NIM	CHIR_E_NIM	WIBJ2	Retinal Progenitors	0	9.0366224502509e-06	2.78518774053188e-05	-5
WIBJ2_CHIR_E_NIM	WIBJ2_Ctrl_NIM	CHIR_E_NIM	WIBJ2	Spinal Cord Progenitors	0	0.55786	0.717639	0
WIBJ2_CHIR_E_NIM	WIBJ2_Ctrl_NIM	CHIR_E_NIM	WIBJ2	Telencephalic Progenitors	0	0	0	-5
WIBJ2_FGF8_late_A_NIM	WIBJ2_Ctrl_NIM	FGF8_late_A_NIM	WIBJ2	CNS Neurons	1.39525	0.0657199	0.128625	0
WIBJ2_FGF8_late_A_NIM	WIBJ2_Ctrl_NIM	FGF8_late_A_NIM	WIBJ2	Cortical Hem/Diencephalon	0	1	1	0
WIBJ2_FGF8_late_A_NIM	WIBJ2_Ctrl_NIM	FGF8_late_A_NIM	WIBJ2	Hindbrain Progenitors	0	0.305196	0.467582	0
WIBJ2_FGF8_late_A_NIM	WIBJ2_Ctrl_NIM	FGF8_late_A_NIM	WIBJ2	Hypothalamic Progenitors	0.70738	0.757409	0.910798	0
WIBJ2_FGF8_late_A_NIM	WIBJ2_Ctrl_NIM	FGF8_late_A_NIM	WIBJ2	Neural Crest	0	0.54715	0.711701	0
WIBJ2_FGF8_late_A_NIM	WIBJ2_Ctrl_NIM	FGF8_late_A_NIM	WIBJ2	Neuroectoderm/Neuroepithelium	0	0.555787	0.717639	0
WIBJ2_FGF8_late_A_NIM	WIBJ2_Ctrl_NIM	FGF8_late_A_NIM	WIBJ2	Non-neurectodermal tissues	0.705366	0.462663	0.640657	0
WIBJ2_FGF8_late_A_NIM	WIBJ2_Ctrl_NIM	FGF8_late_A_NIM	WIBJ2	Retinal Progenitors	0.395967	0.027967	0.0590227	0
WIBJ2_FGF8_late_A_NIM	WIBJ2_Ctrl_NIM	FGF8_late_A_NIM	WIBJ2	Spinal Cord Progenitors	1.89136	0.422974	0.603183	0
WIBJ2_FGF8_late_A_NIM	WIBJ2_Ctrl_NIM	FGF8_late_A_NIM	WIBJ2	Telencephalic Progenitors	1.05043	0.774877	0.926503	0
WTC_FGF8_late_A_NIM	WTC_Ctrl_NIM	FGF8_late_A_NIM	WTC	CNS Neurons	1.42076	0.00196292	0.00493548	0.50666
WTC_FGF8_late_A_NIM	WTC_Ctrl_NIM	FGF8_late_A_NIM	WTC	Cortical Hem/Diencephalon	0	0.0836242	0.160675	0
WTC_FGF8_late_A_NIM	WTC_Ctrl_NIM	FGF8_late_A_NIM	WTC	Floor Plate	0	1	1	0
WTC_FGF8_late_A_NIM	WTC_Ctrl_NIM	FGF8_late_A_NIM	WTC	Hindbrain Progenitors	0	0.150079	0.258578	0
WTC_FGF8_late_A_NIM	WTC_Ctrl_NIM	FGF8_late_A_NIM	WTC	Hypothalamic Progenitors	2.17928	0.065268	0.127979	0
WTC_FGF8_late_A_NIM	WTC_Ctrl_NIM	FGF8_late_A_NIM	WTC	Midbrain Progenitors	0	1	1	0
WTC_FGF8_late_A_NIM	WTC_Ctrl_NIM	FGF8_late_A_NIM	WTC	Neural Crest	0	0.516629	0.686338	0
WTC_FGF8_late_A_NIM	WTC_Ctrl_NIM	FGF8_late_A_NIM	WTC	Neuroectoderm/Neuroepithelium	1.08579	1	1	0
WTC_FGF8_late_A_NIM	WTC_Ctrl_NIM	FGF8_late_A_NIM	WTC	Non-neurectodermal tissues	2.17435	0.334326	0.501251	0
WTC_FGF8_late_A_NIM	WTC_Ctrl_NIM	FGF8_late_A_NIM	WTC	PNS Neurons	0	1	1	0
WTC_FGF8_late_A_NIM	WTC_Ctrl_NIM	FGF8_late_A_NIM	WTC	Retinal Progenitors	0	0.150079	0.258578	0
WTC_FGF8_late_A_NIM	WTC_Ctrl_NIM	FGF8_late_A_NIM	WTC	Spinal Cord Progenitors	0.96503	1	1	0
WTC_FGF8_late_A_NIM	WTC_Ctrl_NIM	FGF8_late_A_NIM	WTC	Telencephalic Progenitors	0.74602	0.00512832	0.0121393	0
WTC_FGF8_late_E_NIM	WTC_Ctrl_NIM	FGF8_late_E_NIM	WTC	CNS Neurons	1.05247	0.68948	0.840868	0
WTC_FGF8_late_E_NIM	WTC_Ctrl_NIM	FGF8_late_E_NIM	WTC	Cortical Hem/Diencephalon	13.0524	1.95445751814677e-11	8.08714508493014e-11	3.70624
WTC_FGF8_late_E_NIM	WTC_Ctrl_NIM	FGF8_late_E_NIM	WTC	Floor Plate	0	1	1	0
WTC_FGF8_late_E_NIM	WTC_Ctrl_NIM	FGF8_late_E_NIM	WTC	Hindbrain Progenitors	2.43012	0.178783	0.299259	0
WTC_FGF8_late_E_NIM	WTC_Ctrl_NIM	FGF8_late_E_NIM	WTC	Hypothalamic Progenitors	0.775826	0.783521	0.933652	0
WTC_FGF8_late_E_NIM	WTC_Ctrl_NIM	FGF8_late_E_NIM	WTC	Midbrain Progenitors	0	1	1	0
WTC_FGF8_late_E_NIM	WTC_Ctrl_NIM	FGF8_late_E_NIM	WTC	Neural Crest	13.6911	1.49697150394443e-05	4.52102600760228e-05	3.77517
WTC_FGF8_late_E_NIM	WTC_Ctrl_NIM	FGF8_late_E_NIM	WTC	Neuroectoderm/Neuroepithelium	1.45647	0.695812	0.847391	0
WTC_FGF8_late_E_NIM	WTC_Ctrl_NIM	FGF8_late_E_NIM	WTC	Non-neurectodermal tissues	13.8036	4.89042722324725e-10	1.96928697763711e-09	3.78697
WTC_FGF8_late_E_NIM	WTC_Ctrl_NIM	FGF8_late_E_NIM	WTC	PNS Neurons	9.72909	0.0194807	0.0423021	0
WTC_FGF8_late_E_NIM	WTC_Ctrl_NIM	FGF8_late_E_NIM	WTC	Retinal Progenitors	3.40614	0.053089	0.106279	0
WTC_FGF8_late_E_NIM	WTC_Ctrl_NIM	FGF8_late_E_NIM	WTC	Spinal Cord Progenitors	0.646809	1	1	0
WTC_FGF8_late_E_NIM	WTC_Ctrl_NIM	FGF8_late_E_NIM	WTC	Telencephalic Progenitors	0.531662	2.41573922447651e-09	9.26621140483509e-09	-0.911419
WIBJ2_FGF8_late_E_NIM	WIBJ2_Ctrl_NIM	FGF8_late_E_NIM	WIBJ2	CNS Neurons	1.44781	0.0218038	0.0466717	0
WIBJ2_FGF8_late_E_NIM	WIBJ2_Ctrl_NIM	FGF8_late_E_NIM	WIBJ2	Cortical Hem/Diencephalon	11.1541	0.0068774	0.0159915	0
WIBJ2_FGF8_late_E_NIM	WIBJ2_Ctrl_NIM	FGF8_late_E_NIM	WIBJ2	Hindbrain Progenitors	1.23319	1	1	0
WIBJ2_FGF8_late_E_NIM	WIBJ2_Ctrl_NIM	FGF8_late_E_NIM	WIBJ2	Hypothalamic Progenitors	0.769583	0.782897	0.933652	0
WIBJ2_FGF8_late_E_NIM	WIBJ2_Ctrl_NIM	FGF8_late_E_NIM	WIBJ2	Neural Crest	0	0.505263	0.680128	0
WIBJ2_FGF8_late_E_NIM	WIBJ2_Ctrl_NIM	FGF8_late_E_NIM	WIBJ2	Neuroectoderm/Neuroepithelium	0	0.257894	0.407589	0
WIBJ2_FGF8_late_E_NIM	WIBJ2_Ctrl_NIM	FGF8_late_E_NIM	WIBJ2	Non-neurectodermal tissues	1.13198	0.765493	0.91737	0
WIBJ2_FGF8_late_E_NIM	WIBJ2_Ctrl_NIM	FGF8_late_E_NIM	WIBJ2	Retinal Progenitors	1.74314	0.0160664	0.035624	0
WIBJ2_FGF8_late_E_NIM	WIBJ2_Ctrl_NIM	FGF8_late_E_NIM	WIBJ2	Spinal Cord Progenitors	1.23302	1	1	0
WIBJ2_FGF8_late_E_NIM	WIBJ2_Ctrl_NIM	FGF8_late_E_NIM	WIBJ2	Telencephalic Progenitors	0.677692	0.000767407	0.00198168	-0.561299
WIBJ2_CHIR_tA_NIM	WIBJ2_Ctrl_NIM	CHIR_tA_NIM	WIBJ2	CNS Neurons	0	1.31621055857906e-07	4.6111243235553e-07	-5
WIBJ2_CHIR_tA_NIM	WIBJ2_Ctrl_NIM	CHIR_tA_NIM	WIBJ2	Cortical Hem/Diencephalon	0	1	1	0
WIBJ2_CHIR_tA_NIM	WIBJ2_Ctrl_NIM	CHIR_tA_NIM	WIBJ2	Hindbrain Progenitors	1.12768	1	1	0
WIBJ2_CHIR_tA_NIM	WIBJ2_Ctrl_NIM	CHIR_tA_NIM	WIBJ2	Hypothalamic Progenitors	0	0.364319	0.537025	0
WIBJ2_CHIR_tA_NIM	WIBJ2_Ctrl_NIM	CHIR_tA_NIM	WIBJ2	Neural Crest	2.25702	0.451842	0.630415	0
WIBJ2_CHIR_tA_NIM	WIBJ2_Ctrl_NIM	CHIR_tA_NIM	WIBJ2	Neuroectoderm/Neuroepithelium	0	1	1	0
WIBJ2_CHIR_tA_NIM	WIBJ2_Ctrl_NIM	CHIR_tA_NIM	WIBJ2	Non-neurectodermal tissues	3591.91	0	0	5
WIBJ2_CHIR_tA_NIM	WIBJ2_Ctrl_NIM	CHIR_tA_NIM	WIBJ2	PNS Neurons	Inf	0.032871	0.0686828	0
WIBJ2_CHIR_tA_NIM	WIBJ2_Ctrl_NIM	CHIR_tA_NIM	WIBJ2	Retinal Progenitors	0	0.00222083	0.00554073	-5
WIBJ2_CHIR_tA_NIM	WIBJ2_Ctrl_NIM	CHIR_tA_NIM	WIBJ2	Spinal Cord Progenitors	0	1	1	0
WIBJ2_CHIR_tA_NIM	WIBJ2_Ctrl_NIM	CHIR_tA_NIM	WIBJ2	Telencephalic Progenitors	0.000872019	1.18072610638226e-270	2.34140214680709e-269	-5
WTC_CHIR_tA_NIM	WTC_Ctrl_NIM	CHIR_tA_NIM	WTC	CNS Neurons	0.110648	0.00290904	0.00702852	-3.17595
WTC_CHIR_tA_NIM	WTC_Ctrl_NIM	CHIR_tA_NIM	WTC	Cortical Hem/Diencephalon	0	1	1	0
WTC_CHIR_tA_NIM	WTC_Ctrl_NIM	CHIR_tA_NIM	WTC	Floor Plate	0	1	1	0
WTC_CHIR_tA_NIM	WTC_Ctrl_NIM	CHIR_tA_NIM	WTC	Hindbrain Progenitors	0	1	1	0
WTC_CHIR_tA_NIM	WTC_Ctrl_NIM	CHIR_tA_NIM	WTC	Hypothalamic Progenitors	0	1	1	0
WTC_CHIR_tA_NIM	WTC_Ctrl_NIM	CHIR_tA_NIM	WTC	Midbrain Progenitors	0	1	1	0
WTC_CHIR_tA_NIM	WTC_Ctrl_NIM	CHIR_tA_NIM	WTC	Neural Crest	0	1	1	0
WTC_CHIR_tA_NIM	WTC_Ctrl_NIM	CHIR_tA_NIM	WTC	Neuroectoderm/Neuroepithelium	0	1	1	0
WTC_CHIR_tA_NIM	WTC_Ctrl_NIM	CHIR_tA_NIM	WTC	Non-neurectodermal tissues	16384	1.50610583869728e-254	2.72916764908765e-253	5
WTC_CHIR_tA_NIM	WTC_Ctrl_NIM	CHIR_tA_NIM	WTC	PNS Neurons	20.0676	0.0929567	0.17446	0
WTC_CHIR_tA_NIM	WTC_Ctrl_NIM	CHIR_tA_NIM	WTC	Retinal Progenitors	5.02199	0.216534	0.357264	0
WTC_CHIR_tA_NIM	WTC_Ctrl_NIM	CHIR_tA_NIM	WTC	Spinal Cord Progenitors	0	1	1	0
WTC_CHIR_tA_NIM	WTC_Ctrl_NIM	CHIR_tA_NIM	WTC	Telencephalic Progenitors	0	2.47132133656763e-164	3.09209371991974e-163	-5
WIBJ2_CHIR_tC_NIM	WIBJ2_Ctrl_NIM	CHIR_tC_NIM	WIBJ2	CNS Neurons	2.24602	1.13174885529259e-06	3.69400014569105e-06	1.16737
WIBJ2_CHIR_tC_NIM	WIBJ2_Ctrl_NIM	CHIR_tC_NIM	WIBJ2	Cortical Hem/Diencephalon	17.1048	0.000701896	0.0018305	4.09633
WIBJ2_CHIR_tC_NIM	WIBJ2_Ctrl_NIM	CHIR_tC_NIM	WIBJ2	Floor Plate	Inf	0.320539	0.485096	0
WIBJ2_CHIR_tC_NIM	WIBJ2_Ctrl_NIM	CHIR_tC_NIM	WIBJ2	Hindbrain Progenitors	2.65909	0.156184	0.268656	0
WIBJ2_CHIR_tC_NIM	WIBJ2_Ctrl_NIM	CHIR_tC_NIM	WIBJ2	Hypothalamic Progenitors	1.59405	0.397278	0.577509	0
WIBJ2_CHIR_tC_NIM	WIBJ2_Ctrl_NIM	CHIR_tC_NIM	WIBJ2	Neural Crest	4.25328	0.0877235	0.166048	0
WIBJ2_CHIR_tC_NIM	WIBJ2_Ctrl_NIM	CHIR_tC_NIM	WIBJ2	Neuroectoderm/Neuroepithelium	0.70629	1	1	0
WIBJ2_CHIR_tC_NIM	WIBJ2_Ctrl_NIM	CHIR_tC_NIM	WIBJ2	Non-neurectodermal tissues	1.60334	0.135654	0.238815	0
WIBJ2_CHIR_tC_NIM	WIBJ2_Ctrl_NIM	CHIR_tC_NIM	WIBJ2	Retinal Progenitors	6.23424	6.4360706845215e-21	3.33217255637049e-20	2.64021
WIBJ2_CHIR_tC_NIM	WIBJ2_Ctrl_NIM	CHIR_tC_NIM	WIBJ2	Spinal Cord Progenitors	3.5469	0.120312	0.216521	0
WIBJ2_CHIR_tC_NIM	WIBJ2_Ctrl_NIM	CHIR_tC_NIM	WIBJ2	Telencephalic Progenitors	0.276541	5.51303227192334e-29	3.42851888626712e-28	-1.85443
WTC_CHIR_tC_NIM	WTC_Ctrl_NIM	CHIR_tC_NIM	WTC	CNS Neurons	1.05586	0.787145	0.936908	0
WTC_CHIR_tC_NIM	WTC_Ctrl_NIM	CHIR_tC_NIM	WTC	Cortical Hem/Diencephalon	14.0648	1.70756565426717e-08	6.16718729427765e-08	3.81401
WTC_CHIR_tC_NIM	WTC_Ctrl_NIM	CHIR_tC_NIM	WTC	Floor Plate	0	1	1	0
WTC_CHIR_tC_NIM	WTC_Ctrl_NIM	CHIR_tC_NIM	WTC	Hindbrain Progenitors	10.904	2.54388385018105e-05	7.61715648586974e-05	3.44678
WTC_CHIR_tC_NIM	WTC_Ctrl_NIM	CHIR_tC_NIM	WTC	Hypothalamic Progenitors	1.29436	0.720933	0.874943	0
WTC_CHIR_tC_NIM	WTC_Ctrl_NIM	CHIR_tC_NIM	WTC	Midbrain Progenitors	4.31307	0.341177	0.509742	0
WTC_CHIR_tC_NIM	WTC_Ctrl_NIM	CHIR_tC_NIM	WTC	Neural Crest	17.4046	4.7964812432018e-05	0.000140813	4.1214
WTC_CHIR_tC_NIM	WTC_Ctrl_NIM	CHIR_tC_NIM	WTC	Neuroectoderm/Neuroepithelium	1.07779	1	1	0
WTC_CHIR_tC_NIM	WTC_Ctrl_NIM	CHIR_tC_NIM	WTC	Non-neurectodermal tissues	27.8588	5.78807432015688e-15	2.65644808318117e-14	4.80006
WTC_CHIR_tC_NIM	WTC_Ctrl_NIM	CHIR_tC_NIM	WTC	PNS Neurons	21.6723	0.00118524	0.00303827	4.43778
WTC_CHIR_tC_NIM	WTC_Ctrl_NIM	CHIR_tC_NIM	WTC	Retinal Progenitors	202.079	2.22590917106622e-108	2.31626786018871e-107	5
WTC_CHIR_tC_NIM	WTC_Ctrl_NIM	CHIR_tC_NIM	WTC	Spinal Cord Progenitors	4.32226	0.0848728	0.162776	0
WTC_CHIR_tC_NIM	WTC_Ctrl_NIM	CHIR_tC_NIM	WTC	Telencephalic Progenitors	0.126444	8.76067944878956e-85	8.37043100061621e-84	-2.98343
WIBJ2_CHIR_tE_NIM	WIBJ2_Ctrl_NIM	CHIR_tE_NIM	WIBJ2	CNS Neurons	2.27804	1.34497920037738e-09	5.27452664028592e-09	1.18779
WIBJ2_CHIR_tE_NIM	WIBJ2_Ctrl_NIM	CHIR_tE_NIM	WIBJ2	Cortical Hem/Diencephalon	3.95315	0.374681	0.549218	0
WIBJ2_CHIR_tE_NIM	WIBJ2_Ctrl_NIM	CHIR_tE_NIM	WIBJ2	Hindbrain Progenitors	0.739819	0.724552	0.87731	0
WIBJ2_CHIR_tE_NIM	WIBJ2_Ctrl_NIM	CHIR_tE_NIM	WIBJ2	Hypothalamic Progenitors	0.986892	1	1	0
WIBJ2_CHIR_tE_NIM	WIBJ2_Ctrl_NIM	CHIR_tE_NIM	WIBJ2	Neural Crest	0	0.246653	0.395487	0
WIBJ2_CHIR_tE_NIM	WIBJ2_Ctrl_NIM	CHIR_tE_NIM	WIBJ2	Neuroectoderm/Neuroepithelium	0.657646	0.685285	0.837481	0
WIBJ2_CHIR_tE_NIM	WIBJ2_Ctrl_NIM	CHIR_tE_NIM	WIBJ2	Non-neurectodermal tissues	0.778904	0.445893	0.627642	0
WIBJ2_CHIR_tE_NIM	WIBJ2_Ctrl_NIM	CHIR_tE_NIM	WIBJ2	Retinal Progenitors	0.176597	6.65130402961949e-06	2.06542093592459e-05	-2.50147
WIBJ2_CHIR_tE_NIM	WIBJ2_Ctrl_NIM	CHIR_tE_NIM	WIBJ2	Spinal Cord Progenitors	2.30792	0.343121	0.511518	0
WIBJ2_CHIR_tE_NIM	WIBJ2_Ctrl_NIM	CHIR_tE_NIM	WIBJ2	Telencephalic Progenitors	0.688372	0.000727573	0.00189277	-0.538739
WTC_CHIR_tE_NIM	WTC_Ctrl_NIM	CHIR_tE_NIM	WTC	CNS Neurons	2.08852	2.85624653922427e-13	1.2507979636353e-12	1.06248
WTC_CHIR_tE_NIM	WTC_Ctrl_NIM	CHIR_tE_NIM	WTC	Cortical Hem/Diencephalon	7.78388	3.80070893035091e-07	1.28856293090284e-06	2.96049
WTC_CHIR_tE_NIM	WTC_Ctrl_NIM	CHIR_tE_NIM	WTC	Floor Plate	0	1	1	0
WTC_CHIR_tE_NIM	WTC_Ctrl_NIM	CHIR_tE_NIM	WTC	Hindbrain Progenitors	0	0.136479	0.239464	0
WTC_CHIR_tE_NIM	WTC_Ctrl_NIM	CHIR_tE_NIM	WTC	Hypothalamic Progenitors	1.41398	0.510339	0.681533	0
WTC_CHIR_tE_NIM	WTC_Ctrl_NIM	CHIR_tE_NIM	WTC	Midbrain Progenitors	1.28388	1	1	0
WTC_CHIR_tE_NIM	WTC_Ctrl_NIM	CHIR_tE_NIM	WTC	Neural Crest	9.02991	0.000491485	0.00131104	3.17471
WTC_CHIR_tE_NIM	WTC_Ctrl_NIM	CHIR_tE_NIM	WTC	Neuroectoderm/Neuroepithelium	1.60587	0.517202	0.686338	0
WTC_CHIR_tE_NIM	WTC_Ctrl_NIM	CHIR_tE_NIM	WTC	Non-neurectodermal tissues	8.42129	2.09673785085746e-06	6.78052763461906e-06	3.07404
WTC_CHIR_tE_NIM	WTC_Ctrl_NIM	CHIR_tE_NIM	WTC	PNS Neurons	7.7168	0.0484208	0.0982438	0
WTC_CHIR_tE_NIM	WTC_Ctrl_NIM	CHIR_tE_NIM	WTC	Retinal Progenitors	7.11375	2.76237414073382e-05	8.22451904224148e-05	2.83061
WTC_CHIR_tE_NIM	WTC_Ctrl_NIM	CHIR_tE_NIM	WTC	Spinal Cord Progenitors	1.28412	1	1	0
WTC_CHIR_tE_NIM	WTC_Ctrl_NIM	CHIR_tE_NIM	WTC	Telencephalic Progenitors	0.388993	1.73962089595875e-26	1.0101334594766e-25	-1.36218
H9_SHH_A_NPM	H9_Ctrl_NPM	SHH_A_NPM	H9	CNS Neurons	0.900932	0.235341	0.381702	0
H9_SHH_A_NPM	H9_Ctrl_NPM	SHH_A_NPM	H9	Cortical Hem/Diencephalon	1.57505	0.302291	0.465166	0
H9_SHH_A_NPM	H9_Ctrl_NPM	SHH_A_NPM	H9	Floor Plate	4.12002	0.0500423	0.100563	0
H9_SHH_A_NPM	H9_Ctrl_NPM	SHH_A_NPM	H9	Hindbrain Progenitors	0.45449	0.527482	0.69298	0
H9_SHH_A_NPM	H9_Ctrl_NPM	SHH_A_NPM	H9	Hypothalamic Progenitors	0.681555	0.650813	0.803766	0
H9_SHH_A_NPM	H9_Ctrl_NPM	SHH_A_NPM	H9	Midbrain Progenitors	1.15231	0.689656	0.840868	0
H9_SHH_A_NPM	H9_Ctrl_NPM	SHH_A_NPM	H9	Neural Crest	0	0.312545	0.476756	0
H9_SHH_A_NPM	H9_Ctrl_NPM	SHH_A_NPM	H9	Neuroectoderm/Neuroepithelium	1.92056	1.84902357090572e-07	6.41360981195351e-07	0.941526
H9_SHH_A_NPM	H9_Ctrl_NPM	SHH_A_NPM	H9	Non-neurectodermal tissues	Inf	0.556633	0.717639	0
H9_SHH_A_NPM	H9_Ctrl_NPM	SHH_A_NPM	H9	Retinal Progenitors	Inf	1	1	0
H9_SHH_A_NPM	H9_Ctrl_NPM	SHH_A_NPM	H9	Spinal Cord Progenitors	0.7112	0.365455	0.537946	0
H9_SHH_A_NPM	H9_Ctrl_NPM	SHH_A_NPM	H9	Telencephalic Progenitors	0.77961	0.00247397	0.00606094	-0.359175
H1_SHH_A_NPM	H1_Ctrl_NPM	SHH_A_NPM	H1	CNS Neurons	1.07234	0.245543	0.394595	0
H1_SHH_A_NPM	H1_Ctrl_NPM	SHH_A_NPM	H1	Cortical Hem/Diencephalon	0	0.455032	0.630922	0
H1_SHH_A_NPM	H1_Ctrl_NPM	SHH_A_NPM	H1	Floor Plate	3.61475	1.00715018634537e-06	3.30785889327806e-06	1.8539
H1_SHH_A_NPM	H1_Ctrl_NPM	SHH_A_NPM	H1	Hindbrain Progenitors	Inf	0.503959	0.680128	0
H1_SHH_A_NPM	H1_Ctrl_NPM	SHH_A_NPM	H1	Hypothalamic Progenitors	2.63308	4.30558323357762e-07	1.45037435208015e-06	1.39675
H1_SHH_A_NPM	H1_Ctrl_NPM	SHH_A_NPM	H1	Midbrain Progenitors	4.00135	7.91712124705683e-05	0.000227347	2.00049
H1_SHH_A_NPM	H1_Ctrl_NPM	SHH_A_NPM	H1	Neural Crest	Inf	1	1	0
H1_SHH_A_NPM	H1_Ctrl_NPM	SHH_A_NPM	H1	Neuroectoderm/Neuroepithelium	1.55743	0.117699	0.213279	0
H1_SHH_A_NPM	H1_Ctrl_NPM	SHH_A_NPM	H1	Non-neurectodermal tissues	10.8945	0.00495686	0.01176	0
H1_SHH_A_NPM	H1_Ctrl_NPM	SHH_A_NPM	H1	PNS Neurons	0	0.455032	0.630922	0
H1_SHH_A_NPM	H1_Ctrl_NPM	SHH_A_NPM	H1	Spinal Cord Progenitors	1.42821	0.298261	0.459638	0
H1_SHH_A_NPM	H1_Ctrl_NPM	SHH_A_NPM	H1	Telencephalic Progenitors	0.734814	4.88311259522157e-08	1.72219843542881e-07	-0.444549
H9_SHH_E_NPM	H9_Ctrl_NPM	SHH_E_NPM	H9	CNS Neurons	0.406749	2.27484806987958e-25	1.29235963321267e-24	-1.29779
H9_SHH_E_NPM	H9_Ctrl_NPM	SHH_E_NPM	H9	Cortical Hem/Diencephalon	0.121786	0.000167999	0.000473369	-3.03758
H9_SHH_E_NPM	H9_Ctrl_NPM	SHH_E_NPM	H9	Floor Plate	173.976	1.5496130458028e-109	1.62864331113875e-108	5
H9_SHH_E_NPM	H9_Ctrl_NPM	SHH_E_NPM	H9	Hindbrain Progenitors	0.441888	0.450774	0.630004	0
H9_SHH_E_NPM	H9_Ctrl_NPM	SHH_E_NPM	H9	Hypothalamic Progenitors	19.3439	1.45451157414005e-12	6.23955781396406e-12	4.27381
H9_SHH_E_NPM	H9_Ctrl_NPM	SHH_E_NPM	H9	Midbrain Progenitors	0.494811	0.0184724	0.0403628	0
H9_SHH_E_NPM	H9_Ctrl_NPM	SHH_E_NPM	H9	Neural Crest	0	0.181026	0.301997	0
H9_SHH_E_NPM	H9_Ctrl_NPM	SHH_E_NPM	H9	Neuroectoderm/Neuroepithelium	6.98449	8.76344978418006e-88	8.60783712446098e-87	2.80416
H9_SHH_E_NPM	H9_Ctrl_NPM	SHH_E_NPM	H9	Non-neurectodermal tissues	Inf	7.25867833731284e-09	2.69571411042961e-08	5
H9_SHH_E_NPM	H9_Ctrl_NPM	SHH_E_NPM	H9	Retinal Progenitors	Inf	0.378339	0.55227	0
H9_SHH_E_NPM	H9_Ctrl_NPM	SHH_E_NPM	H9	Spinal Cord Progenitors	0.234014	0.000190413	0.000531067	-2.09533
H9_SHH_E_NPM	H9_Ctrl_NPM	SHH_E_NPM	H9	Telencephalic Progenitors	0.0329472	1.4098705770059e-259	2.64602495791644e-258	-4.9237
H1_SHH_E_NPM	H1_Ctrl_NPM	SHH_E_NPM	H1	CNS Neurons	1.38098	8.24263688667505e-09	3.02902495380961e-08	0.465689
H1_SHH_E_NPM	H1_Ctrl_NPM	SHH_E_NPM	H1	Cortical Hem/Diencephalon	2.09547	0.648197	0.801477	0
H1_SHH_E_NPM	H1_Ctrl_NPM	SHH_E_NPM	H1	Floor Plate	55.6761	8.77933462935132e-206	1.33725807180409e-204	5
H1_SHH_E_NPM	H1_Ctrl_NPM	SHH_E_NPM	H1	Hindbrain Progenitors	Inf	0.515707	0.686086	0
H1_SHH_E_NPM	H1_Ctrl_NPM	SHH_E_NPM	H1	Hypothalamic Progenitors	29.6272	1.17385458912721e-214	1.86927450480711e-213	4.88885
H1_SHH_E_NPM	H1_Ctrl_NPM	SHH_E_NPM	H1	Midbrain Progenitors	5.48424	6.0348842642735e-08	2.12129209423125e-07	2.45529
H1_SHH_E_NPM	H1_Ctrl_NPM	SHH_E_NPM	H1	Neuroectoderm/Neuroepithelium	8.75156	6.9232372570647e-36	4.51945488023292e-35	3.12954
H1_SHH_E_NPM	H1_Ctrl_NPM	SHH_E_NPM	H1	Non-neurectodermal tissues	30.3529	2.81573838728708e-09	1.07222501631838e-08	4.92376
H1_SHH_E_NPM	H1_Ctrl_NPM	SHH_E_NPM	H1	PNS Neurons	0	0.411168	0.592228	0
H1_SHH_E_NPM	H1_Ctrl_NPM	SHH_E_NPM	H1	Retinal Progenitors	Inf	0.27356	0.429122	0
H1_SHH_E_NPM	H1_Ctrl_NPM	SHH_E_NPM	H1	Spinal Cord Progenitors	0.450278	0.0521786	0.104656	0
H1_SHH_E_NPM	H1_Ctrl_NPM	SHH_E_NPM	H1	Telencephalic Progenitors	0.0265723	0	0	-5
H1_RA_A_NPM	H1_Ctrl_NPM	RA_A_NPM	H1	CNS Neurons	0.653049	3.29202278714097e-12	1.39512739890531e-11	-0.614736
H1_RA_A_NPM	H1_Ctrl_NPM	RA_A_NPM	H1	Cortical Hem/Diencephalon	0	0.410592	0.592228	0
H1_RA_A_NPM	H1_Ctrl_NPM	RA_A_NPM	H1	Floor Plate	4.30485	1.75168878047891e-09	6.81861077141974e-09	2.10596
H1_RA_A_NPM	H1_Ctrl_NPM	RA_A_NPM	H1	Hindbrain Progenitors	Inf	7.7283305653013e-46	5.37912279743819e-45	5
H1_RA_A_NPM	H1_Ctrl_NPM	RA_A_NPM	H1	Hypothalamic Progenitors	3.00749	7.82514523284121e-10	3.10348212819476e-09	1.58856
H1_RA_A_NPM	H1_Ctrl_NPM	RA_A_NPM	H1	Midbrain Progenitors	3.68643	0.000228063	0.000627471	1.88222
H1_RA_A_NPM	H1_Ctrl_NPM	RA_A_NPM	H1	Neuroectoderm/Neuroepithelium	2.00608	0.00603565	0.0141595	0
H1_RA_A_NPM	H1_Ctrl_NPM	RA_A_NPM	H1	Non-neurectodermal tissues	19.6388	9.40605036531856e-06	2.89057278770462e-05	4.29563
H1_RA_A_NPM	H1_Ctrl_NPM	RA_A_NPM	H1	PNS Neurons	0	0.410592	0.592228	0
H1_RA_A_NPM	H1_Ctrl_NPM	RA_A_NPM	H1	Retinal Progenitors	Inf	0.0878428	0.166048	0
H1_RA_A_NPM	H1_Ctrl_NPM	RA_A_NPM	H1	Spinal Cord Progenitors	62.168	8.23609931393766e-252	1.46714243710991e-250	5
H1_RA_A_NPM	H1_Ctrl_NPM	RA_A_NPM	H1	Telencephalic Progenitors	0.25665	4.73145261468076e-148	5.34705021293492e-147	-1.96213
H9_RA_A_NPM	H9_Ctrl_NPM	RA_A_NPM	H9	CNS Neurons	0.752249	0.0015191	0.00385646	-0.410719
H9_RA_A_NPM	H9_Ctrl_NPM	RA_A_NPM	H9	Cortical Hem/Diencephalon	0.260287	0.0174765	0.038507	0
H9_RA_A_NPM	H9_Ctrl_NPM	RA_A_NPM	H9	Floor Plate	5.9633	0.00348897	0.00831498	2.57611
H9_RA_A_NPM	H9_Ctrl_NPM	RA_A_NPM	H9	Hindbrain Progenitors	19.2601	4.13765884562978e-06	1.30984320685449e-05	4.26755
H9_RA_A_NPM	H9_Ctrl_NPM	RA_A_NPM	H9	Hypothalamic Progenitors	0.235656	0.242346	0.390653	0
H9_RA_A_NPM	H9_Ctrl_NPM	RA_A_NPM	H9	Midbrain Progenitors	0.791192	0.449687	0.630004	0
H9_RA_A_NPM	H9_Ctrl_NPM	RA_A_NPM	H9	Neural Crest	2.36238	0.671144	0.821681	0
H9_RA_A_NPM	H9_Ctrl_NPM	RA_A_NPM	H9	Neuroectoderm/Neuroepithelium	0.118329	8.15404441646753e-24	4.51047404300388e-23	-3.07913
H9_RA_A_NPM	H9_Ctrl_NPM	RA_A_NPM	H9	Non-neurectodermal tissues	Inf	1	1	0
H9_RA_A_NPM	H9_Ctrl_NPM	RA_A_NPM	H9	Spinal Cord Progenitors	99.0542	5.73050594614289e-242	1.00379362489936e-240	5
H9_RA_A_NPM	H9_Ctrl_NPM	RA_A_NPM	H9	Telencephalic Progenitors	0.0382946	1.26639260615698e-185	1.77463817209464e-184	-4.70672
H1_RA_E_NPM	H1_Ctrl_NPM	RA_E_NPM	H1	CNS Neurons	1.0458	0.446946	0.627995	0
H1_RA_E_NPM	H1_Ctrl_NPM	RA_E_NPM	H1	Cortical Hem/Diencephalon	1.52214	1	1	0
H1_RA_E_NPM	H1_Ctrl_NPM	RA_E_NPM	H1	Floor Plate	9.8585	5.74450333464117e-30	3.61525329623226e-29	3.30137
H1_RA_E_NPM	H1_Ctrl_NPM	RA_E_NPM	H1	Hindbrain Progenitors	Inf	4.79262129312551e-116	5.08792422128779e-115	5
H1_RA_E_NPM	H1_Ctrl_NPM	RA_E_NPM	H1	Hypothalamic Progenitors	0.50423	0.0135165	0.0304195	0
H1_RA_E_NPM	H1_Ctrl_NPM	RA_E_NPM	H1	Midbrain Progenitors	2.58019	0.015948	0.0354362	0
H1_RA_E_NPM	H1_Ctrl_NPM	RA_E_NPM	H1	Neural Crest	Inf	1	1	0
H1_RA_E_NPM	H1_Ctrl_NPM	RA_E_NPM	H1	Neuroectoderm/Neuroepithelium	1.56508	0.0997315	0.185847	0
H1_RA_E_NPM	H1_Ctrl_NPM	RA_E_NPM	H1	Non-neurectodermal tissues	19.9225	5.81515638326488e-06	1.813569542674e-05	4.31633
H1_RA_E_NPM	H1_Ctrl_NPM	RA_E_NPM	H1	PNS Neurons	0.760942	1	1	0
H1_RA_E_NPM	H1_Ctrl_NPM	RA_E_NPM	H1	Retinal Progenitors	Inf	0.00181906	0.00458474	5
H1_RA_E_NPM	H1_Ctrl_NPM	RA_E_NPM	H1	Spinal Cord Progenitors	96.7925	0	0	5
H1_RA_E_NPM	H1_Ctrl_NPM	RA_E_NPM	H1	Telencephalic Progenitors	0.0597157	0	0	-4.06575
H9_RA_E_NPM	H9_Ctrl_NPM	RA_E_NPM	H9	CNS Neurons	0.871306	0.141367	0.245987	0
H9_RA_E_NPM	H9_Ctrl_NPM	RA_E_NPM	H9	Cortical Hem/Diencephalon	0	0.00011766	0.000336951	-5
H9_RA_E_NPM	H9_Ctrl_NPM	RA_E_NPM	H9	Floor Plate	11.2694	3.57522171648177e-06	1.13865394667344e-05	3.49434
H9_RA_E_NPM	H9_Ctrl_NPM	RA_E_NPM	H9	Hindbrain Progenitors	70.7075	3.95339695506973e-22	2.09849505039308e-21	5
H9_RA_E_NPM	H9_Ctrl_NPM	RA_E_NPM	H9	Hypothalamic Progenitors	0.289579	0.558578	0.717684	0
H9_RA_E_NPM	H9_Ctrl_NPM	RA_E_NPM	H9	Midbrain Progenitors	0.605214	0.132062	0.232882	0
H9_RA_E_NPM	H9_Ctrl_NPM	RA_E_NPM	H9	Neural Crest	0	0.367003	0.539469	0
H9_RA_E_NPM	H9_Ctrl_NPM	RA_E_NPM	H9	Neuroectoderm/Neuroepithelium	0.0250452	8.48572419244441e-33	5.43810739406041e-32	-5
H9_RA_E_NPM	H9_Ctrl_NPM	RA_E_NPM	H9	Non-neurectodermal tissues	Inf	1	1	0
H9_RA_E_NPM	H9_Ctrl_NPM	RA_E_NPM	H9	Retinal Progenitors	Inf	0.535181	0.699916	0
H9_RA_E_NPM	H9_Ctrl_NPM	RA_E_NPM	H9	Spinal Cord Progenitors	75.976	1.50832451716888e-193	2.23274516555562e-192	5
H9_RA_E_NPM	H9_Ctrl_NPM	RA_E_NPM	H9	Telencephalic Progenitors	0.0254157	1.0471104276463e-185	1.48717981007603e-184	-5
H9_CHIR_A_NPM	H9_Ctrl_NPM	CHIR_A_NPM	H9	CNS Neurons	0.391507	6.30748157038829e-25	3.56406619918177e-24	-1.35289
H9_CHIR_A_NPM	H9_Ctrl_NPM	CHIR_A_NPM	H9	Cortical Hem/Diencephalon	95.2257	9.20398941780582e-196	1.38191326830199e-194	5
H9_CHIR_A_NPM	H9_Ctrl_NPM	CHIR_A_NPM	H9	Floor Plate	5.02367	0.0122728	0.0277991	0
H9_CHIR_A_NPM	H9_Ctrl_NPM	CHIR_A_NPM	H9	Hindbrain Progenitors	0.663705	0.576918	0.73585	0
H9_CHIR_A_NPM	H9_Ctrl_NPM	CHIR_A_NPM	H9	Hypothalamic Progenitors	0.663448	0.643128	0.798025	0
H9_CHIR_A_NPM	H9_Ctrl_NPM	CHIR_A_NPM	H9	Midbrain Progenitors	9.3019	3.26099071416535e-38	2.15553537143886e-37	3.21753
H9_CHIR_A_NPM	H9_Ctrl_NPM	CHIR_A_NPM	H9	Neural Crest	0.663705	0.576918	0.73585	0
H9_CHIR_A_NPM	H9_Ctrl_NPM	CHIR_A_NPM	H9	Neuroectoderm/Neuroepithelium	0.185839	7.94901153289086e-21	4.05553937915936e-20	-2.42788
H9_CHIR_A_NPM	H9_Ctrl_NPM	CHIR_A_NPM	H9	Non-neurectodermal tissues	Inf	1	1	0
H9_CHIR_A_NPM	H9_Ctrl_NPM	CHIR_A_NPM	H9	PNS Neurons	Inf	1	1	0
H9_CHIR_A_NPM	H9_Ctrl_NPM	CHIR_A_NPM	H9	Spinal Cord Progenitors	5.99117	2.15932279505035e-16	1.0362777431954e-15	2.58284
H9_CHIR_A_NPM	H9_Ctrl_NPM	CHIR_A_NPM	H9	Telencephalic Progenitors	0.0429881	2.96985768223672e-207	4.59017709416293e-206	-4.53992
H1_CHIR_A_NPM	H1_Ctrl_NPM	CHIR_A_NPM	H1	CNS Neurons	0.827481	0.00178778	0.00451673	-0.273201
H1_CHIR_A_NPM	H1_Ctrl_NPM	CHIR_A_NPM	H1	Cortical Hem/Diencephalon	17.8893	3.08621199710123e-05	9.11126069930728e-05	4.16103
H1_CHIR_A_NPM	H1_Ctrl_NPM	CHIR_A_NPM	H1	Floor Plate	82.4231	2.2547497465158e-283	4.6465529089963e-282	5
H1_CHIR_A_NPM	H1_Ctrl_NPM	CHIR_A_NPM	H1	Hypothalamic Progenitors	9.4233	9.83340163688454e-58	7.48906168142438e-57	3.23623
H1_CHIR_A_NPM	H1_Ctrl_NPM	CHIR_A_NPM	H1	Midbrain Progenitors	4.88736	1.56509469908553e-06	5.09261464005848e-06	2.28905
H1_CHIR_A_NPM	H1_Ctrl_NPM	CHIR_A_NPM	H1	Neuroectoderm/Neuroepithelium	35.5224	2.06566118866734e-172	2.68025914727084e-171	5
H1_CHIR_A_NPM	H1_Ctrl_NPM	CHIR_A_NPM	H1	Non-neurectodermal tissues	44.7815	1.58360954910017e-13	6.99316653825327e-13	5
H1_CHIR_A_NPM	H1_Ctrl_NPM	CHIR_A_NPM	H1	PNS Neurons	0	0.435991	0.617556	0
H1_CHIR_A_NPM	H1_Ctrl_NPM	CHIR_A_NPM	H1	Retinal Progenitors	Inf	0.137201	0.240331	0
H1_CHIR_A_NPM	H1_Ctrl_NPM	CHIR_A_NPM	H1	Spinal Cord Progenitors	1.13776	0.755965	0.910798	0
H1_CHIR_A_NPM	H1_Ctrl_NPM	CHIR_A_NPM	H1	Telencephalic Progenitors	0.0358444	0	0	-4.80211
WTC_SHH_A_NPM	WTC_Ctrl_NPM	SHH_A_NPM	WTC	CNS Neurons	1.48865	0.000306833	0.000828028	0.574008
WTC_SHH_A_NPM	WTC_Ctrl_NPM	SHH_A_NPM	WTC	Cortical Hem/Diencephalon	0.752512	0.000478626	0.00127999	-0.410214
WTC_SHH_A_NPM	WTC_Ctrl_NPM	SHH_A_NPM	WTC	Floor Plate	2.11306	3.41060665119717e-06	1.09284987512446e-05	1.07933
WTC_SHH_A_NPM	WTC_Ctrl_NPM	SHH_A_NPM	WTC	Hindbrain Progenitors	2.59489	0.583489	0.741278	0
WTC_SHH_A_NPM	WTC_Ctrl_NPM	SHH_A_NPM	WTC	Hypothalamic Progenitors	3.89843	0.0855736	0.163523	0
WTC_SHH_A_NPM	WTC_Ctrl_NPM	SHH_A_NPM	WTC	Midbrain Progenitors	1.07601	0.236708	0.383328	0
WTC_SHH_A_NPM	WTC_Ctrl_NPM	SHH_A_NPM	WTC	Neural Crest	0.148931	7.29389799708546e-21	3.73945697313991e-20	-2.74728
WTC_SHH_A_NPM	WTC_Ctrl_NPM	SHH_A_NPM	WTC	Neuroectoderm/Neuroepithelium	4.32468	8.55339247348467e-13	3.73013090856116e-12	2.11259
WTC_SHH_A_NPM	WTC_Ctrl_NPM	SHH_A_NPM	WTC	Non-neurectodermal tissues	1.22675	0.608947	0.764639	0
WTC_SHH_A_NPM	WTC_Ctrl_NPM	SHH_A_NPM	WTC	PNS Neurons	0.193617	3.42508391231772e-22	1.82729096032788e-21	-2.36872
WTC_SHH_A_NPM	WTC_Ctrl_NPM	SHH_A_NPM	WTC	Retinal Progenitors	Inf	0.43537	0.617508	0
WTC_SHH_A_NPM	WTC_Ctrl_NPM	SHH_A_NPM	WTC	Spinal Cord Progenitors	1.2304	0.0105603	0.0240757	0
WTC_SHH_A_NPM	WTC_Ctrl_NPM	SHH_A_NPM	WTC	Telencephalic Progenitors	3.47763	0.00822949	0.0189675	0
WIBJ2_SHH_A_NPM	WIBJ2_Ctrl_NPM	SHH_A_NPM	WIBJ2	CNS Neurons	0.919264	0.244165	0.392982	0
WIBJ2_SHH_A_NPM	WIBJ2_Ctrl_NPM	SHH_A_NPM	WIBJ2	Cortical Hem/Diencephalon	0.308098	0.0170173	0.037653	0
WIBJ2_SHH_A_NPM	WIBJ2_Ctrl_NPM	SHH_A_NPM	WIBJ2	Floor Plate	1.53556	0.073916	0.143068	0
WIBJ2_SHH_A_NPM	WIBJ2_Ctrl_NPM	SHH_A_NPM	WIBJ2	Hindbrain Progenitors	0	0.1612	0.276133	0
WIBJ2_SHH_A_NPM	WIBJ2_Ctrl_NPM	SHH_A_NPM	WIBJ2	Hypothalamic Progenitors	3.47992	0.00058524	0.00154157	1.79905
WIBJ2_SHH_A_NPM	WIBJ2_Ctrl_NPM	SHH_A_NPM	WIBJ2	Midbrain Progenitors	0.928537	0.762401	0.915753	0
WIBJ2_SHH_A_NPM	WIBJ2_Ctrl_NPM	SHH_A_NPM	WIBJ2	Neural Crest	0.133934	0.0415745	0.0855084	0
WIBJ2_SHH_A_NPM	WIBJ2_Ctrl_NPM	SHH_A_NPM	WIBJ2	Neuroectoderm/Neuroepithelium	0.271024	1.65912415020466e-61	1.35173603245357e-60	-1.88351
WIBJ2_SHH_A_NPM	WIBJ2_Ctrl_NPM	SHH_A_NPM	WIBJ2	Non-neurectodermal tissues	7.40922	0.034551	0.0719071	0
WIBJ2_SHH_A_NPM	WIBJ2_Ctrl_NPM	SHH_A_NPM	WIBJ2	PNS Neurons	0.267903	0.124983	0.222455	0
WIBJ2_SHH_A_NPM	WIBJ2_Ctrl_NPM	SHH_A_NPM	WIBJ2	Spinal Cord Progenitors	1.12063	0.716452	0.87051	0
WIBJ2_SHH_A_NPM	WIBJ2_Ctrl_NPM	SHH_A_NPM	WIBJ2	Telencephalic Progenitors	2.57901	8.42271419080889e-46	5.82386356219746e-45	1.36682
WIBJ2_SHH_E_NPM	WIBJ2_Ctrl_NPM	SHH_E_NPM	WIBJ2	CNS Neurons	0.508126	7.25193593784661e-21	3.73616895621411e-20	-0.976743
WIBJ2_SHH_E_NPM	WIBJ2_Ctrl_NPM	SHH_E_NPM	WIBJ2	Cortical Hem/Diencephalon	0.123136	0.000195819	0.000541593	-3.02167
WIBJ2_SHH_E_NPM	WIBJ2_Ctrl_NPM	SHH_E_NPM	WIBJ2	Floor Plate	24.2752	3.1073673491525e-142	3.40191987912425e-141	4.60141
WIBJ2_SHH_E_NPM	WIBJ2_Ctrl_NPM	SHH_E_NPM	WIBJ2	Hindbrain Progenitors	0.536849	0.615022	0.770427	0
WIBJ2_SHH_E_NPM	WIBJ2_Ctrl_NPM	SHH_E_NPM	WIBJ2	Hypothalamic Progenitors	36.836	3.45138511097395e-80	3.18193486985406e-79	5
WIBJ2_SHH_E_NPM	WIBJ2_Ctrl_NPM	SHH_E_NPM	WIBJ2	Midbrain Progenitors	1.17743	0.418274	0.598104	0
WIBJ2_SHH_E_NPM	WIBJ2_Ctrl_NPM	SHH_E_NPM	WIBJ2	Neural Crest	0	0.00518836	0.0122264	0
WIBJ2_SHH_E_NPM	WIBJ2_Ctrl_NPM	SHH_E_NPM	WIBJ2	Neuroectoderm/Neuroepithelium	0.821718	0.00288422	0.0069846	-0.283284
WIBJ2_SHH_E_NPM	WIBJ2_Ctrl_NPM	SHH_E_NPM	WIBJ2	Non-neurectodermal tissues	30.0557	1.81980742993956e-09	7.05762955301284e-09	4.90957
WIBJ2_SHH_E_NPM	WIBJ2_Ctrl_NPM	SHH_E_NPM	WIBJ2	PNS Neurons	0	0.00518836	0.0122264	0
WIBJ2_SHH_E_NPM	WIBJ2_Ctrl_NPM	SHH_E_NPM	WIBJ2	Retinal Progenitors	Inf	0.104299	0.192989	0
WIBJ2_SHH_E_NPM	WIBJ2_Ctrl_NPM	SHH_E_NPM	WIBJ2	Spinal Cord Progenitors	0.652728	0.103548	0.191945	0
WIBJ2_SHH_E_NPM	WIBJ2_Ctrl_NPM	SHH_E_NPM	WIBJ2	Telencephalic Progenitors	0.0701348	3.3603466887973e-146	3.75715358502762e-145	-3.83373
WTC_SHH_E_NPM	WTC_Ctrl_NPM	SHH_E_NPM	WTC	CNS Neurons	1.18774	0.126374	0.224356	0
WTC_SHH_E_NPM	WTC_Ctrl_NPM	SHH_E_NPM	WTC	Cortical Hem/Diencephalon	0	3.56379756142337e-149	4.11599037039117e-148	-5
WTC_SHH_E_NPM	WTC_Ctrl_NPM	SHH_E_NPM	WTC	Floor Plate	197.102	0	0	5
WTC_SHH_E_NPM	WTC_Ctrl_NPM	SHH_E_NPM	WTC	Hindbrain Progenitors	0	1	1	0
WTC_SHH_E_NPM	WTC_Ctrl_NPM	SHH_E_NPM	WTC	Hypothalamic Progenitors	3.12071	0.17163	0.28954	0
WTC_SHH_E_NPM	WTC_Ctrl_NPM	SHH_E_NPM	WTC	Midbrain Progenitors	0.0177905	4.07060685608603e-320	1.01862008268736e-318	-5
WTC_SHH_E_NPM	WTC_Ctrl_NPM	SHH_E_NPM	WTC	Neural Crest	0	3.85952674730415e-45	2.65121739308279e-44	-5
WTC_SHH_E_NPM	WTC_Ctrl_NPM	SHH_E_NPM	WTC	Neuroectoderm/Neuroepithelium	4.50678	5.81538588573971e-15	2.65737850691845e-14	2.1721
WTC_SHH_E_NPM	WTC_Ctrl_NPM	SHH_E_NPM	WTC	Non-neurectodermal tissues	1.21357	0.630391	0.785932	0
WTC_SHH_E_NPM	WTC_Ctrl_NPM	SHH_E_NPM	WTC	PNS Neurons	0	1.43673778687223e-57	1.08633914676454e-56	-5
WTC_SHH_E_NPM	WTC_Ctrl_NPM	SHH_E_NPM	WTC	Spinal Cord Progenitors	0.076653	3.55500497037997e-80	3.24896541206031e-79	-3.70551
WTC_SHH_E_NPM	WTC_Ctrl_NPM	SHH_E_NPM	WTC	Telencephalic Progenitors	0.51882	0.508129	0.681533	0
WTC_RA_A_NPM	WTC_Ctrl_NPM	RA_A_NPM	WTC	CNS Neurons	2.45831	3.3795097655795e-21	1.7670968973254e-20	1.29766
WTC_RA_A_NPM	WTC_Ctrl_NPM	RA_A_NPM	WTC	Cortical Hem/Diencephalon	0.640093	1.71425935320095e-08	6.17015952128151e-08	-0.643646
WTC_RA_A_NPM	WTC_Ctrl_NPM	RA_A_NPM	WTC	Floor Plate	1.07962	0.723225	0.876712	0
WTC_RA_A_NPM	WTC_Ctrl_NPM	RA_A_NPM	WTC	Hindbrain Progenitors	68.5762	5.99122723395947e-19	2.97017916174123e-18	5
WTC_RA_A_NPM	WTC_Ctrl_NPM	RA_A_NPM	WTC	Hypothalamic Progenitors	3.18833	0.167751	0.284824	0
WTC_RA_A_NPM	WTC_Ctrl_NPM	RA_A_NPM	WTC	Midbrain Progenitors	0.162933	1.55932041682504e-145	1.72510079798223e-144	-2.61765
WTC_RA_A_NPM	WTC_Ctrl_NPM	RA_A_NPM	WTC	Neural Crest	0.162616	2.26205460755929e-22	1.21296907782899e-21	-2.62046
WTC_RA_A_NPM	WTC_Ctrl_NPM	RA_A_NPM	WTC	Neuroectoderm/Neuroepithelium	0.429805	0.0213238	0.0457373	0
WTC_RA_A_NPM	WTC_Ctrl_NPM	RA_A_NPM	WTC	Non-neurectodermal tissues	1.83811	0.0439347	0.0896609	0
WTC_RA_A_NPM	WTC_Ctrl_NPM	RA_A_NPM	WTC	PNS Neurons	0.0627029	3.29669543400395e-41	2.23537219428268e-40	-3.99532
WTC_RA_A_NPM	WTC_Ctrl_NPM	RA_A_NPM	WTC	Retinal Progenitors	Inf	0.026824	0.0567243	0
WTC_RA_A_NPM	WTC_Ctrl_NPM	RA_A_NPM	WTC	Spinal Cord Progenitors	6.1119	1.91851766706181e-174	2.52045258510245e-173	2.61162
WTC_RA_A_NPM	WTC_Ctrl_NPM	RA_A_NPM	WTC	Telencephalic Progenitors	3.19931	0.0125176	0.0282925	0
WIBJ2_RA_A_NPM	WIBJ2_Ctrl_NPM	RA_A_NPM	WIBJ2	CNS Neurons	0.568722	1.08550193744929e-12	4.69490755662224e-12	-0.814205
WIBJ2_RA_A_NPM	WIBJ2_Ctrl_NPM	RA_A_NPM	WIBJ2	Cortical Hem/Diencephalon	1.48209	0.30819	0.471481	0
WIBJ2_RA_A_NPM	WIBJ2_Ctrl_NPM	RA_A_NPM	WIBJ2	Floor Plate	2.54354	2.42706570795898e-05	7.28813159732825e-05	1.34684
WIBJ2_RA_A_NPM	WIBJ2_Ctrl_NPM	RA_A_NPM	WIBJ2	Hindbrain Progenitors	42.1338	3.27613861046797e-23	1.79334462479262e-22	5
WIBJ2_RA_A_NPM	WIBJ2_Ctrl_NPM	RA_A_NPM	WIBJ2	Hypothalamic Progenitors	1.20085	0.819024	0.970456	0
WIBJ2_RA_A_NPM	WIBJ2_Ctrl_NPM	RA_A_NPM	WIBJ2	Midbrain Progenitors	1.01166	1	1	0
WIBJ2_RA_A_NPM	WIBJ2_Ctrl_NPM	RA_A_NPM	WIBJ2	Neural Crest	0.348417	0.262182	0.413743	0
WIBJ2_RA_A_NPM	WIBJ2_Ctrl_NPM	RA_A_NPM	WIBJ2	Neuroectoderm/Neuroepithelium	0.0458745	3.48195152796776e-153	4.1585580180615e-152	-4.44617
WIBJ2_RA_A_NPM	WIBJ2_Ctrl_NPM	RA_A_NPM	WIBJ2	Non-neurectodermal tissues	11.4123	0.00237447	0.00583075	3.51252
WIBJ2_RA_A_NPM	WIBJ2_Ctrl_NPM	RA_A_NPM	WIBJ2	PNS Neurons	0.174151	0.103552	0.191945	0
WIBJ2_RA_A_NPM	WIBJ2_Ctrl_NPM	RA_A_NPM	WIBJ2	Retinal Progenitors	Inf	0.502175	0.679357	0
WIBJ2_RA_A_NPM	WIBJ2_Ctrl_NPM	RA_A_NPM	WIBJ2	Spinal Cord Progenitors	71.0171	1.53898552939671e-309	3.67607679862714e-308	5
WIBJ2_RA_A_NPM	WIBJ2_Ctrl_NPM	RA_A_NPM	WIBJ2	Telencephalic Progenitors	0.267507	2.39549254097689e-47	1.70112341930183e-46	-1.90235
WIBJ2_RA_E_NPM	WIBJ2_Ctrl_NPM	RA_E_NPM	WIBJ2	CNS Neurons	0.89881	0.166317	0.282847	0
WIBJ2_RA_E_NPM	WIBJ2_Ctrl_NPM	RA_E_NPM	WIBJ2	Cortical Hem/Diencephalon	1.44183	0.375304	0.549365	0
WIBJ2_RA_E_NPM	WIBJ2_Ctrl_NPM	RA_E_NPM	WIBJ2	Floor Plate	3.00357	3.62797637966844e-07	1.23398161004257e-06	1.58668
WIBJ2_RA_E_NPM	WIBJ2_Ctrl_NPM	RA_E_NPM	WIBJ2	Hindbrain Progenitors	53.8489	7.97545619736167e-29	4.90187395522054e-28	5
WIBJ2_RA_E_NPM	WIBJ2_Ctrl_NPM	RA_E_NPM	WIBJ2	Hypothalamic Progenitors	0.244995	0.0629209	0.124071	0
WIBJ2_RA_E_NPM	WIBJ2_Ctrl_NPM	RA_E_NPM	WIBJ2	Midbrain Progenitors	0.418009	0.00131397	0.0033519	-1.25839
WIBJ2_RA_E_NPM	WIBJ2_Ctrl_NPM	RA_E_NPM	WIBJ2	Neural Crest	0	0.0298543	0.0626284	0
WIBJ2_RA_E_NPM	WIBJ2_Ctrl_NPM	RA_E_NPM	WIBJ2	Neuroectoderm/Neuroepithelium	0.00707951	4.62856877674583e-182	6.40082340047351e-181	-5
WIBJ2_RA_E_NPM	WIBJ2_Ctrl_NPM	RA_E_NPM	WIBJ2	Non-neurectodermal tissues	7.89479	0.0388677	0.0802552	0
WIBJ2_RA_E_NPM	WIBJ2_Ctrl_NPM	RA_E_NPM	WIBJ2	PNS Neurons	0.19624	0.121602	0.217723	0
WIBJ2_RA_E_NPM	WIBJ2_Ctrl_NPM	RA_E_NPM	WIBJ2	Retinal Progenitors	Inf	0.499884	0.67841	0
WIBJ2_RA_E_NPM	WIBJ2_Ctrl_NPM	RA_E_NPM	WIBJ2	Spinal Cord Progenitors	73.7794	1.52386639723198e-304	3.55907462997957e-303	5
WIBJ2_RA_E_NPM	WIBJ2_Ctrl_NPM	RA_E_NPM	WIBJ2	Telencephalic Progenitors	0.0720704	2.17059565962279e-103	2.23656474339564e-102	-3.79445
WTC_RA_E_NPM	WTC_Ctrl_NPM	RA_E_NPM	WTC	CNS Neurons	4.14062	5.57377011186676e-63	4.5765878027906e-62	2.04985
WTC_RA_E_NPM	WTC_Ctrl_NPM	RA_E_NPM	WTC	Cortical Hem/Diencephalon	0.758048	0.000246155	0.000673722	-0.399639
WTC_RA_E_NPM	WTC_Ctrl_NPM	RA_E_NPM	WTC	Floor Plate	1.01552	1	1	0
WTC_RA_E_NPM	WTC_Ctrl_NPM	RA_E_NPM	WTC	Hindbrain Progenitors	103.927	9.27440686560426e-30	5.80202477127981e-29	5
WTC_RA_E_NPM	WTC_Ctrl_NPM	RA_E_NPM	WTC	Hypothalamic Progenitors	3.88899	0.109434	0.199679	0
WTC_RA_E_NPM	WTC_Ctrl_NPM	RA_E_NPM	WTC	Midbrain Progenitors	0.0425455	1.18617616684718e-284	2.49334230271278e-283	-4.55485
WTC_RA_E_NPM	WTC_Ctrl_NPM	RA_E_NPM	WTC	Neural Crest	0.142327	1.38323991170036e-25	7.9010062347667e-25	-2.81272
WTC_RA_E_NPM	WTC_Ctrl_NPM	RA_E_NPM	WTC	Neuroectoderm/Neuroepithelium	0.572473	0.0913815	0.172118	0
WTC_RA_E_NPM	WTC_Ctrl_NPM	RA_E_NPM	WTC	Non-neurectodermal tissues	1.84354	0.0366432	0.0758111	0
WTC_RA_E_NPM	WTC_Ctrl_NPM	RA_E_NPM	WTC	PNS Neurons	0.0958357	2.54219723667095e-38	1.69104385806403e-37	-3.38329
WTC_RA_E_NPM	WTC_Ctrl_NPM	RA_E_NPM	WTC	Retinal Progenitors	Inf	0.125025	0.222455	0
WTC_RA_E_NPM	WTC_Ctrl_NPM	RA_E_NPM	WTC	Spinal Cord Progenitors	5.02851	6.46664061274701e-142	7.00663843711043e-141	2.33013
WTC_RA_E_NPM	WTC_Ctrl_NPM	RA_E_NPM	WTC	Telencephalic Progenitors	7.88598	3.31801962104563e-09	1.25893091036785e-08	2.97929
WIBJ2_CHIR_A_NPM	WIBJ2_Ctrl_NPM	CHIR_A_NPM	WIBJ2	CNS Neurons	0.415236	1.47086739462438e-28	8.98768390552454e-28	-1.268
WIBJ2_CHIR_A_NPM	WIBJ2_Ctrl_NPM	CHIR_A_NPM	WIBJ2	Cortical Hem/Diencephalon	4.93712	3.77978214351689e-10	1.52790424339856e-09	2.30367
WIBJ2_CHIR_A_NPM	WIBJ2_Ctrl_NPM	CHIR_A_NPM	WIBJ2	Floor Plate	23.7104	1.32014259471415e-128	1.4157855786169e-127	4.56745
WIBJ2_CHIR_A_NPM	WIBJ2_Ctrl_NPM	CHIR_A_NPM	WIBJ2	Hindbrain Progenitors	0.723721	1	1	0
WIBJ2_CHIR_A_NPM	WIBJ2_Ctrl_NPM	CHIR_A_NPM	WIBJ2	Hypothalamic Progenitors	0.541803	0.284791	0.44343	0
WIBJ2_CHIR_A_NPM	WIBJ2_Ctrl_NPM	CHIR_A_NPM	WIBJ2	Midbrain Progenitors	10.8348	3.35495561732037e-84	3.17662914757091e-83	3.43761
WIBJ2_CHIR_A_NPM	WIBJ2_Ctrl_NPM	CHIR_A_NPM	WIBJ2	Neural Crest	0.289019	0.138633	0.24163	0
WIBJ2_CHIR_A_NPM	WIBJ2_Ctrl_NPM	CHIR_A_NPM	WIBJ2	Neuroectoderm/Neuroepithelium	0.447207	4.46076097528685e-27	2.64873434182287e-26	-1.16098
WIBJ2_CHIR_A_NPM	WIBJ2_Ctrl_NPM	CHIR_A_NPM	WIBJ2	Non-neurectodermal tissues	19.0214	1.25169963552277e-05	3.81314874473747e-05	4.24955
WIBJ2_CHIR_A_NPM	WIBJ2_Ctrl_NPM	CHIR_A_NPM	WIBJ2	PNS Neurons	0.289019	0.138633	0.24163	0
WIBJ2_CHIR_A_NPM	WIBJ2_Ctrl_NPM	CHIR_A_NPM	WIBJ2	Spinal Cord Progenitors	5.84713	1.39192828053099e-24	7.78147139807482e-24	2.54773
WIBJ2_CHIR_A_NPM	WIBJ2_Ctrl_NPM	CHIR_A_NPM	WIBJ2	Telencephalic Progenitors	0.030656	6.22104990945786e-155	7.51531431590829e-154	-5
WTC_CHIR_A_NPM	WTC_Ctrl_NPM	CHIR_A_NPM	WTC	CNS Neurons	1.13746	0.290174	0.449149	0
WTC_CHIR_A_NPM	WTC_Ctrl_NPM	CHIR_A_NPM	WTC	Cortical Hem/Diencephalon	0.0895987	4.79452376675084e-80	4.3068756229531e-79	-3.48038
WTC_CHIR_A_NPM	WTC_Ctrl_NPM	CHIR_A_NPM	WTC	Floor Plate	2.25547	2.90649619687722e-07	9.91794643804531e-07	1.17343
WTC_CHIR_A_NPM	WTC_Ctrl_NPM	CHIR_A_NPM	WTC	Hindbrain Progenitors	1.30359	1	1	0
WTC_CHIR_A_NPM	WTC_Ctrl_NPM	CHIR_A_NPM	WTC	Hypothalamic Progenitors	0	0.508572	0.681533	0
WTC_CHIR_A_NPM	WTC_Ctrl_NPM	CHIR_A_NPM	WTC	Midbrain Progenitors	1.74113	5.23981852917439e-20	2.62240441626775e-19	0.800027
WTC_CHIR_A_NPM	WTC_Ctrl_NPM	CHIR_A_NPM	WTC	Neural Crest	0.606947	0.000611153	0.0016058	-0.720358
WTC_CHIR_A_NPM	WTC_Ctrl_NPM	CHIR_A_NPM	WTC	Neuroectoderm/Neuroepithelium	0.52849	0.0730213	0.141597	0
WTC_CHIR_A_NPM	WTC_Ctrl_NPM	CHIR_A_NPM	WTC	Non-neurectodermal tissues	0.360535	0.0364635	0.075588	0
WTC_CHIR_A_NPM	WTC_Ctrl_NPM	CHIR_A_NPM	WTC	PNS Neurons	0.415787	5.26893863960955e-10	2.10557205712153e-09	-1.26608
WTC_CHIR_A_NPM	WTC_Ctrl_NPM	CHIR_A_NPM	WTC	Retinal Progenitors	Inf	0.188403	0.313407	0
WTC_CHIR_A_NPM	WTC_Ctrl_NPM	CHIR_A_NPM	WTC	Spinal Cord Progenitors	1.53251	4.64689004489763e-08	1.64440452430552e-07	0.615893
WTC_CHIR_A_NPM	WTC_Ctrl_NPM	CHIR_A_NPM	WTC	Telencephalic Progenitors	0.434009	0.478806	0.657302	0
H1_CHIR_E_NPM	H1_Ctrl_NPM	CHIR_E_NPM	H1	CNS Neurons	0.999099	1	1	0
H1_CHIR_E_NPM	H1_Ctrl_NPM	CHIR_E_NPM	H1	Cortical Hem/Diencephalon	0	1	1	0
H1_CHIR_E_NPM	H1_Ctrl_NPM	CHIR_E_NPM	H1	Floor Plate	1.43652	0.363448	0.536494	0
H1_CHIR_E_NPM	H1_Ctrl_NPM	CHIR_E_NPM	H1	Hindbrain Progenitors	Inf	0.00256001	0.00624262	5
H1_CHIR_E_NPM	H1_Ctrl_NPM	CHIR_E_NPM	H1	Hypothalamic Progenitors	0	1.7690025056366e-08	6.34546632567939e-08	-5
H1_CHIR_E_NPM	H1_Ctrl_NPM	CHIR_E_NPM	H1	Midbrain Progenitors	12.3283	1.02578622021314e-18	5.06150853260101e-18	3.62391
H1_CHIR_E_NPM	H1_Ctrl_NPM	CHIR_E_NPM	H1	Neuroectoderm/Neuroepithelium	0.190747	0.00287994	0.0069846	-2.39026
H1_CHIR_E_NPM	H1_Ctrl_NPM	CHIR_E_NPM	H1	Non-neurectodermal tissues	36.769	1.54174319122804e-09	6.02368808171254e-09	5
H1_CHIR_E_NPM	H1_Ctrl_NPM	CHIR_E_NPM	H1	PNS Neurons	0	1	1	0
H1_CHIR_E_NPM	H1_Ctrl_NPM	CHIR_E_NPM	H1	Spinal Cord Progenitors	323.713	0	0	5
H1_CHIR_E_NPM	H1_Ctrl_NPM	CHIR_E_NPM	H1	Telencephalic Progenitors	0.000218559	0	0	-5
H9_CHIR_E_NPM	H9_Ctrl_NPM	CHIR_E_NPM	H9	CNS Neurons	0.657301	4.4900844177629e-06	1.41289782127809e-05	-0.605373
H9_CHIR_E_NPM	H9_Ctrl_NPM	CHIR_E_NPM	H9	Cortical Hem/Diencephalon	0.0528235	0.00027299	0.000739465	-4.24268
H9_CHIR_E_NPM	H9_Ctrl_NPM	CHIR_E_NPM	H9	Floor Plate	2.88947	0.249982	0.398963	0
H9_CHIR_E_NPM	H9_Ctrl_NPM	CHIR_E_NPM	H9	Hindbrain Progenitors	0.959273	1	1	0
H9_CHIR_E_NPM	H9_Ctrl_NPM	CHIR_E_NPM	H9	Hypothalamic Progenitors	0.239546	0.247033	0.395487	0
H9_CHIR_E_NPM	H9_Ctrl_NPM	CHIR_E_NPM	H9	Midbrain Progenitors	6.43369	5.54577161781785e-22	2.91430298516328e-21	2.68565
H9_CHIR_E_NPM	H9_Ctrl_NPM	CHIR_E_NPM	H9	Neural Crest	1.43949	1	1	0
H9_CHIR_E_NPM	H9_Ctrl_NPM	CHIR_E_NPM	H9	Neuroectoderm/Neuroepithelium	0.046719	1.87043215833462e-32	1.19140860509678e-31	-4.41985
H9_CHIR_E_NPM	H9_Ctrl_NPM	CHIR_E_NPM	H9	Non-neurectodermal tissues	Inf	0.555559	0.717639	0
H9_CHIR_E_NPM	H9_Ctrl_NPM	CHIR_E_NPM	H9	Retinal Progenitors	Inf	1	1	0
H9_CHIR_E_NPM	H9_Ctrl_NPM	CHIR_E_NPM	H9	Spinal Cord Progenitors	96.4379	4.09414791263607e-237	6.83007850187382e-236	5
H9_CHIR_E_NPM	H9_Ctrl_NPM	CHIR_E_NPM	H9	Telencephalic Progenitors	0.00052646	1.00832981667643e-264	1.96250858764245e-263	-5
H1_FGF8_late_A_NPM	H1_Ctrl_NPM	FGF8_late_A_NPM	H1	CNS Neurons	1.12381	0.0488927	0.0990101	0
H1_FGF8_late_A_NPM	H1_Ctrl_NPM	FGF8_late_A_NPM	H1	Cortical Hem/Diencephalon	1.62091	1	1	0
H1_FGF8_late_A_NPM	H1_Ctrl_NPM	FGF8_late_A_NPM	H1	Floor Plate	3.67377	5.01594531276568e-07	1.66827801383441e-06	1.87726
H1_FGF8_late_A_NPM	H1_Ctrl_NPM	FGF8_late_A_NPM	H1	Hindbrain Progenitors	Inf	0.505405	0.680128	0
H1_FGF8_late_A_NPM	H1_Ctrl_NPM	FGF8_late_A_NPM	H1	Hypothalamic Progenitors	2.50127	2.18541335540147e-06	7.04561176848757e-06	1.32266
H1_FGF8_late_A_NPM	H1_Ctrl_NPM	FGF8_late_A_NPM	H1	Midbrain Progenitors	4.08876	5.53526230932439e-05	0.000161599	2.03166
H1_FGF8_late_A_NPM	H1_Ctrl_NPM	FGF8_late_A_NPM	H1	Neural Crest	Inf	0.505405	0.680128	0
H1_FGF8_late_A_NPM	H1_Ctrl_NPM	FGF8_late_A_NPM	H1	Neuroectoderm/Neuroepithelium	11.2717	1.65418941819466e-47	1.18268916906298e-46	3.49463
H1_FGF8_late_A_NPM	H1_Ctrl_NPM	FGF8_late_A_NPM	H1	Non-neurectodermal tissues	4.05549	0.233899	0.381128	0
H1_FGF8_late_A_NPM	H1_Ctrl_NPM	FGF8_late_A_NPM	H1	PNS Neurons	0	0.447614	0.628094	0
H1_FGF8_late_A_NPM	H1_Ctrl_NPM	FGF8_late_A_NPM	H1	Retinal Progenitors	Inf	1	1	0
H1_FGF8_late_A_NPM	H1_Ctrl_NPM	FGF8_late_A_NPM	H1	Spinal Cord Progenitors	1.62708	0.119422	0.215287	0
H1_FGF8_late_A_NPM	H1_Ctrl_NPM	FGF8_late_A_NPM	H1	Telencephalic Progenitors	0.529062	3.3977065444331e-31	2.15119854108385e-30	-0.918491
H9_FGF8_late_A_NPM	H9_Ctrl_NPM	FGF8_late_A_NPM	H9	CNS Neurons	0.500418	3.11365689071578e-14	1.39848435561636e-13	-0.998794
H9_FGF8_late_A_NPM	H9_Ctrl_NPM	FGF8_late_A_NPM	H9	Cortical Hem/Diencephalon	4.4471	4.76077936866522e-07	1.59349653390674e-06	2.15287
H9_FGF8_late_A_NPM	H9_Ctrl_NPM	FGF8_late_A_NPM	H9	Floor Plate	16.5014	9.68218432054837e-10	3.81122686175893e-09	4.04452
H9_FGF8_late_A_NPM	H9_Ctrl_NPM	FGF8_late_A_NPM	H9	Hindbrain Progenitors	0.796927	1	1	0
H9_FGF8_late_A_NPM	H9_Ctrl_NPM	FGF8_late_A_NPM	H9	Hypothalamic Progenitors	1.19607	1	1	0
H9_FGF8_late_A_NPM	H9_Ctrl_NPM	FGF8_late_A_NPM	H9	Midbrain Progenitors	2.10468	0.00231577	0.0057102	1.0736
H9_FGF8_late_A_NPM	H9_Ctrl_NPM	FGF8_late_A_NPM	H9	Neural Crest	0.398398	0.488795	0.668816	0
H9_FGF8_late_A_NPM	H9_Ctrl_NPM	FGF8_late_A_NPM	H9	Neuroectoderm/Neuroepithelium	2.55179	1.44005528069028e-15	6.75668794645306e-15	1.35151
H9_FGF8_late_A_NPM	H9_Ctrl_NPM	FGF8_late_A_NPM	H9	PNS Neurons	Inf	1	1	0
H9_FGF8_late_A_NPM	H9_Ctrl_NPM	FGF8_late_A_NPM	H9	Spinal Cord Progenitors	1.99523	0.0185583	0.0404663	0
H9_FGF8_late_A_NPM	H9_Ctrl_NPM	FGF8_late_A_NPM	H9	Telencephalic Progenitors	0.689604	4.40515786293505e-06	1.39033661079422e-05	-0.536159
H9_FGF8_late_E_NPM	H9_Ctrl_NPM	FGF8_late_E_NPM	H9	CNS Neurons	0.441511	1.4363295555824e-17	7.02131331589352e-17	-1.17948
H9_FGF8_late_E_NPM	H9_Ctrl_NPM	FGF8_late_E_NPM	H9	Cortical Hem/Diencephalon	1.70024	0.177823	0.299259	0
H9_FGF8_late_E_NPM	H9_Ctrl_NPM	FGF8_late_E_NPM	H9	Floor Plate	10.7696	6.6620142462268e-06	2.06542093592459e-05	3.4289
H9_FGF8_late_E_NPM	H9_Ctrl_NPM	FGF8_late_E_NPM	H9	Hindbrain Progenitors	0.490006	0.549752	0.71332	0
H9_FGF8_late_E_NPM	H9_Ctrl_NPM	FGF8_late_E_NPM	H9	Hypothalamic Progenitors	2.2113	0.520864	0.689079	0
H9_FGF8_late_E_NPM	H9_Ctrl_NPM	FGF8_late_E_NPM	H9	Midbrain Progenitors	3.42085	2.98872790093016e-08	1.0612003459046e-07	1.77436
H9_FGF8_late_E_NPM	H9_Ctrl_NPM	FGF8_late_E_NPM	H9	Neural Crest	0	0.328932	0.496707	0
H9_FGF8_late_E_NPM	H9_Ctrl_NPM	FGF8_late_E_NPM	H9	Neuroectoderm/Neuroepithelium	1.37193	0.0206207	0.0445016	0
H9_FGF8_late_E_NPM	H9_Ctrl_NPM	FGF8_late_E_NPM	H9	Non-neurectodermal tissues	Inf	0.309645	0.473018	0
H9_FGF8_late_E_NPM	H9_Ctrl_NPM	FGF8_late_E_NPM	H9	Spinal Cord Progenitors	2.6966	0.000320046	0.000860276	1.43114
H9_FGF8_late_E_NPM	H9_Ctrl_NPM	FGF8_late_E_NPM	H9	Telencephalic Progenitors	1.05282	0.534934	0.699916	0
H1_FGF8_late_E_NPM	H1_Ctrl_NPM	FGF8_late_E_NPM	H1	CNS Neurons	0.896368	0.0894289	0.168743	0
H1_FGF8_late_E_NPM	H1_Ctrl_NPM	FGF8_late_E_NPM	H1	Cortical Hem/Diencephalon	1.03415	1	1	0
H1_FGF8_late_E_NPM	H1_Ctrl_NPM	FGF8_late_E_NPM	H1	Floor Plate	2.08069	0.0237241	0.0504736	0
H1_FGF8_late_E_NPM	H1_Ctrl_NPM	FGF8_late_E_NPM	H1	Hindbrain Progenitors	Inf	0.118742	0.214798	0
H1_FGF8_late_E_NPM	H1_Ctrl_NPM	FGF8_late_E_NPM	H1	Hypothalamic Progenitors	3.93033	3.5025286881325e-14	1.55981256407935e-13	1.97465
H1_FGF8_late_E_NPM	H1_Ctrl_NPM	FGF8_late_E_NPM	H1	Midbrain Progenitors	4.30721	5.2808372294465e-05	0.000154601	2.10675
H1_FGF8_late_E_NPM	H1_Ctrl_NPM	FGF8_late_E_NPM	H1	Neuroectoderm/Neuroepithelium	6.47326	9.94545097667949e-21	5.04959853936722e-20	2.69449
H1_FGF8_late_E_NPM	H1_Ctrl_NPM	FGF8_late_E_NPM	H1	Non-neurectodermal tissues	11.4138	0.00294219	0.0070923	3.5127
H1_FGF8_late_E_NPM	H1_Ctrl_NPM	FGF8_late_E_NPM	H1	PNS Neurons	0	1	1	0
H1_FGF8_late_E_NPM	H1_Ctrl_NPM	FGF8_late_E_NPM	H1	Retinal Progenitors	Inf	0.49161	0.671016	0
H1_FGF8_late_E_NPM	H1_Ctrl_NPM	FGF8_late_E_NPM	H1	Spinal Cord Progenitors	2.02037	0.0220575	0.0471188	0
H1_FGF8_late_E_NPM	H1_Ctrl_NPM	FGF8_late_E_NPM	H1	Telencephalic Progenitors	0.688022	2.22359331626244e-10	9.05812626120862e-10	-0.539473
H9_CHIR_tA_NPM	H9_Ctrl_NPM	CHIR_tA_NPM	H9	CNS Neurons	0.666759	3.97135026608646e-06	1.26099369476038e-05	-0.584762
H9_CHIR_tA_NPM	H9_Ctrl_NPM	CHIR_tA_NPM	H9	Cortical Hem/Diencephalon	0	7.94898543257174e-06	2.45717167342144e-05	-5
H9_CHIR_tA_NPM	H9_Ctrl_NPM	CHIR_tA_NPM	H9	Floor Plate	102.053	2.92025933833461e-63	2.41668705873202e-62	5
H9_CHIR_tA_NPM	H9_Ctrl_NPM	CHIR_tA_NPM	H9	Hindbrain Progenitors	0	0.27216	0.427563	0
H9_CHIR_tA_NPM	H9_Ctrl_NPM	CHIR_tA_NPM	H9	Hypothalamic Progenitors	1.30955	1	1	0
H9_CHIR_tA_NPM	H9_Ctrl_NPM	CHIR_tA_NPM	H9	Midbrain Progenitors	19.5633	2.94007201449299e-85	2.83487677727719e-84	4.29008
H9_CHIR_tA_NPM	H9_Ctrl_NPM	CHIR_tA_NPM	H9	Neural Crest	1.1219	1	1	0
H9_CHIR_tA_NPM	H9_Ctrl_NPM	CHIR_tA_NPM	H9	Neuroectoderm/Neuroepithelium	0.256358	3.83242685386737e-15	1.77439675040291e-14	-1.96377
H9_CHIR_tA_NPM	H9_Ctrl_NPM	CHIR_tA_NPM	H9	Non-neurectodermal tissues	Inf	0.332105	0.500061	0
H9_CHIR_tA_NPM	H9_Ctrl_NPM	CHIR_tA_NPM	H9	Spinal Cord Progenitors	15.0937	8.11692919301068e-51	5.96565914814981e-50	3.91588
H9_CHIR_tA_NPM	H9_Ctrl_NPM	CHIR_tA_NPM	H9	Telencephalic Progenitors	0.0271212	7.91714139082582e-225	1.30014306277468e-223	-5
H1_CHIR_tA_NPM	H1_Ctrl_NPM	CHIR_tA_NPM	H1	CNS Neurons	0.838508	0.0145767	0.0324578	0
H1_CHIR_tA_NPM	H1_Ctrl_NPM	CHIR_tA_NPM	H1	Cortical Hem/Diencephalon	0	1	1	0
H1_CHIR_tA_NPM	H1_Ctrl_NPM	CHIR_tA_NPM	H1	Floor Plate	109.22	5.93596771226547e-286	1.27320450318184e-284	5
H1_CHIR_tA_NPM	H1_Ctrl_NPM	CHIR_tA_NPM	H1	Hypothalamic Progenitors	0.0437152	5.39920589006008e-07	1.79008371938585e-06	-4.51572
H1_CHIR_tA_NPM	H1_Ctrl_NPM	CHIR_tA_NPM	H1	Midbrain Progenitors	89.0893	8.91295632508641e-149	1.01820838018107e-147	5
H1_CHIR_tA_NPM	H1_Ctrl_NPM	CHIR_tA_NPM	H1	Neural Crest	Inf	2.76820944845034e-15	1.29306139125392e-14	5
H1_CHIR_tA_NPM	H1_Ctrl_NPM	CHIR_tA_NPM	H1	Neuroectoderm/Neuroepithelium	0.276479	0.0129872	0.0292909	0
H1_CHIR_tA_NPM	H1_Ctrl_NPM	CHIR_tA_NPM	H1	Non-neurectodermal tissues	26.5134	1.027282802477e-06	3.36347110717548e-06	4.72865
H1_CHIR_tA_NPM	H1_Ctrl_NPM	CHIR_tA_NPM	H1	PNS Neurons	0	1	1	0
H1_CHIR_tA_NPM	H1_Ctrl_NPM	CHIR_tA_NPM	H1	Spinal Cord Progenitors	24.7385	3.88321588542679e-80	3.51832749619272e-79	4.62869
H1_CHIR_tA_NPM	H1_Ctrl_NPM	CHIR_tA_NPM	H1	Telencephalic Progenitors	0.000919727	0	0	-5
H1_CHIR_tC_NPM	H1_Ctrl_NPM	CHIR_tC_NPM	H1	CNS Neurons	0.850357	0.00777443	0.0179976	0
H1_CHIR_tC_NPM	H1_Ctrl_NPM	CHIR_tC_NPM	H1	Cortical Hem/Diencephalon	2.3329	0.63656	0.791745	0
H1_CHIR_tC_NPM	H1_Ctrl_NPM	CHIR_tC_NPM	H1	Floor Plate	1.45472	0.281253	0.439877	0
H1_CHIR_tC_NPM	H1_Ctrl_NPM	CHIR_tC_NPM	H1	Hindbrain Progenitors	Inf	0.0208472	0.0448983	0
H1_CHIR_tC_NPM	H1_Ctrl_NPM	CHIR_tC_NPM	H1	Hypothalamic Progenitors	0.397492	0.0022942	0.00568901	-1.331
H1_CHIR_tC_NPM	H1_Ctrl_NPM	CHIR_tC_NPM	H1	Midbrain Progenitors	7.63011	4.3768954741401e-12	1.8400468573285e-11	2.9317
H1_CHIR_tC_NPM	H1_Ctrl_NPM	CHIR_tC_NPM	H1	Neuroectoderm/Neuroepithelium	2.20465	0.0013909	0.00353956	1.14055
H1_CHIR_tC_NPM	H1_Ctrl_NPM	CHIR_tC_NPM	H1	Non-neurectodermal tissues	3.89025	0.240479	0.388557	0
H1_CHIR_tC_NPM	H1_Ctrl_NPM	CHIR_tC_NPM	H1	PNS Neurons	0	0.437365	0.618669	0
H1_CHIR_tC_NPM	H1_Ctrl_NPM	CHIR_tC_NPM	H1	Spinal Cord Progenitors	3.53126	2.41268014362887e-07	8.28668899004557e-07	1.82018
H1_CHIR_tC_NPM	H1_Ctrl_NPM	CHIR_tC_NPM	H1	Telencephalic Progenitors	0.938607	0.271422	0.427042	0
H9_CHIR_tC_NPM	H9_Ctrl_NPM	CHIR_tC_NPM	H9	CNS Neurons	0.738275	0.000980068	0.00251846	-0.437771
H9_CHIR_tC_NPM	H9_Ctrl_NPM	CHIR_tC_NPM	H9	Cortical Hem/Diencephalon	2.58411	0.00727171	0.016871	0
H9_CHIR_tC_NPM	H9_Ctrl_NPM	CHIR_tC_NPM	H9	Floor Plate	15.7682	5.43834475493275e-09	2.03405705958517e-08	3.97895
H9_CHIR_tC_NPM	H9_Ctrl_NPM	CHIR_tC_NPM	H9	Hindbrain Progenitors	0	0.352751	0.523401	0
H9_CHIR_tC_NPM	H9_Ctrl_NPM	CHIR_tC_NPM	H9	Hypothalamic Progenitors	3.83828	0.0663728	0.129661	0
H9_CHIR_tC_NPM	H9_Ctrl_NPM	CHIR_tC_NPM	H9	Midbrain Progenitors	0.974719	1	1	0
H9_CHIR_tC_NPM	H9_Ctrl_NPM	CHIR_tC_NPM	H9	Neural Crest	0	0.352751	0.523401	0
H9_CHIR_tC_NPM	H9_Ctrl_NPM	CHIR_tC_NPM	H9	Neuroectoderm/Neuroepithelium	2.17306	6.23772647669625e-10	2.48327671477567e-09	1.11973
H9_CHIR_tC_NPM	H9_Ctrl_NPM	CHIR_tC_NPM	H9	Spinal Cord Progenitors	1.05193	1	1	0
H9_CHIR_tC_NPM	H9_Ctrl_NPM	CHIR_tC_NPM	H9	Telencephalic Progenitors	0.720989	0.000122048	0.000347621	-0.47195
H1_CHIR_tE_NPM	H1_Ctrl_NPM	CHIR_tE_NPM	H1	CNS Neurons	1.16225	0.00965369	0.0221046	0
H1_CHIR_tE_NPM	H1_Ctrl_NPM	CHIR_tE_NPM	H1	Cortical Hem/Diencephalon	1.49791	1	1	0
H1_CHIR_tE_NPM	H1_Ctrl_NPM	CHIR_tE_NPM	H1	Floor Plate	0.797904	0.586904	0.744072	0
H1_CHIR_tE_NPM	H1_Ctrl_NPM	CHIR_tE_NPM	H1	Hindbrain Progenitors	Inf	1	1	0
H1_CHIR_tE_NPM	H1_Ctrl_NPM	CHIR_tE_NPM	H1	Hypothalamic Progenitors	2.8315	1.43984568970589e-08	5.21819937889962e-08	1.50157
H1_CHIR_tE_NPM	H1_Ctrl_NPM	CHIR_tE_NPM	H1	Midbrain Progenitors	1.78261	0.178399	0.299259	0
H1_CHIR_tE_NPM	H1_Ctrl_NPM	CHIR_tE_NPM	H1	Neuroectoderm/Neuroepithelium	3.49066	1.27216838599425e-08	4.64253115861097e-08	1.8035
H1_CHIR_tE_NPM	H1_Ctrl_NPM	CHIR_tE_NPM	H1	Non-neurectodermal tissues	7.50401	0.0296932	0.0624151	0
H1_CHIR_tE_NPM	H1_Ctrl_NPM	CHIR_tE_NPM	H1	PNS Neurons	0	0.4282	0.609254	0
H1_CHIR_tE_NPM	H1_Ctrl_NPM	CHIR_tE_NPM	H1	Spinal Cord Progenitors	0.43897	0.049278	0.09951	0
H1_CHIR_tE_NPM	H1_Ctrl_NPM	CHIR_tE_NPM	H1	Telencephalic Progenitors	0.723837	4.03812089627206e-09	1.5211702731118e-08	-0.466262
H9_CHIR_tE_NPM	H9_Ctrl_NPM	CHIR_tE_NPM	H9	CNS Neurons	0.817924	0.0252432	0.0534892	0
H9_CHIR_tE_NPM	H9_Ctrl_NPM	CHIR_tE_NPM	H9	Cortical Hem/Diencephalon	1.78706	0.138554	0.24163	0
H9_CHIR_tE_NPM	H9_Ctrl_NPM	CHIR_tE_NPM	H9	Floor Plate	11.5305	1.73603283984276e-06	5.63139047739119e-06	3.52738
H9_CHIR_tE_NPM	H9_Ctrl_NPM	CHIR_tE_NPM	H9	Hindbrain Progenitors	0.469169	0.536882	0.700948	0
H9_CHIR_tE_NPM	H9_Ctrl_NPM	CHIR_tE_NPM	H9	Hypothalamic Progenitors	0.468883	0.596989	0.752321	0
H9_CHIR_tE_NPM	H9_Ctrl_NPM	CHIR_tE_NPM	H9	Midbrain Progenitors	1.78339	0.0283676	0.0597481	0
H9_CHIR_tE_NPM	H9_Ctrl_NPM	CHIR_tE_NPM	H9	Neural Crest	0	0.319414	0.485096	0
H9_CHIR_tE_NPM	H9_Ctrl_NPM	CHIR_tE_NPM	H9	Neuroectoderm/Neuroepithelium	3.45229	3.36951334508787e-27	2.01213552595872e-26	1.78755
H9_CHIR_tE_NPM	H9_Ctrl_NPM	CHIR_tE_NPM	H9	Retinal Progenitors	Inf	1	1	0
H9_CHIR_tE_NPM	H9_Ctrl_NPM	CHIR_tE_NPM	H9	Spinal Cord Progenitors	1.48633	0.254301	0.403732	0
H9_CHIR_tE_NPM	H9_Ctrl_NPM	CHIR_tE_NPM	H9	Telencephalic Progenitors	0.468874	1.2173077456535e-19	6.06346180417927e-19	-1.09273
WTC_CHIR_E_NPM	WTC_Ctrl_NPM	CHIR_E_NPM	WTC	CNS Neurons	2.39889	4.82253633136246e-21	2.50915132884255e-20	1.26237
WTC_CHIR_E_NPM	WTC_Ctrl_NPM	CHIR_E_NPM	WTC	Cortical Hem/Diencephalon	0.00491334	1.08435494785903e-152	1.26628561133316e-151	-5
WTC_CHIR_E_NPM	WTC_Ctrl_NPM	CHIR_E_NPM	WTC	Floor Plate	1.08019	0.668113	0.819354	0
WTC_CHIR_E_NPM	WTC_Ctrl_NPM	CHIR_E_NPM	WTC	Hindbrain Progenitors	26.7733	1.33126943982187e-07	4.64838598422853e-07	4.74272
WTC_CHIR_E_NPM	WTC_Ctrl_NPM	CHIR_E_NPM	WTC	Hypothalamic Progenitors	2.84412	0.290151	0.449149	0
WTC_CHIR_E_NPM	WTC_Ctrl_NPM	CHIR_E_NPM	WTC	Midbrain Progenitors	0.317049	1.20519012663622e-76	1.05554568591222e-75	-1.65722
WTC_CHIR_E_NPM	WTC_Ctrl_NPM	CHIR_E_NPM	WTC	Neural Crest	0.060065	1.34364262665583e-35	8.71708889268692e-35	-4.05733
WTC_CHIR_E_NPM	WTC_Ctrl_NPM	CHIR_E_NPM	WTC	Neuroectoderm/Neuroepithelium	0.10425	2.85961302499958e-06	9.19098865221579e-06	-3.26189
WTC_CHIR_E_NPM	WTC_Ctrl_NPM	CHIR_E_NPM	WTC	Non-neurectodermal tissues	1.69145	0.0874692	0.165939	0
WTC_CHIR_E_NPM	WTC_Ctrl_NPM	CHIR_E_NPM	WTC	PNS Neurons	0.00461543	1.70127484723625e-59	1.34439087552278e-58	-5
WTC_CHIR_E_NPM	WTC_Ctrl_NPM	CHIR_E_NPM	WTC	Retinal Progenitors	Inf	0.250415	0.398963	0
WTC_CHIR_E_NPM	WTC_Ctrl_NPM	CHIR_E_NPM	WTC	Spinal Cord Progenitors	8.4827	2.19513211722101e-260	4.19469791854415e-259	3.08452
WTC_CHIR_E_NPM	WTC_Ctrl_NPM	CHIR_E_NPM	WTC	Telencephalic Progenitors	3.17163	0.00984703	0.0224983	0
WIBJ2_CHIR_E_NPM	WIBJ2_Ctrl_NPM	CHIR_E_NPM	WIBJ2	CNS Neurons	0.65966	8.09848469034803e-09	2.98649382791431e-08	-0.600204
WIBJ2_CHIR_E_NPM	WIBJ2_Ctrl_NPM	CHIR_E_NPM	WIBJ2	Cortical Hem/Diencephalon	0.0960532	0.000178138	0.000500597	-3.38002
WIBJ2_CHIR_E_NPM	WIBJ2_Ctrl_NPM	CHIR_E_NPM	WIBJ2	Floor Plate	0.0238036	2.68063240889665e-10	1.08777786167968e-09	-5
WIBJ2_CHIR_E_NPM	WIBJ2_Ctrl_NPM	CHIR_E_NPM	WIBJ2	Hindbrain Progenitors	3.46639	0.0951769	0.178308	0
WIBJ2_CHIR_E_NPM	WIBJ2_Ctrl_NPM	CHIR_E_NPM	WIBJ2	Hypothalamic Progenitors	0.156543	0.0170918	0.0377385	0
WIBJ2_CHIR_E_NPM	WIBJ2_Ctrl_NPM	CHIR_E_NPM	WIBJ2	Midbrain Progenitors	1.80958	0.000653914	0.00171387	0.855656
WIBJ2_CHIR_E_NPM	WIBJ2_Ctrl_NPM	CHIR_E_NPM	WIBJ2	Neural Crest	0.125447	0.034752	0.0721826	0
WIBJ2_CHIR_E_NPM	WIBJ2_Ctrl_NPM	CHIR_E_NPM	WIBJ2	Neuroectoderm/Neuroepithelium	0.0015299	1.03391632692534e-254	1.90639659578691e-253	-5
WIBJ2_CHIR_E_NPM	WIBJ2_Ctrl_NPM	CHIR_E_NPM	WIBJ2	Non-neurectodermal tissues	13.2937	0.000565516	0.00149419	3.73267
WIBJ2_CHIR_E_NPM	WIBJ2_Ctrl_NPM	CHIR_E_NPM	WIBJ2	PNS Neurons	0	0.00853036	0.019618	0
WIBJ2_CHIR_E_NPM	WIBJ2_Ctrl_NPM	CHIR_E_NPM	WIBJ2	Retinal Progenitors	Inf	0.525907	0.69298	0
WIBJ2_CHIR_E_NPM	WIBJ2_Ctrl_NPM	CHIR_E_NPM	WIBJ2	Spinal Cord Progenitors	145.143	0	0	5
WIBJ2_CHIR_E_NPM	WIBJ2_Ctrl_NPM	CHIR_E_NPM	WIBJ2	Telencephalic Progenitors	0.0206213	3.16813069065811e-179	4.26885302036112e-178	-5
WTC_FGF8_late_A_NPM	WTC_Ctrl_NPM	FGF8_late_A_NPM	WTC	CNS Neurons	1.17686	0.168656	0.285899	0
WTC_FGF8_late_A_NPM	WTC_Ctrl_NPM	FGF8_late_A_NPM	WTC	Cortical Hem/Diencephalon	0.961015	0.618926	0.774395	0
WTC_FGF8_late_A_NPM	WTC_Ctrl_NPM	FGF8_late_A_NPM	WTC	Floor Plate	3.06215	9.31156589987156e-15	4.21829989688147e-14	1.61455
WTC_FGF8_late_A_NPM	WTC_Ctrl_NPM	FGF8_late_A_NPM	WTC	Hindbrain Progenitors	0	1	1	0
WTC_FGF8_late_A_NPM	WTC_Ctrl_NPM	FGF8_late_A_NPM	WTC	Hypothalamic Progenitors	1.84327	0.662514	0.815342	0
WTC_FGF8_late_A_NPM	WTC_Ctrl_NPM	FGF8_late_A_NPM	WTC	Midbrain Progenitors	0.961557	0.52869	0.693699	0
WTC_FGF8_late_A_NPM	WTC_Ctrl_NPM	FGF8_late_A_NPM	WTC	Neural Crest	0.463191	4.4718963931449e-07	1.50158565788987e-06	-1.11032
WTC_FGF8_late_A_NPM	WTC_Ctrl_NPM	FGF8_late_A_NPM	WTC	Neuroectoderm/Neuroepithelium	4.03673	9.75122203873462e-12	4.06687871536115e-11	2.01319
WTC_FGF8_late_A_NPM	WTC_Ctrl_NPM	FGF8_late_A_NPM	WTC	Non-neurectodermal tissues	1.57558	0.157974	0.271292	0
WTC_FGF8_late_A_NPM	WTC_Ctrl_NPM	FGF8_late_A_NPM	WTC	PNS Neurons	0.359108	9.5856523352892e-13	4.16302504313593e-12	-1.47751
WTC_FGF8_late_A_NPM	WTC_Ctrl_NPM	FGF8_late_A_NPM	WTC	Spinal Cord Progenitors	0.81571	0.019129	0.0416244	0
WTC_FGF8_late_A_NPM	WTC_Ctrl_NPM	FGF8_late_A_NPM	WTC	Telencephalic Progenitors	10.4586	5.8365811573392e-12	2.44392302643964e-11	3.38662
WIBJ2_FGF8_late_A_NPM	WIBJ2_Ctrl_NPM	FGF8_late_A_NPM	WIBJ2	CNS Neurons	0.834409	0.0211158	0.0453839	0
WIBJ2_FGF8_late_A_NPM	WIBJ2_Ctrl_NPM	FGF8_late_A_NPM	WIBJ2	Cortical Hem/Diencephalon	0.467695	0.166124	0.282847	0
WIBJ2_FGF8_late_A_NPM	WIBJ2_Ctrl_NPM	FGF8_late_A_NPM	WIBJ2	Floor Plate	0.858999	0.663679	0.815342	0
WIBJ2_FGF8_late_A_NPM	WIBJ2_Ctrl_NPM	FGF8_late_A_NPM	WIBJ2	Hindbrain Progenitors	0	0.499883	0.67841	0
WIBJ2_FGF8_late_A_NPM	WIBJ2_Ctrl_NPM	FGF8_late_A_NPM	WIBJ2	Hypothalamic Progenitors	1.0175	1	1	0
WIBJ2_FGF8_late_A_NPM	WIBJ2_Ctrl_NPM	FGF8_late_A_NPM	WIBJ2	Midbrain Progenitors	0.711324	0.161703	0.276342	0
WIBJ2_FGF8_late_A_NPM	WIBJ2_Ctrl_NPM	FGF8_late_A_NPM	WIBJ2	Neural Crest	0.203077	0.218421	0.35925	0
WIBJ2_FGF8_late_A_NPM	WIBJ2_Ctrl_NPM	FGF8_late_A_NPM	WIBJ2	Neuroectoderm/Neuroepithelium	0.404802	5.13470079519413e-28	3.11940493395897e-27	-1.30471
WIBJ2_FGF8_late_A_NPM	WIBJ2_Ctrl_NPM	FGF8_late_A_NPM	WIBJ2	Non-neurectodermal tissues	2.03567	0.621673	0.775984	0
WIBJ2_FGF8_late_A_NPM	WIBJ2_Ctrl_NPM	FGF8_late_A_NPM	WIBJ2	PNS Neurons	0	0.0623539	0.123184	0
WIBJ2_FGF8_late_A_NPM	WIBJ2_Ctrl_NPM	FGF8_late_A_NPM	WIBJ2	Spinal Cord Progenitors	0.561236	0.0868715	0.165402	0
WIBJ2_FGF8_late_A_NPM	WIBJ2_Ctrl_NPM	FGF8_late_A_NPM	WIBJ2	Telencephalic Progenitors	2.67518	1.90328173710243e-41	1.29892799071082e-40	1.41964
WIBJ2_FGF8_late_E_NPM	WIBJ2_Ctrl_NPM	FGF8_late_E_NPM	WIBJ2	CNS Neurons	0.633866	1.39560857751823e-11	5.79756764810933e-11	-0.65775
WIBJ2_FGF8_late_E_NPM	WIBJ2_Ctrl_NPM	FGF8_late_E_NPM	WIBJ2	Cortical Hem/Diencephalon	1.38454	0.376774	0.550751	0
WIBJ2_FGF8_late_E_NPM	WIBJ2_Ctrl_NPM	FGF8_late_E_NPM	WIBJ2	Floor Plate	1.20781	0.442425	0.624984	0
WIBJ2_FGF8_late_E_NPM	WIBJ2_Ctrl_NPM	FGF8_late_E_NPM	WIBJ2	Hindbrain Progenitors	0	0.0866672	0.165313	0
WIBJ2_FGF8_late_E_NPM	WIBJ2_Ctrl_NPM	FGF8_late_E_NPM	WIBJ2	Hypothalamic Progenitors	1.09603	1	1	0
WIBJ2_FGF8_late_E_NPM	WIBJ2_Ctrl_NPM	FGF8_late_E_NPM	WIBJ2	Midbrain Progenitors	1.33995	0.100109	0.186221	0
WIBJ2_FGF8_late_E_NPM	WIBJ2_Ctrl_NPM	FGF8_late_E_NPM	WIBJ2	Neural Crest	0.75068	0.569185	0.727753	0
WIBJ2_FGF8_late_E_NPM	WIBJ2_Ctrl_NPM	FGF8_late_E_NPM	WIBJ2	Neuroectoderm/Neuroepithelium	0.591344	6.98027306372126e-16	3.28980582509912e-15	-0.757931
WIBJ2_FGF8_late_E_NPM	WIBJ2_Ctrl_NPM	FGF8_late_E_NPM	WIBJ2	Non-neurectodermal tissues	0.417269	0.502246	0.679357	0
WIBJ2_FGF8_late_E_NPM	WIBJ2_Ctrl_NPM	FGF8_late_E_NPM	WIBJ2	PNS Neurons	0	0.00220409	0.00551548	-5
WIBJ2_FGF8_late_E_NPM	WIBJ2_Ctrl_NPM	FGF8_late_E_NPM	WIBJ2	Spinal Cord Progenitors	1.0048	1	1	0
WIBJ2_FGF8_late_E_NPM	WIBJ2_Ctrl_NPM	FGF8_late_E_NPM	WIBJ2	Telencephalic Progenitors	2.20215	3.63352435126285e-37	2.38677130823579e-36	1.13891
WTC_FGF8_late_E_NPM	WTC_Ctrl_NPM	FGF8_late_E_NPM	WTC	CNS Neurons	0.901068	0.320549	0.485096	0
WTC_FGF8_late_E_NPM	WTC_Ctrl_NPM	FGF8_late_E_NPM	WTC	Cortical Hem/Diencephalon	0.95745	0.509766	0.681533	0
WTC_FGF8_late_E_NPM	WTC_Ctrl_NPM	FGF8_late_E_NPM	WTC	Floor Plate	1.56035	0.00308754	0.00742564	0.641868
WTC_FGF8_late_E_NPM	WTC_Ctrl_NPM	FGF8_late_E_NPM	WTC	Hindbrain Progenitors	0.645145	1	1	0
WTC_FGF8_late_E_NPM	WTC_Ctrl_NPM	FGF8_late_E_NPM	WTC	Hypothalamic Progenitors	2.58355	0.333313	0.500751	0
WTC_FGF8_late_E_NPM	WTC_Ctrl_NPM	FGF8_late_E_NPM	WTC	Midbrain Progenitors	1.26195	5.60038660480084e-06	1.75178759572788e-05	0.33565
WTC_FGF8_late_E_NPM	WTC_Ctrl_NPM	FGF8_late_E_NPM	WTC	Neural Crest	0.448435	5.19601327946128e-10	2.08435494531061e-09	-1.15703
WTC_FGF8_late_E_NPM	WTC_Ctrl_NPM	FGF8_late_E_NPM	WTC	Neuroectoderm/Neuroepithelium	1.31861	0.256825	0.407124	0
WTC_FGF8_late_E_NPM	WTC_Ctrl_NPM	FGF8_late_E_NPM	WTC	Non-neurectodermal tissues	0.751424	0.412094	0.592228	0
WTC_FGF8_late_E_NPM	WTC_Ctrl_NPM	FGF8_late_E_NPM	WTC	PNS Neurons	0.254843	3.76977263538647e-26	2.1650442840389e-25	-1.97232
WTC_FGF8_late_E_NPM	WTC_Ctrl_NPM	FGF8_late_E_NPM	WTC	Retinal Progenitors	Inf	0.284779	0.44343	0
WTC_FGF8_late_E_NPM	WTC_Ctrl_NPM	FGF8_late_E_NPM	WTC	Spinal Cord Progenitors	1.11083	0.135904	0.238854	0
WTC_FGF8_late_E_NPM	WTC_Ctrl_NPM	FGF8_late_E_NPM	WTC	Telencephalic Progenitors	5.10165	1.24322580775396e-05	3.79834396496921e-05	2.35097
WIBJ2_CHIR_tA_NPM	WIBJ2_Ctrl_NPM	CHIR_tA_NPM	WIBJ2	CNS Neurons	0.595292	3.37133726702097e-14	1.50777679474002e-13	-0.748331
WIBJ2_CHIR_tA_NPM	WIBJ2_Ctrl_NPM	CHIR_tA_NPM	WIBJ2	Cortical Hem/Diencephalon	0	1.97770505316225e-07	6.83739477261027e-07	-5
WIBJ2_CHIR_tA_NPM	WIBJ2_Ctrl_NPM	CHIR_tA_NPM	WIBJ2	Floor Plate	9.5427	1.86958627219381e-52	1.39357104402531e-51	3.2544
WIBJ2_CHIR_tA_NPM	WIBJ2_Ctrl_NPM	CHIR_tA_NPM	WIBJ2	Hindbrain Progenitors	0.660524	0.644809	0.799168	0
WIBJ2_CHIR_tA_NPM	WIBJ2_Ctrl_NPM	CHIR_tA_NPM	WIBJ2	Hypothalamic Progenitors	0.329365	0.0410079	0.0845085	0
WIBJ2_CHIR_tA_NPM	WIBJ2_Ctrl_NPM	CHIR_tA_NPM	WIBJ2	Midbrain Progenitors	18.1112	1.03307384657675e-166	1.30814531656887e-165	4.17881
WIBJ2_CHIR_tA_NPM	WIBJ2_Ctrl_NPM	CHIR_tA_NPM	WIBJ2	Neural Crest	3.55049	0.00311325	0.00747038	1.82802
WIBJ2_CHIR_tA_NPM	WIBJ2_Ctrl_NPM	CHIR_tA_NPM	WIBJ2	Neuroectoderm/Neuroepithelium	0.00636441	3.60105186688001e-296	8.05256491934233e-295	-5
WIBJ2_CHIR_tA_NPM	WIBJ2_Ctrl_NPM	CHIR_tA_NPM	WIBJ2	Non-neurectodermal tissues	36.9038	2.69674396565865e-12	1.1474809343754e-11	5
WIBJ2_CHIR_tA_NPM	WIBJ2_Ctrl_NPM	CHIR_tA_NPM	WIBJ2	PNS Neurons	0	0.00266258	0.00647771	-5
WIBJ2_CHIR_tA_NPM	WIBJ2_Ctrl_NPM	CHIR_tA_NPM	WIBJ2	Retinal Progenitors	Inf	1	1	0
WIBJ2_CHIR_tA_NPM	WIBJ2_Ctrl_NPM	CHIR_tA_NPM	WIBJ2	Spinal Cord Progenitors	24.2366	6.85038836150311e-153	8.08961591903345e-152	4.59912
WIBJ2_CHIR_tA_NPM	WIBJ2_Ctrl_NPM	CHIR_tA_NPM	WIBJ2	Telencephalic Progenitors	0.00756235	4.41389193088015e-241	7.60491872025415e-240	-5
WTC_CHIR_tA_NPM	WTC_Ctrl_NPM	CHIR_tA_NPM	WTC	CNS Neurons	4.37156	2.17317670767062e-70	1.85691765834294e-69	2.12815
WTC_CHIR_tA_NPM	WTC_Ctrl_NPM	CHIR_tA_NPM	WTC	Cortical Hem/Diencephalon	0	1.90185157692182e-162	2.32423954342422e-161	-5
WTC_CHIR_tA_NPM	WTC_Ctrl_NPM	CHIR_tA_NPM	WTC	Floor Plate	9.15631	3.62818377516436e-94	3.70215645407548e-93	3.19477
WTC_CHIR_tA_NPM	WTC_Ctrl_NPM	CHIR_tA_NPM	WTC	Hindbrain Progenitors	0	0.479061	0.657302	0
WTC_CHIR_tA_NPM	WTC_Ctrl_NPM	CHIR_tA_NPM	WTC	Hypothalamic Progenitors	0.919578	1	1	0
WTC_CHIR_tA_NPM	WTC_Ctrl_NPM	CHIR_tA_NPM	WTC	Midbrain Progenitors	0.818912	0.00040268	0.00107963	-0.288219
WTC_CHIR_tA_NPM	WTC_Ctrl_NPM	CHIR_tA_NPM	WTC	Neural Crest	0.497292	3.82633513019627e-07	1.29307981409527e-06	-1.00783
WTC_CHIR_tA_NPM	WTC_Ctrl_NPM	CHIR_tA_NPM	WTC	Neuroectoderm/Neuroepithelium	0.168855	2.40015706821759e-05	7.22798016818535e-05	-2.56615
WTC_CHIR_tA_NPM	WTC_Ctrl_NPM	CHIR_tA_NPM	WTC	Non-neurectodermal tissues	1.07345	0.873203	1	0
WTC_CHIR_tA_NPM	WTC_Ctrl_NPM	CHIR_tA_NPM	WTC	PNS Neurons	0.00902218	4.8509141281341e-59	3.80470951393204e-58	-5
WTC_CHIR_tA_NPM	WTC_Ctrl_NPM	CHIR_tA_NPM	WTC	Retinal Progenitors	Inf	1	1	0
WTC_CHIR_tA_NPM	WTC_Ctrl_NPM	CHIR_tA_NPM	WTC	Spinal Cord Progenitors	1.04346	0.594587	0.750193	0
WTC_CHIR_tA_NPM	WTC_Ctrl_NPM	CHIR_tA_NPM	WTC	Telencephalic Progenitors	0.306093	0.163785	0.279446	0
WIBJ2_CHIR_tC_NPM	WIBJ2_Ctrl_NPM	CHIR_tC_NPM	WIBJ2	CNS Neurons	0.625918	7.94931770127004e-10	3.14087703159204e-09	-0.675955
WIBJ2_CHIR_tC_NPM	WIBJ2_Ctrl_NPM	CHIR_tC_NPM	WIBJ2	Cortical Hem/Diencephalon	2.46983	0.00344365	0.00824437	1.30441
WIBJ2_CHIR_tC_NPM	WIBJ2_Ctrl_NPM	CHIR_tC_NPM	WIBJ2	Floor Plate	1.16436	0.614561	0.770427	0
WIBJ2_CHIR_tC_NPM	WIBJ2_Ctrl_NPM	CHIR_tC_NPM	WIBJ2	Hindbrain Progenitors	0.386932	0.583994	0.741278	0
WIBJ2_CHIR_tC_NPM	WIBJ2_Ctrl_NPM	CHIR_tC_NPM	WIBJ2	Hypothalamic Progenitors	0.870519	0.810013	0.960862	0
WIBJ2_CHIR_tC_NPM	WIBJ2_Ctrl_NPM	CHIR_tC_NPM	WIBJ2	Midbrain Progenitors	1.00309	1	1	0
WIBJ2_CHIR_tC_NPM	WIBJ2_Ctrl_NPM	CHIR_tC_NPM	WIBJ2	Neural Crest	0.154533	0.0922282	0.173402	0
WIBJ2_CHIR_tC_NPM	WIBJ2_Ctrl_NPM	CHIR_tC_NPM	WIBJ2	Neuroectoderm/Neuroepithelium	0.237491	1.70331382088007e-66	1.43214626059597e-65	-2.07405
WIBJ2_CHIR_tC_NPM	WIBJ2_Ctrl_NPM	CHIR_tC_NPM	WIBJ2	Non-neurectodermal tissues	6.21156	0.0870655	0.165472	0
WIBJ2_CHIR_tC_NPM	WIBJ2_Ctrl_NPM	CHIR_tC_NPM	WIBJ2	PNS Neurons	0.773779	0.755582	0.910798	0
WIBJ2_CHIR_tC_NPM	WIBJ2_Ctrl_NPM	CHIR_tC_NPM	WIBJ2	Spinal Cord Progenitors	1.26723	0.397957	0.577697	0
WIBJ2_CHIR_tC_NPM	WIBJ2_Ctrl_NPM	CHIR_tC_NPM	WIBJ2	Telencephalic Progenitors	3.56231	4.62135334301482e-77	4.08154820462905e-76	1.83281
WTC_CHIR_tC_NPM	WTC_Ctrl_NPM	CHIR_tC_NPM	WTC	CNS Neurons	1.20278	0.105182	0.193324	0
WTC_CHIR_tC_NPM	WTC_Ctrl_NPM	CHIR_tC_NPM	WTC	Cortical Hem/Diencephalon	0.827662	0.0141888	0.0316612	0
WTC_CHIR_tC_NPM	WTC_Ctrl_NPM	CHIR_tC_NPM	WTC	Floor Plate	1.41772	0.0423973	0.0868607	0
WTC_CHIR_tC_NPM	WTC_Ctrl_NPM	CHIR_tC_NPM	WTC	Hindbrain Progenitors	3.42201	0.345486	0.514315	0
WTC_CHIR_tC_NPM	WTC_Ctrl_NPM	CHIR_tC_NPM	WTC	Hypothalamic Progenitors	0.569802	1	1	0
WTC_CHIR_tC_NPM	WTC_Ctrl_NPM	CHIR_tC_NPM	WTC	Midbrain Progenitors	1.04095	0.500255	0.67841	0
WTC_CHIR_tC_NPM	WTC_Ctrl_NPM	CHIR_tC_NPM	WTC	Neural Crest	1.09213	0.467741	0.644293	0
WTC_CHIR_tC_NPM	WTC_Ctrl_NPM	CHIR_tC_NPM	WTC	Neuroectoderm/Neuroepithelium	0.758003	0.373206	0.547821	0
WTC_CHIR_tC_NPM	WTC_Ctrl_NPM	CHIR_tC_NPM	WTC	Non-neurectodermal tissues	0.94954	1	1	0
WTC_CHIR_tC_NPM	WTC_Ctrl_NPM	CHIR_tC_NPM	WTC	PNS Neurons	0.652249	0.000511911	0.00136207	-0.616505
WTC_CHIR_tC_NPM	WTC_Ctrl_NPM	CHIR_tC_NPM	WTC	Retinal Progenitors	Inf	0.218337	0.35925	0
WTC_CHIR_tC_NPM	WTC_Ctrl_NPM	CHIR_tC_NPM	WTC	Spinal Cord Progenitors	1.05359	0.521235	0.689079	0
WTC_CHIR_tC_NPM	WTC_Ctrl_NPM	CHIR_tC_NPM	WTC	Telencephalic Progenitors	4.59613	0.000307261	0.000828028	2.20042
WTC_CHIR_tE_NPM	WTC_Ctrl_NPM	CHIR_tE_NPM	WTC	CNS Neurons	1.09682	0.407721	0.591055	0
WTC_CHIR_tE_NPM	WTC_Ctrl_NPM	CHIR_tE_NPM	WTC	Cortical Hem/Diencephalon	1.61374	1.53923876115555e-12	6.57617860965238e-12	0.690407
WTC_CHIR_tE_NPM	WTC_Ctrl_NPM	CHIR_tE_NPM	WTC	Floor Plate	1.82254	0.000130274	0.00037005	0.865951
WTC_CHIR_tE_NPM	WTC_Ctrl_NPM	CHIR_tE_NPM	WTC	Hindbrain Progenitors	0	1	1	0
WTC_CHIR_tE_NPM	WTC_Ctrl_NPM	CHIR_tE_NPM	WTC	Hypothalamic Progenitors	2.54765	0.284504	0.44343	0
WTC_CHIR_tE_NPM	WTC_Ctrl_NPM	CHIR_tE_NPM	WTC	Midbrain Progenitors	0.866584	0.0136	0.0304768	0
WTC_CHIR_tE_NPM	WTC_Ctrl_NPM	CHIR_tE_NPM	WTC	Neural Crest	0.53167	5.33104133961482e-06	1.67251476057767e-05	-0.911397
WTC_CHIR_tE_NPM	WTC_Ctrl_NPM	CHIR_tE_NPM	WTC	Neuroectoderm/Neuroepithelium	1.82529	0.0141039	0.0315387	0
WTC_CHIR_tE_NPM	WTC_Ctrl_NPM	CHIR_tE_NPM	WTC	Non-neurectodermal tissues	1.99296	0.0183864	0.0402586	0
WTC_CHIR_tE_NPM	WTC_Ctrl_NPM	CHIR_tE_NPM	WTC	PNS Neurons	0.353912	2.81137218706457e-14	1.268133977942e-13	-1.49854
WTC_CHIR_tE_NPM	WTC_Ctrl_NPM	CHIR_tE_NPM	WTC	Retinal Progenitors	Inf	0.060232	0.119441	0
WTC_CHIR_tE_NPM	WTC_Ctrl_NPM	CHIR_tE_NPM	WTC	Spinal Cord Progenitors	0.733431	0.000195086	0.000540991	-0.447267
WTC_CHIR_tE_NPM	WTC_Ctrl_NPM	CHIR_tE_NPM	WTC	Telencephalic Progenitors	7.92899	3.85461828567898e-09	1.45726756052108e-08	2.98714
WIBJ2_CHIR_tE_NPM	WIBJ2_Ctrl_NPM	CHIR_tE_NPM	WIBJ2	CNS Neurons	0.921549	0.27809	0.435578	0
WIBJ2_CHIR_tE_NPM	WIBJ2_Ctrl_NPM	CHIR_tE_NPM	WIBJ2	Cortical Hem/Diencephalon	2.4055	0.00548992	0.0129081	0
WIBJ2_CHIR_tE_NPM	WIBJ2_Ctrl_NPM	CHIR_tE_NPM	WIBJ2	Floor Plate	1.47256	0.143448	0.248376	0
WIBJ2_CHIR_tE_NPM	WIBJ2_Ctrl_NPM	CHIR_tE_NPM	WIBJ2	Hindbrain Progenitors	0	0.22005	0.3608	0
WIBJ2_CHIR_tE_NPM	WIBJ2_Ctrl_NPM	CHIR_tE_NPM	WIBJ2	Hypothalamic Progenitors	0.772566	0.796559	0.94704	0
WIBJ2_CHIR_tE_NPM	WIBJ2_Ctrl_NPM	CHIR_tE_NPM	WIBJ2	Midbrain Progenitors	0.922113	0.748617	0.905404	0
WIBJ2_CHIR_tE_NPM	WIBJ2_Ctrl_NPM	CHIR_tE_NPM	WIBJ2	Neural Crest	1.06081	1	1	0
WIBJ2_CHIR_tE_NPM	WIBJ2_Ctrl_NPM	CHIR_tE_NPM	WIBJ2	Neuroectoderm/Neuroepithelium	0.164849	2.03392158049089e-85	1.97930701953326e-84	-2.60078
WIBJ2_CHIR_tE_NPM	WIBJ2_Ctrl_NPM	CHIR_tE_NPM	WIBJ2	Non-neurectodermal tissues	7.09415	0.0420371	0.0862909	0
WIBJ2_CHIR_tE_NPM	WIBJ2_Ctrl_NPM	CHIR_tE_NPM	WIBJ2	PNS Neurons	0.176409	0.105175	0.193324	0
WIBJ2_CHIR_tE_NPM	WIBJ2_Ctrl_NPM	CHIR_tE_NPM	WIBJ2	Spinal Cord Progenitors	0.716879	0.252963	0.402214	0
WIBJ2_CHIR_tE_NPM	WIBJ2_Ctrl_NPM	CHIR_tE_NPM	WIBJ2	Telencephalic Progenitors	3.09488	7.32101480292388e-58	5.61634055319197e-57	1.62989
