# Supplementary material for: Systematic scRNA-seq screens profile neural organoid response to morphogens
Source: Nat Methods. 2025 Dec 15;23(2):465–78. doi: 10.1038/s41592-025-02927-5 (PMC12904787; doi:10.1038/s41592-025-02927-5)
Supplement: Supplementary file 9 — Culture conditions for MiSTR-like organoids. The morphogen dose given to each condition is stated in column ‘Control-E’. [file 41592_2025_2927_MOESM9_ESM.xlsx]

## Sheet: Culture MISTR-like organoids
Timing	Morphogen	Control	A	B	C	D	E
Day 3-14	SHH (ng/ml)	0	20	60	100	140	180
Day 3-14	PM (µM)	0	0.03	0.09	0.15	0.21	0.27
Day 0-9	XAV939 (µM)	0	0.5	1.5	2.5	3.5	4.5
