# Supplementary material for: Systematic scRNA-seq screens profile neural organoid response to morphogens
Source: Nat Methods. 2025 Dec 15;23(2):465–78. doi: 10.1038/s41592-025-02927-5 (PMC12904787; doi:10.1038/s41592-025-02927-5)
Supplement: Supplementary file 11 — Overview of current neural organoid protocols, with their corresponding neural induction method and patterning molecules used for regionalization. Some of the molecules included in the Neural Induction section may have effects on patterning, but they were placed in the section corresponding to the intended use by the authors. Molecules between square brackets were applied at the same time points and molecules between parentheses are dispensable for obtaining the corresponding regional fates. SB-431542, A83-01 = TGFB inhibitors; Noggin, Dorsomorphin, LDN-193819 = BMP inhibitors; DKK1, IWP-2, IWR-1-e = WNT inhibitors; CHIR99021, BIO = WNT activator; cyclopamine = SHH inhibitor; SAG, PM = SHH activators; SR11237; SU5402, PD325901 = FGF inhibitor; Activin-A, Nodal = TGFB agonist; LIF, leukemia inhibitory factor; RPE, retinal pigmented epithelium; NR, neural retina; MGE, medial ganglionic eminence; LGE, lateral ganglionic eminence; RA, retinoic acid. [file 41592_2025_2927_MOESM11_ESM.xlsx]

## Sheet: Sheet1
Region-specific organoid	Publication	TGFB inhibition	BMP inhibition	WNT inhibition	FGF/EGF activation	No small molecules	Neural Induction	WNT activation	WNT inhibition	SHH activation	SHH inhibition	FGF activation	FGF inhibition	BMP activation	BMP inhibition	RA	Patterning factors
Forebrain	Qian et al, 2016						Dorsomorphin + A83-01										CHIR99021 + (WNT3A-dispensable)
Choroid Plexus	Pellegrini et al, 2020						STEMdiff™ Neural Induction medium										CHIR99021 + BMP4
Choroid Plexus	Jacob et al, 2020						SB-431542 + LDN-193189 + IWP-2										CHIR99021 + BMP7
Telencephalic	Mariani et al, 2015						Noggin + DKK1 + bFGF + EGF										-	EGF in patterning period
Telencephalic	Wang et al, 2022						SB-431542 + Dorsomorphin + bFGF + EGF										-
Cortical	Birey et al, 2017						SB-431542 + Dorsomorphin + FGF + EGF										-
Cortical	Eiraku et al, 2008						SB-431542 + DKK1										-
Cortical	Kadoshima et al, 2013						SB-431542 + IWR-1-e										-
Cortical	Velasco et al, 2019						SB-431542 + IWR-1-e										-
Cortical	Xiang et al, 2017						SB-431542 + LDN-193189 + XAV939										-
Cortical	Bagley et al, 2017						N2 + Heparin										Cyclopamine
Hippocampal	Sakaguchi et al, 2015						SB-431542 + IWR-1-e										CHIR99021 + BMP4
Subcortical	Bagley et al, 2017						N2 + Heparin										IWP-2 + SAG
Subcortical	Birey et al, 2017						SB-431542 + Dorsomorphin + FGF2 + EGF										IWP-2 + SAG + RA	IWP given with neural induction, RA tested in some conditions
Subcortical	Kadoshima et al, 2013						SB-431542 + IWR-1-e										SAG
MGE	Xiang et al, 2017						SB-431542 + LDN-193189 + XAV939										SHH + PM
LGE-Striatal	Miura et al, 2020						SB-431542 + Dorsomorphin										IWP-2 + Activin-A + SR11237	SR11237 (RxR agonist)
Retina (NR + RPE)	Nakano et al, 2012						N2 only from day 18.										IWR-1-e + SAG + CHIR (for RPE)	G-MEM + 20% KSR
Retina (NR + RPE)	Kuwahara et al, 2015						N2 only from day 18.										BMP4 (for NR) + [CHIR99021 + SU5402] (for RPE) + RA	No neural supplements (gfCDM, based on IMDM and F12)
Retina (NR + RPE)	Zhong et al. 2014						N2 + Heparin										RA	N2 for 16 days, B27 from day 16 to 90-100
Retina (RPE)	Meyer et al, 2011						Noggin/Dorsomorphin + DKK1/XAV939										Activin-A (for RPE) + FGF2/EGF + heparin
Thalamic	Xiang et al, 2019						SB-431542 + LDN-193189										Insulin + BMP7 + PD325901	PD325901 (FGF/MEK/ERK inhibition)
Hypothalamic	Qian et al, 2016						SB-431542 + LDN-193189										WNT3A + SHH + PM + FGF2
Hypothalamus (Adenohypophysis)	Suga et al, 2011						Dorsomorphin + IWP-2										SAG + BIO + WNT4/5 + FGF8 + BMP4 + Nodal	BIO = GSK3β inhibitor
Hypothalamus (Arcuate nucleus)	Huang et al, 2021						LDN-193189 + A83-01										IWR-1-e + SHH + SAG + PM
Hypothalamus	Miwata et al, 2023						FGF2 + EGF										BMP4 + SAG
Midbrain	Qian et al, 2016						SB-431542 + LDN-193189										CHIR99021 + SHH + PM + FGF8	LDN-193189 also late
Midbrain	Jo et al, 2016						SB-431542 + Noggin										CHIR99021 + SHH + FGF8
Midbrain	Monzel et al, 2017						N2										CHIR99021 + PM
Midbrain	Tieng et al, 2014						SB-431542 + LDN-193189										CHIR99021 + [SHH + FGF8 + PM]
Midbrain	Kim et al, 2019						SB-431542 + Noggin + EGF + FGF2 + A83-01 + LIF										CHIR99021 + SHH + FGF8
Midbrain	Smits et al, 2019						SB-431542 + LDN-193189										CHIR99021 + SAG	CHIR with neural induction
Hindbrain (Cerebellum)	Muguruma et al, 2015						SB-431542										[FGF2 + insulin] + FGF19 + SDF-1
Hindbrain (Raphe nuclei)	Valiulahi et al, 2021						SB-431542 + LDN-193189										PM + RA	(timing unclear between 2D and 3D)
Spinal Cord	Ogura et al, 2018						SB-431542 + bFGF										CHIR99021 + (BMP4/SAG)	RA seems to be only in the original 2D protocol. Its inhibition is tested as a dorsalising effect. BMP4/SAG optional to DV pattern
Spinal Cord	Duval et al, 2019						N2+ B27 + FGF2										CHIR99021 + RA + (BMP4)	RA used to induce neurogenic activity of progenitors, but it's likely to be patterning! BMP4 optional to DV pattern
Spinal Cord	Lee et al, 2022						SB-431542										CHIR99021 + bFGF	CHIR with Neural Induction; RA late for maturation (introduced in the second paper from the lab)
Spinal Cord	Andersen et al, 2020						SB-431542 + Dorsomorphin										CHIR99021 + [RA + FGF2] + SAG + EGF	CHIR with Neural Induction
				SB-431542			TGFB inhibitor, binds to ALK (Activin-Like receptors)
				A83-01			TGFB inhibitor
				Noggin			soluble antagonizer of BMPs
				Dorsomorphin			inhibitor of BMP signalling
				LDN-193819			nhibitor fof BMP signalling
				DKK1			WNT inhibitior
				IWP-2			WNT inhibitor
				IWR-1-e			Axin stabilizer, inhibits WNT
