# Supplementary material for: Systematic scRNA-seq screens profile neural organoid response to morphogens
Source: Nat Methods. 2025 Dec 15;23(2):465–78. doi: 10.1038/s41592-025-02927-5 (PMC12904787; doi:10.1038/s41592-025-02927-5)
Supplement: Supplementary file 12 — HCR probes from Molecular Instruments (confidential sequence). [file 41592_2025_2927_MOESM12_ESM.xlsx]

## Sheet: Sheet1
Hybridization Probe	Amplification Probe
(target gene)	(adaptor-fluorophore wavelength)
PTCH1	B2-514
SFRP2	B1-488
FOXA2	B5-647
FOXG1	B4-594
NKX2-1	B4-594
