# Supplementary material for: Systematic scRNA-seq screens profile neural organoid response to morphogens
Source: Nat Methods. 2025 Dec 15;23(2):465–78. doi: 10.1038/s41592-025-02927-5 (PMC12904787; doi:10.1038/s41592-025-02927-5)
Supplement: Supplementary file 13 — List of all the TotalSeq-A antibodies used for cell hashing and their corresponding barcode sequence. [file 41592_2025_2927_MOESM13_ESM.xlsx]

## Sheet: Sheet1
Hashtag Ab	Catalog no.	Barcode no.	Barcode seq.
HTO1	394601	A0251	GTCAACTCTTTAGCG
HTO2	394603	A0252	TGATGGCCTATTGGG
HTO3	394605	A0253	TTCCGCCTCTCTTTG
HTO4	394607	A0254	AGTAAGTTCAGCGTA
HTO5	394609	A0255	AAGTATCGTTTCGCA
HTO6	394611	A0256	GGTTGCCAGATGTCA
HTO7	394613	A0257	TGTCTTTCCTGCCAG
HTO8	394615	A0258	CTCCTCTGCAATTAC
HTO9	394617	A0259	CAGTAGTCACGGTCA
HTO10	394619	A0260	ATTGACCCGCGTTAG
HTO12	394623	A0262	TAACGACCAGCCATA
HTO13	394625	A0263	AAATCTCTCAGGCTC
HTO14	394627	A0264	CTGTATGTCCGATTG
